# Supplementary material for: Integrating common and rare variants improves polygenic risk prediction across diverse populations
Source: Nat Commun. 2026 Apr 24;17:5772. doi: 10.1038/s41467-026-72185-2 (PMC13323733; doi:10.1038/s41467-026-72185-2)
Supplement: Supplementary file 3 — Supplementary Data [file 41467_2026_72185_MOESM3_ESM.xlsx]

## Sheet: Table of Contents
Supplementary Data, Table of Contents
Supplementary Data 1	Sample size for training, tuning, and validation for the simulation study using chromosome 22 of UK Biobank whole exome sequencing data
Supplementary Data 2	Sample size for training, tuning, and validation in the UK Biobank imputed + whole exome sequencing analysis
Supplementary Data 3	Sample size for training, tuning, and validation in the UK Biobank whole genome sequencing analysis
Supplementary Data 4	Genomic control factor and LDSC intercept for eleven traits
Supplementary Data 5	Sample size for training, tuning, and validation in the All of Us analysis
Supplementary Data 6	Estimated coefficient and AUC/R2 of the Standardized PRS and their 95% confidence intervals for the UK Biobank imputed + whole exome sequencing analysis
Supplementary Data 7	Estimated coefficient and AUC/R2 of the Standardized PRS and their 95% confidence intervals for the UK Biobank whole genome sequencing analysis
Supplementary Data 8	Estimated coefficient and AUC/R2 of the Standardized PRS and their 95% confidence intervals for the All of Us analysis
Supplementary Data 9	Total number of common variants and rare variants in each analysis
Supplementary Data 10	Timing of each step of RICE for the UKB Imputed + WES analysis in compute hours

## Sheet: S1 Sample Sizes; Sim. Study
Supplementary Data 1: Sample size for training, tuning, and validation for the simulation study using chromosome 22 of UK Biobank whole exome sequencing data
Training Sample Size1	Ancestry group2	Training Dataset	Tuning Dataset	Validation Dataset
49173	AFR	0	1640	1641
49173	AMR	0	1542	1541
49173	EUR	49173	15847	15847
49173	SAS	0	1840	1839
98343	AFR	0	1640	1641
98343	AMR	0	1542	1541
98343	EUR	98343	15847	15847
98343	SAS	0	1840	1839
Note, the sample sizes for the simulation using a proportion of rare variants as causal within a causal rare variant set is identical to the simulation where all rare variants are causal within a causal rare variant set.
1 The training sample size for each simulation setting. Training data consists of only Europeans.
2 Four different ancestry groups are considered in the simulations based on the reference data from 1000 Genomes Project: African (AFR), American (AMR), European (EUR), and South Asian (SAS).

## Sheet: S2 Sample Sizes; UKB Imputed
Supplementary Data 2: Sample size for training, tuning, and validation in the UK Biobank imputed + whole exome sequencing analysis
		Training Dataset			Tuning Dataset			Validation Dataset
Trait1	Ancestry group2	Total	Control	Cases	Total	Control	Cases	Total	Control	Cases
Asthma	AFR	0	0	0	1640	1495	145	1641	1501	140
Asthma	AMR	0	0	0	1542	1414	128	1541	1437	104
Asthma	EUR	98343	91190	7153	15847	14677	1170	15847	14696	1151
Asthma	SAS	0	0	0	1840	1663	177	1839	1636	203
Breast	AFR	0	0	0	965	942	23	996	975	21
Breast	AMR	0	0	0	846	812	34	820	783	37
Breast	EUR	54046	51305	2741	8680	8267	413	8768	8334	434
Breast	SAS	0	0	0	875	835	40	866	829	37
CAD	AFR	0	0	0	1640	1573	67	1641	1589	52
CAD	AMR	0	0	0	1542	1432	110	1541	1443	98
CAD	EUR	98343	92268	6075	15847	14861	986	15847	14872	975
CAD	SAS	0	0	0	1840	1645	195	1839	1623	216
Prostate	AFR	0	0	0	675	635	40	645	616	29
Prostate	AMR	0	0	0	696	677	19	721	699	22
Prostate	EUR	44297	42606	1691	7167	6916	251	7079	6802	277
Prostate	SAS	0	0	0	965	950	15	973	960	13
T2D	AFR	0	0	0	1640	1456	184	1641	1479	162
T2D	AMR	0	0	0	1542	1427	115	1541	1436	105
T2D	EUR	98343	93397	4946	15847	15056	791	15847	15086	761
T2D	SAS	0	0	0	1840	1552	288	1839	1509	330
BMI	AFR	0	0	0	1610	0	0	1619	0	0
BMI	AMR	0	0	0	1530	0	0	1525	0	0
BMI	EUR	97994	0	0	15795	0	0	15790	0	0
BMI	SAS	0	0	0	1799	0	0	1807	0	0
Height	AFR	0	0	0	1614	0	0	1621	0	0
Height	AMR	0	0	0	1532	0	0	1526	0	0
Height	EUR	98103	0	0	15809	0	0	15807	0	0
Height	SAS	0	0	0	1803	0	0	1808	0	0
HDL	AFR	0	0	0	1459	0	0	1417	0	0
HDL	AMR	0	0	0	1358	0	0	1338	0	0
HDL	EUR	86123	0	0	13910	0	0	13805	0	0
HDL	SAS	0	0	0	1608	0	0	1590	0	0
LDL	AFR	0	0	0	1561	0	0	1513	0	0
LDL	AMR	0	0	0	1461	0	0	1458	0	0
LDL	EUR	93446	0	0	15085	0	0	15038	0	0
LDL	SAS	0	0	0	1742	0	0	1737	0	0
logTG	AFR	0	0	0	1561	0	0	1518	0	0
logTG	AMR	0	0	0	1463	0	0	1459	0	0
logTG	EUR	93526	0	0	15104	0	0	15051	0	0
logTG	SAS	0	0	0	1746	0	0	1740	0	0
TC	AFR	0	0	0	1561	0	0	1518	0	0
TC	AMR	0	0	0	1462	0	0	1462	0	0
TC	EUR	93596	0	0	15120	0	0	15063	0	0
TC	SAS	0	0	0	1746	0	0	1742	0	0
1 Eleven unique traits are included in the analyses. Six continuous traits and five binary traits were analyzed in the UKB Imputed + WES analysis.
2 Four different ancestry groups are considered in the UKB Imputed + WES analysis based on the reference data from 1000 Genomes Project: African (AFR), Admixed American (AMR), European (EUR), and South Asian (SAS).

## Sheet: S3 Sample Sizes; UKB WGS
Supplementary Data 3: Sample size for training, tuning, and validation in the UK Biobank whole genome sequencing analysis
		Training Dataset			Tuning Dataset			Validation Dataset
Trait1	Ancestry group2	Total	Control	Cases	Total	Control	Cases	Total	Control	Cases
Asthma	AFR	0	0	0	1540	1412	128	1541	1408	133
Asthma	AMR	0	0	0	1550	1420	130	1551	1447	104
Asthma	EUR	97979	91022	6957	15912	14776	1136	15911	14779	1132
Asthma	SAS	0	0	0	1792	1605	187	1793	1607	186
Breast	AFR	0	0	0	902	891	11	926	898	28
Breast	AMR	0	0	0	833	800	33	842	800	42
Breast	EUR	53773	51083	2690	8853	8436	417	8681	8222	459
Breast	SAS	0	0	0	865	830	35	866	827	39
CAD	AFR	0	0	0	1540	1477	63	1541	1484	57
CAD	AMR	0	0	0	1550	1457	93	1551	1457	94
CAD	EUR	97979	91908	6071	15912	14911	1001	15911	14899	1012
CAD	SAS	0	0	0	1792	1582	210	1793	1609	184
Prostate	AFR	0	0	0	638	608	30	615	577	38
Prostate	AMR	0	0	0	717	693	24	709	690	19
Prostate	EUR	44206	42566	1640	7059	6797	262	7230	6955	275
Prostate	SAS	0	0	0	927	915	12	927	909	18
T2D	AFR	0	0	0	1540	1399	141	1541	1371	170
T2D	AMR	0	0	0	1550	1433	117	1551	1448	103
T2D	EUR	97979	93117	4862	15912	15104	808	15911	15109	802
T2D	SAS	0	0	0	1792	1486	306	1793	1462	331
BMI	AFR	0	0	0	1518	0	0	1519	0	0
BMI	AMR	0	0	0	1534	0	0	1537	0	0
BMI	EUR	97643	0	0	15856	0	0	15852	0	0
BMI	SAS	0	0	0	1760	0	0	1754	0	0
Height	AFR	0	0	0	1520	0	0	1521	0	0
Height	AMR	0	0	0	1536	0	0	1538	0	0
Height	EUR	97745	0	0	15873	0	0	15872	0	0
Height	SAS	0	0	0	1762	0	0	1754	0	0
HDL	AFR	0	0	0	1346	0	0	1341	0	0
HDL	AMR	0	0	0	1354	0	0	1370	0	0
HDL	EUR	85651	0	0	13972	0	0	13839	0	0
HDL	SAS	0	0	0	1552	0	0	1560	0	0
LDL	AFR	0	0	0	1452	0	0	1430	0	0
LDL	AMR	0	0	0	1463	0	0	1475	0	0
LDL	EUR	93162	0	0	15163	0	0	15119	0	0
LDL	SAS	0	0	0	1700	0	0	1707	0	0
logTG	AFR	0	0	0	1453	0	0	1434	0	0
logTG	AMR	0	0	0	1465	0	0	1478	0	0
logTG	EUR	93264	0	0	15183	0	0	15131	0	0
logTG	SAS	0	0	0	1704	0	0	1709	0	0
TC	AFR	0	0	0	1453	0	0	1434	0	0
TC	AMR	0	0	0	1466	0	0	1480	0	0
TC	EUR	93347	0	0	15194	0	0	15140	0	0
TC	SAS	0	0	0	1707	0	0	1709	0	0
1 Eleven unique traits are included in the analyses. Six continuous traits and five binary traits were analyzed in the UKB WGS analysis.
2 Four different ancestry groups are considered in the UKB WGS based on the reference data from 1000 Genomes Project: African (AFR), Admixed American (AMR), European (EUR), and South Asian (SAS).

## Sheet: S4 Genom. Contr. Fac. and LDSC
Supplementary Data 4: Genomic control factor and LDSC intercept for eleven traits
Trait1	Ancestry group2	Genomic inflation factor (lambda)3	Scaled genomic inflation factor for 1000 subjects (lambda1000)4	LDSC Intercept (SE)5	Data Source6
Asthma	European	1.082	1.006	1.0314 (0.0071)	UKB Imputed + WES
CAD	European	1.074	1.006	1.0343 (0.0061)	UKB Imputed + WES
T2D	European	1.092	1.01	1.0494 (0.0074)	UKB Imputed + WES
Breast	European	1.035	1.007	1.0174 (0.0057)	UKB Imputed + WES
Prostate	European	1.04	1.012	1.0240 (0.0068)	UKB Imputed + WES
BMI	European	1.367	1.004	1.0538 (0.0095)	UKB Imputed + WES
LDL	European	1.113	1.001	1.0276 (0.0098)	UKB Imputed + WES
HDL	European	1.238	1.003	1.0517 (0.0109)	UKB Imputed + WES
logTG	European	1.208	1.002	1.0448 (0.0100)	UKB Imputed + WES
TC	European	1.133	1.001	1.0299 (0.0100)	UKB Imputed + WES
Height	European	1.58	1.006	1.1507 (0.0142)	UKB Imputed + WES
Asthma	European	1.06	1.005	1.0198 (0.0087)	UKB WGS
T2D	European	1.073	1.008	1.0277 (0.0072)	UKB WGS
CAD	European	1.054	1.005	1.0252 (0.0070)	UKB WGS
Breast	European	1.02	1.004	1.0079 (0.0065)	UKB WGS
Prostate	European	1.033	1.01	1.0215 (0.0073)	UKB WGS
BMI	European	1.305	1.003	1.0413 (0.0112)	UKB WGS
LDL	European	1.1	1.001	1.0309 (0.0099)	UKB WGS
HDL	European	1.206	1.002	1.0766 (0.0125)	UKB WGS
logTG	European	1.184	1.002	1.0575 (0.0114)	UKB WGS
TC	European	1.1	1.001	1.0331 (0.0104)	UKB WGS
Height	European	1.467	1.005	1.1512 (0.0177)	UKB WGS
BMI	African	1.119	1.001	1.0395 (0.0099)	AoU
LDL	African	1.018	1	1.0028 (0.0077)	AoU
HDL	African	1.027	1	1.0087 (0.0075)	AoU
logTG	African	1.022	1	1.0140 (0.0077)	AoU
TC	African	1.009	1	1.0073 (0.0078)	AoU
Height	African	1.217	1.001	1.1000 (0.0143)	AoU
BMI	Latino	1.14	1.001	1.0502 (0.0118)	AoU
LDL	Latino	1.032	1.001	1.0251 (0.0105)	AoU
HDL	Latino	1.039	1.001	1.0234 (0.0092)	AoU
logTG	Latino	1.038	1.001	1.0075 (0.0087)	AoU
TC	Latino	1.023	1	1.0171 (0.0103)	AoU
Height	Latino	1.259	1.002	1.0956 (0.0125)	AoU
BMI	European	1.308	1.002	1.1020 (0.0086)	AoU
LDL	European	1.028	1	1.0140 (0.0075)	AoU
HDL	European	1.158	1.002	1.0657 (0.0086)	AoU
logTG	European	1.112	1.002	1.0215 (0.0079)	AoU
TC	European	1.046	1.001	1.0133 (0.0066)	AoU
Height	European	1.474	1.003	1.1882 (0.0132)	AoU
1 Eleven unique traits are included in the analyses. Six continuous traits were analyzed in the UKB WES + Imputed, UKB WGS, and AoU data sources. 5 binary traits were analyzed in the UKB WES + Imputed and UKB WGS data sources.
2 GWAS Summary Statistics were computed using the training set in each of the respective data sources. For UKB WES, WES + Imputed and WGS, the training set only included people of European Ancestry. For AoU, the training set included people of African, Admixed American or Latino, and European Ancestry. The African population in AoU consists of primarily African Americans.
3 The genomic inflation factor (lambda) is defined as the median of the observed chi-square test statistics divided by the expected median of the corresponding chi-square distribution.
4 lambda1000 scale the genomic infactor factor (lambda) to a study with 1000 subjects using the formula lambda1000 = 1+1000*(lambda-1)/N; For binary traits, it's scaled to a study with 1000 cases and 1000 controls using the formula lambda1000 = 1+500*(lambda-1)*(1/Ncontrol+1/Ncase).
5 The LD-score regression intercept was estimated using LDSC (version 1.0.1; Bulik-Sullivan et al., Nat. Genet., 2015). An intercept close to 1 indicates well-controlled population stratification.
6 The GWAS summary-statistics data are from three sources: UKB WES, UKB WES + Imputed, UKB WGS, and AoU.

## Sheet: S5 Sample Sizes; AoU
Supplementary Data 5: Sample size for training, tuning, and validation in the All of Us analysis
		Training Dataset	Tuning Dataset	Validation Dataset
Trait1	Ancestry group2	Total	Total	Total
BMI	AFR	36218	6629	6620
BMI	AMR	28787	5243	5252
BMI	EAS	0	2677	2681
BMI	EUR	90129	16745	16763
BMI	MID	0	433	432
BMI	SAS	0	1518	1514
Height	AFR	36270	6638	6631
Height	AMR	28887	5259	5267
Height	EAS	0	2685	2687
Height	EUR	90454	16801	16825
Height	MID	0	438	434
Height	SAS	0	1521	1519
HDL	AFR	12539	2349	2363
HDL	AMR	9629	1743	1818
HDL	EAS	0	936	916
HDL	EUR	43931	8084	8207
HDL	MID	0	207	188
HDL	SAS	0	585	604
LDL	AFR	11948	2229	2246
LDL	AMR	7825	1411	1470
LDL	EAS	0	888	876
LDL	EUR	42848	7870	8024
LDL	MID	0	200	179
LDL	SAS	0	556	577
logTG	AFR	12551	2341	2367
logTG	AMR	9795	1784	1835
logTG	EAS	0	939	915
logTG	EUR	44673	8247	8332
logTG	MID	0	211	187
logTG	SAS	0	593	614
TC	AFR	12549	2331	2370
TC	AMR	9062	1649	1721
TC	EAS	0	926	907
TC	EUR	44847	8257	8357
TC	MID	0	202	189
TC	SAS	0	570	595
1 Six unique continuous traits are included in the AoU analysis.
2 Six different ancestry groups are considered in the AoU analysis based on genetically-inferred ancestry labels provided by AoU: African (AFR), Admixed American (AMR), East Asian (EAS), European (EUR), Middle Eastern (MID),and South Asian (SAS).

## Sheet: S6 UKB Imputed + WES Beta-R2-AU
Supplementary Data 6: Estimated coefficient and AUC/R2 of the Standardized PRS and their 95% confidence intervals for the UK Biobank imputed + whole exome sequencing analysis
Trait1	Ancestry group2	Method3	Estimated Coefficient of Standardized PRS4	Lower 95% CI of Estimated Coefficient of Standardized PRS5	Upper 95% CI of Estimated Coefficient of Standardized PRS5	Estimated R2 or AUC of Standardized PRS6	Lower 95% CI of Estimated R2 or AUC of Standardized PRS7	Upper 95% CI of Estimated R2 or AUC of Standardized PRS7
BMI	AFR	CT	0.0237383	-0.0219311	0.0698642	0.000570657	1.57607e-06	0.00472825
BMI	AFR	LDpred2	0.15295	0.108176	0.198593	0.0234082	0.0118071	0.0388722
BMI	AFR	Lassosum2	0.143813	0.0985716	0.190329	0.0207485	0.00995799	0.0354566
BMI	AFR	RICE-CV	0.144992	0.0992652	0.193063	0.021104	0.0101427	0.0360797
BMI	AFR	RICE-RV	0.015148	-0.0405248	0.0694166
BMI	AMR	CT	0.189014	0.140188	0.24089	0.037034	0.0208989	0.057817
BMI	AMR	LDpred2	0.244224	0.190735	0.299142	0.0599408	0.0375391	0.0876706
BMI	AMR	Lassosum2	0.232104	0.178293	0.288124	0.0545374	0.0331815	0.0805525
BMI	AMR	RICE-CV	0.245296	0.191448	0.30046	0.0601943	0.0378746	0.0876232
BMI	AMR	RICE-RV	0.00812235	-0.0330448	0.0545363
BMI	EUR	CT	0.20931	0.194133	0.224874	0.0436821	0.0377636	0.0502582
BMI	EUR	LDpred2	0.270544	0.254999	0.286779	0.0730899	0.0655068	0.0810706
BMI	EUR	Lassosum2	0.261418	0.245687	0.276964	0.0682269	0.0607334	0.075972
BMI	EUR	RICE-CV	0.269471	0.253854	0.285404	0.0723655	0.0646416	0.0804369
BMI	EUR	RICE-RV	0.00341004	-0.012683	0.0163134
BMI	SAS	CT	0.177078	0.132941	0.220739	0.0308057	0.0173713	0.0477067
BMI	SAS	LDpred2	0.229229	0.183521	0.275163	0.0521321	0.0339112	0.0737268
BMI	SAS	Lassosum2	0.224747	0.179527	0.269806	0.0500277	0.0321911	0.0709968
BMI	SAS	RICE-CV	0.229773	0.18498	0.274675	0.0524813	0.0344634	0.0741695
BMI	SAS	RICE-RV	0.00636989	-0.0489713	0.0490811
Height	AFR	CT	0.189729	0.140913	0.237434	0.0361727	0.0201302	0.0559108
Height	AFR	LDpred2	0.251385	0.202484	0.299613	0.063009	0.0412807	0.0883099
Height	AFR	Lassosum2	0.25091	0.201678	0.300113	0.0627682	0.0414341	0.0874187
Height	AFR	RICE-CV	0.245068	0.196134	0.294093	0.0611185	0.0401597	0.0859433
Height	AFR	RICE-RV	0.0351012	-0.0122959	0.0826248
Height	AMR	CT	0.422837	0.376835	0.468173	0.183715	0.149208	0.221714
Height	AMR	LDpred2	0.479936	0.436043	0.524391	0.238679	0.201054	0.277426
Height	AMR	Lassosum2	0.473116	0.427279	0.516795	0.232405	0.196275	0.271489
Height	AMR	RICE-CV	0.477243	0.432781	0.521266	0.24328	0.205526	0.281095
Height	AMR	RICE-RV	0.0381559	0.00118679	0.0894208
Height	EUR	CT	0.458288	0.443778	0.472154	0.209352	0.198138	0.22053
Height	EUR	LDpred2	0.537785	0.524872	0.550834	0.288183	0.276199	0.300197
Height	EUR	Lassosum2	0.526655	0.513285	0.540121	0.276253	0.264248	0.288284
Height	EUR	RICE-CV	0.536007	0.522865	0.549225	0.288008	0.276105	0.299798
Height	EUR	RICE-RV	0.0386132	0.0255574	0.0522752
Height	SAS	CT	0.330701	0.289423	0.371119	0.109921	0.0856554	0.136131
Height	SAS	LDpred2	0.421097	0.379568	0.461113	0.178562	0.147536	0.212202
Height	SAS	Lassosum2	0.406283	0.364865	0.447197	0.16614	0.135751	0.198359
Height	SAS	RICE-CV	0.419612	0.379183	0.460057	0.177129	0.145699	0.209747
Height	SAS	RICE-RV	0.0249736	-0.016175	0.0673503
HDL	AFR	CT	0.194976	0.141055	0.249788	0.0381415	0.0202615	0.0611851
HDL	AFR	LDpred2	0.241422	0.190769	0.291294	0.0580436	0.0367155	0.0836758
HDL	AFR	Lassosum2	0.221099	0.16952	0.271312	0.0491286	0.0297512	0.0733233
HDL	AFR	RICE-CV	0.231623	0.181626	0.280077	0.0530108	0.0335893	0.0770688
HDL	AFR	RICE-RV	0.0509044	0.00613535	0.0924752
HDL	AMR	CT	0.276975	0.226678	0.327916	0.076878	0.051945	0.105671
HDL	AMR	LDpred2	0.383681	0.333881	0.43348	0.149213	0.114995	0.186648
HDL	AMR	Lassosum2	0.361586	0.311221	0.411092	0.131092	0.0997201	0.166516
HDL	AMR	RICE-CV	0.375508	0.327776	0.423355	0.187219	0.14755	0.228253
HDL	AMR	RICE-RV	0.192269	0.130695	0.250227
HDL	EUR	CT	0.310686	0.295217	0.326678	0.0962554	0.0873309	0.105437
HDL	EUR	LDpred2	0.394463	0.378812	0.409706	0.155219	0.14436	0.16624
HDL	EUR	Lassosum2	0.377442	0.361501	0.393436	0.142225	0.132154	0.152875
HDL	EUR	RICE-CV	0.388015	0.37251	0.402902	0.16279	0.151849	0.174334
HDL	EUR	RICE-RV	0.105786	0.0888495	0.123352
HDL	SAS	CT	0.253941	0.204964	0.303581	0.0635471	0.0412928	0.0896249
HDL	SAS	LDpred2	0.348724	0.302625	0.395657	0.121401	0.0931824	0.150976
HDL	SAS	Lassosum2	0.328563	0.281832	0.37665	0.107118	0.0801033	0.136357
HDL	SAS	RICE-CV	0.335648	0.289233	0.383542	0.119407	0.0921078	0.149306
HDL	SAS	RICE-RV	0.0738028	0.0278669	0.118387
LDL	AFR	CT	0.217093	0.167031	0.26801	0.0484623	0.0285061	0.073519
LDL	AFR	LDpred2	0.268199	0.220941	0.31636	0.0729574	0.0491416	0.0998466
LDL	AFR	Lassosum2	0.270402	0.2234	0.317191	0.0747688	0.0517248	0.101442
LDL	AFR	RICE-CV	0.263661	0.215549	0.31046	0.0893289	0.0631438	0.120317
LDL	AFR	RICE-RV	0.147643	0.0968791	0.195486
LDL	AMR	CT	0.214005	0.165886	0.262264	0.0465292	0.0277726	0.068202
LDL	AMR	LDpred2	0.296777	0.248775	0.345335	0.0889213	0.062923	0.11788
LDL	AMR	Lassosum2	0.278479	0.229475	0.325666	0.0775886	0.0527995	0.105102
LDL	AMR	RICE-CV	0.292917	0.24501	0.342079	0.0877356	0.0624604	0.11761
LDL	AMR	RICE-RV	0.0707283	0.0129317	0.120183
LDL	EUR	CT	0.27846	0.263081	0.293977	0.0777222	0.0697162	0.0859251
LDL	EUR	LDpred2	0.318259	0.302856	0.333421	0.101871	0.0928984	0.111176
LDL	EUR	Lassosum2	0.313277	0.298163	0.328214	0.0987447	0.08984	0.108151
LDL	EUR	RICE-CV	0.31958	0.304712	0.334688	0.106976	0.0977129	0.116378
LDL	EUR	RICE-RV	0.068201	0.0539096	0.0817813
LDL	SAS	CT	0.144866	0.0982879	0.190964	0.0210987	0.0100298	0.0365062
LDL	SAS	LDpred2	0.189442	0.144077	0.232629	0.0356465	0.0207	0.0537116
LDL	SAS	Lassosum2	0.189886	0.14465	0.234866	0.0359459	0.0211904	0.0542377
LDL	SAS	RICE-CV	0.189416	0.143421	0.233468	0.0409506	0.0247227	0.0606546
LDL	SAS	RICE-RV	0.0774312	0.0270885	0.121827
log(TG)	AFR	CT	0.164183	0.113988	0.216192	0.0272291	0.0132724	0.0463109
log(TG)	AFR	LDpred2	0.190112	0.141136	0.239372	0.035613	0.0195907	0.0562128
log(TG)	AFR	Lassosum2	0.174693	0.126332	0.223901	0.0300642	0.0155927	0.048429
log(TG)	AFR	RICE-CV	0.207644	0.159454	0.256534	0.0405998	0.0239141	0.0615123
log(TG)	AFR	RICE-RV	0.0272455	-0.0123224	0.064439
log(TG)	AMR	CT	0.221143	0.17149	0.271153	0.0474349	0.0291438	0.0709501
log(TG)	AMR	LDpred2	0.288916	0.240846	0.337144	0.0842047	0.0585099	0.11281
log(TG)	AMR	Lassosum2	0.264809	0.216589	0.313987	0.0705523	0.0471778	0.0969877
log(TG)	AMR	RICE-CV	0.297793	0.249896	0.346607	0.10603	0.0788091	0.136487
log(TG)	AMR	RICE-RV	0.085278	0.0587513	0.112924
log(TG)	EUR	CT	0.2479	0.23209	0.26365	0.0614097	0.0540355	0.0690579
log(TG)	EUR	LDpred2	0.325202	0.309759	0.340236	0.105241	0.0959544	0.114835
log(TG)	EUR	Lassosum2	0.306726	0.291431	0.322296	0.0934761	0.0846727	0.102463
log(TG)	EUR	RICE-CV	0.319728	0.303886	0.334909	0.11223	0.102826	0.121996
log(TG)	EUR	RICE-RV	0.101365	0.0874143	0.115522
log(TG)	SAS	CT	0.234867	0.188247	0.28141	0.0562124	0.0370487	0.0790366
log(TG)	SAS	LDpred2	0.302685	0.257047	0.350344	0.0922587	0.0666294	0.121431
log(TG)	SAS	Lassosum2	0.305778	0.259069	0.352358	0.0940261	0.068617	0.123112
log(TG)	SAS	RICE-CV	0.308777	0.261893	0.355334	0.104266	0.0776491	0.13438
log(TG)	SAS	RICE-RV	0.144338	0.0903036	0.226422
TC	AFR	CT	0.21084	0.160226	0.262229	0.0455445	0.0262415	0.0699505
TC	AFR	LDpred2	0.233077	0.185168	0.281386	0.055298	0.0349465	0.0796267
TC	AFR	Lassosum2	0.239899	0.192355	0.286976	0.0591439	0.0375339	0.0841355
TC	AFR	RICE-CV	0.227228	0.179329	0.275695	0.0767626	0.0521238	0.10521
TC	AFR	RICE-RV	0.15875	0.106611	0.207595
TC	AMR	CT	0.219975	0.167286	0.272116	0.0482824	0.0285102	0.072548
TC	AMR	LDpred2	0.282056	0.232061	0.331065	0.0808702	0.0557155	0.109445
TC	AMR	Lassosum2	0.274175	0.221555	0.325482	0.0749029	0.050405	0.102465
TC	AMR	RICE-CV	0.285581	0.235687	0.334769	0.0829104	0.0576029	0.112812
TC	AMR	RICE-RV	0.0617167	0.00547624	0.113191
TC	EUR	CT	0.261873	0.246357	0.277187	0.0689355	0.061305	0.0770916
TC	EUR	LDpred2	0.300026	0.284708	0.315415	0.0902221	0.0819058	0.0989834
TC	EUR	Lassosum2	0.290237	0.274867	0.305403	0.0846059	0.0761139	0.0933314
TC	EUR	RICE-CV	0.301507	0.286463	0.31654	0.0974101	0.0884895	0.106451
TC	EUR	RICE-RV	0.0801228	0.0654839	0.0950214
TC	SAS	CT	0.162664	0.116342	0.208395	0.0267729	0.0135953	0.0435078
TC	SAS	LDpred2	0.201052	0.155941	0.24626	0.0398371	0.0238919	0.0590988
TC	SAS	Lassosum2	0.196103	0.152194	0.240554	0.038099	0.0226377	0.0573633
TC	SAS	RICE-CV	0.200183	0.156269	0.244698	0.0466491	0.0294353	0.0677537
TC	SAS	RICE-RV	0.0843913	0.0355376	0.127395
Asthma	AFR	CT	0.117561	-0.072039	0.316272	0.514997	0.455103	0.580517
Asthma	AFR	LDpred2	0.255972	0.0643663	0.461004	0.553097	0.48725	0.617372
Asthma	AFR	Lassosum2	0.145406	-0.0445362	0.331837	0.527779	0.473123	0.582919
Asthma	AFR	RICE-CV	0.237071	0.0434029	0.435544	0.549733	0.483307	0.611384
Asthma	AFR	RICE-RV	0.115534	-0.0727633	0.301278
Asthma	AMR	CT	0.174424	-0.0234979	0.382759	0.567282	0.504335	0.625825
Asthma	AMR	LDpred2	0.258385	0.0599273	0.466608	0.561369	0.499871	0.614168
Asthma	AMR	Lassosum2	0.238097	0.0415607	0.442523	0.553569	0.495659	0.610579
Asthma	AMR	RICE-CV	0.227277	0.0282872	0.447823	0.56248	0.502466	0.623124
Asthma	AMR	RICE-RV	-0.0301376	-0.226955	0.148162
Asthma	EUR	CT	0.206315	0.145488	0.268919	0.55555	0.538233	0.573593
Asthma	EUR	LDpred2	0.269242	0.207433	0.330514	0.575124	0.557486	0.593242
Asthma	EUR	Lassosum2	0.248017	0.186856	0.311164	0.573318	0.555266	0.591127
Asthma	EUR	RICE-CV	0.26286	0.202286	0.323319	0.57136	0.554206	0.588595
Asthma	EUR	RICE-RV	0.0444008	-0.0140269	0.109144
Asthma	SAS	CT	0.123252	-0.0276707	0.274406	0.539064	0.495081	0.585002
Asthma	SAS	LDpred2	0.14235	-0.00673423	0.296313	0.548033	0.501608	0.592083
Asthma	SAS	Lassosum2	0.0815401	-0.0775186	0.238245	0.525585	0.478368	0.571922
Asthma	SAS	RICE-CV	0.169017	0.0286864	0.319076	0.562406	0.520715	0.603959
Asthma	SAS	RICE-RV	0.125405	-0.0292822	0.283349
Breast	AFR	CT	0.0171615	-0.491796	0.559678	0.437111	0.246609	0.653604
Breast	AFR	LDpred2	-0.188848	-0.639644	0.247881	0.422619	0.287901	0.586991
Breast	AFR	Lassosum2	-0.12329	-0.584455	0.347719	0.39617	0.256475	0.600868
Breast	AFR	RICE-CV	-0.0688857	-0.604685	0.324663	0.518992	0.31426	0.709369
Breast	AFR	RICE-RV	-0.119117	-0.430944	0.819121
Breast	AMR	CT	0.10894	-0.250139	0.466751	0.58504	0.451208	0.698844
Breast	AMR	LDpred2	0.22958	-0.127283	0.632037	0.637864	0.532908	0.754338
Breast	AMR	Lassosum2	0.2997	-0.0492098	0.697366	0.634605	0.516799	0.745865
Breast	AMR	RICE-CV	0.209271	-0.131494	0.575539	0.623698	0.525767	0.731818
Breast	AMR	RICE-RV	-0.0146703	-0.260186	1.07993
Breast	EUR	CT	0.237882	0.147287	0.327817	0.572827	0.543748	0.601871
Breast	EUR	LDpred2	0.284556	0.192385	0.37642	0.579176	0.550283	0.609407
Breast	EUR	Lassosum2	0.222783	0.131443	0.315153	0.567276	0.538098	0.596013
Breast	EUR	RICE-CV	0.293267	0.20123	0.386657	0.586062	0.556674	0.615987
Breast	EUR	RICE-RV	-0.052263	-0.132551	0.111438
Breast	SAS	CT	0.227961	-0.153987	0.584501	0.541321	0.330962	0.700151
Breast	SAS	LDpred2	0.330186	-0.0509184	0.723427	0.592142	0.397586	0.731899
Breast	SAS	Lassosum2	0.26135	-0.136009	0.63394	0.566683	0.386494	0.707472
Breast	SAS	RICE-CV	0.314495	-0.0489767	0.669312	0.578922	0.363731	0.721721
Breast	SAS	RICE-RV	-0.0168786	-0.210678	0.391905
CAD	AFR	CT	-0.223176	-0.498049	0.0494077	0.456529	0.335152	0.551749
CAD	AFR	LDpred2	-0.095092	-0.374977	0.180444	0.397563	0.313019	0.516983
CAD	AFR	Lassosum2	-0.206985	-0.498739	0.0885463	0.369403	0.287022	0.463866
CAD	AFR	RICE-CV	-0.102451	-0.410155	0.185703	0.389882	0.299313	0.498876
CAD	AFR	RICE-RV	-0.308291	-1.53746e+11	5.30019e+10
CAD	AMR	CT	0.0637439	-0.146406	0.282285	0.538457	0.432376	0.637722
CAD	AMR	LDpred2	0.386356	0.183427	0.614004	0.597883	0.487429	0.718393
CAD	AMR	Lassosum2	0.356205	0.150501	0.587006	0.599766	0.50335	0.695466
CAD	AMR	RICE-CV	0.386695	0.178221	0.620295	0.607499	0.493789	0.71259
CAD	AMR	RICE-RV	-0.371121	-0.435184	9.78214e+10
CAD	EUR	CT	0.185573	0.121016	0.251675	0.537447	0.508668	0.566862
CAD	EUR	LDpred2	0.270047	0.204214	0.337046	0.555613	0.527228	0.584887
CAD	EUR	Lassosum2	0.224295	0.158921	0.290187	0.55199	0.522862	0.582098
CAD	EUR	RICE-CV	0.269261	0.203866	0.335129	0.553445	0.523748	0.58234
CAD	EUR	RICE-RV	0.00508427	-8.83035	0.0522887
CAD	SAS	CT	-0.0263588	-0.176318	0.129029	0.483601	0.42206	0.546722
CAD	SAS	LDpred2	0.152522	-0.000467681	0.309525	0.532078	0.466869	0.598115
CAD	SAS	Lassosum2	0.15546	0.000901687	0.315491	0.543427	0.486175	0.59891
CAD	SAS	RICE-CV	0.140962	-0.00657398	0.300303	0.529213	0.461347	0.597273
CAD	SAS	RICE-RV	-10.4675	-5.00333e+10	1.3653e+11
Prostate	AFR	CT	0.149216	-0.286781	0.603601	0.511861	0.395741	0.636316
Prostate	AFR	LDpred2	0.0102448	-0.343602	0.375191	0.621193	0.387071	0.839407
Prostate	AFR	Lassosum2	0.0690298	-0.320729	0.460678	0.608687	0.361065	0.783145
Prostate	AFR	RICE-CV	-0.0722364	-0.461165	0.316977	0.565945	0.351807	0.713179
Prostate	AFR	RICE-RV	0.0425844	-0.864412	0.371878
Prostate	AMR	CT	-0.0648728	-0.616755	0.480942	0.326462	0.239055	0.543103
Prostate	AMR	LDpred2	-0.0152586	-0.574956	0.516112	0.16764	0.0555889	0.580352
Prostate	AMR	Lassosum2	-0.0263787	-0.587127	0.397203	0.319301	0.237854	0.636612
Prostate	AMR	RICE-CV	-0.00879821	-0.56404	0.489004	0.212223	0.0966488	0.574724
Prostate	AMR	RICE-RV	-0.0713029	-1.31527	0.235978
Prostate	EUR	CT	0.297997	0.176803	0.424925	0.574916	0.517185	0.636295
Prostate	EUR	LDpred2	0.320047	0.206244	0.435945	0.617752	0.57226	0.660765
Prostate	EUR	Lassosum2	0.330291	0.215879	0.439393	0.597808	0.534821	0.656363
Prostate	EUR	RICE-CV	0.36291	0.254956	0.476316	0.631824	0.586546	0.675267
Prostate	EUR	RICE-RV	0.0188837	-0.107861	0.137378
Prostate	SAS	CT	-0.00057354	-0.739878	0.805459	0.623094	0.335155	0.767919
Prostate	SAS	LDpred2	0.495166	-0.239375	1.72963	0.788615	0.392744	0.966
Prostate	SAS	Lassosum2	0.472347	-0.424701	1.53188	0.788185	0.380169	0.964176
Prostate	SAS	RICE-CV	0.589261	-0.314347	1.92103	0.798132	0.375879	0.968003
Prostate	SAS	RICE-RV	0.290194	-0.335763	0.980584
T2D	AFR	CT	0.0706192	-0.10353	0.240506	0.510177	0.453021	0.568066
T2D	AFR	LDpred2	0.00921501	-0.167411	0.179225	0.499276	0.444618	0.552103
T2D	AFR	Lassosum2	-0.110031	-0.286664	0.0598148	0.480147	0.423597	0.534845
T2D	AFR	RICE-CV	0.0248753	-0.141695	0.192302	0.517869	0.46248	0.572489
T2D	AFR	RICE-RV	0.0268344	-0.147742	0.1925
T2D	AMR	CT	0.296954	0.0654654	0.526361	0.547549	0.46965	0.625167
T2D	AMR	LDpred2	0.461815	0.257864	0.677202	0.609888	0.535473	0.6864
T2D	AMR	Lassosum2	0.399277	0.2026	0.612004	0.578667	0.49804	0.663663
T2D	AMR	RICE-CV	0.413895	0.199158	0.64799	0.584399	0.510275	0.662184
T2D	AMR	RICE-RV	0.0186863	-0.24051	0.230258
T2D	EUR	CT	0.268786	0.197371	0.338765	0.553593	0.527089	0.580382
T2D	EUR	LDpred2	0.407916	0.337903	0.479568	0.613152	0.588578	0.637572
T2D	EUR	Lassosum2	0.304551	0.235751	0.376641	0.577145	0.551217	0.602412
T2D	EUR	RICE-CV	0.398323	0.327186	0.471129	0.609949	0.585404	0.634517
T2D	EUR	RICE-RV	0.0465979	-0.0482435	0.0885825
T2D	SAS	CT	0.166261	0.0378153	0.301794	0.548389	0.510453	0.586914
T2D	SAS	LDpred2	0.320137	0.19818	0.44966	0.589656	0.551742	0.62801
T2D	SAS	Lassosum2	0.229598	0.110718	0.355645	0.559433	0.520517	0.596595
T2D	SAS	RICE-CV	0.306898	0.185083	0.435565	0.586961	0.546256	0.623305
T2D	SAS	RICE-RV	0.0431787	-0.266523	0.161832
1 Eleven unique traits are included in the analyses. Six continuous traits and five binary traits were analyzed in the UKB Imputed + WES analysis.
2 Four different ancestry groups are considered in the UKB WES analysis based on the reference data from 1000 Genomes Project: African (AFR), Admixed American (AMR), European (EUR), and South Asian (SAS).
3 Five methods were evaluated: clumping and thresholding (CT), Lassosum2, LDpred2, RICE-CV, and RICE-RV.
4 Estimated coefficient of the standardized PRS which is equilvalent to the square root of the estimated heritability. Coefficients of RICE-CV and RICE-RV are estimated jointly.
5 Lower and upper bounds of the bootstrapped 95% confidence interval of the estimated coefficient of the standardized PRS.
6 Estimate R2 or AUC (continuous or binary traits, respectively) of the standardized PRS. R2 and AUC for RICE is evaluated using a weighted combination of RICE-CV and RICE-RV.
7 Lower and upper bounds of the bootstrapped 95% confidence interval of the estimated R2 or AUC of the standardized PRS.

## Sheet: S7 UKB WGS Beta-R2-AUC
Supplementary Data 7: Estimated coefficient and AUC/R2 of the Standardized PRS and their 95% confidence intervals for the UK Biobank whole genome sequencing analysis
Trait1	Ancestry group2	Method3	Estimated Coefficient of Standardized PRS4	Lower 95% CI of Estimated Coefficient of Standardized PRS5	Upper 95% CI of Estimated Coefficient of Standardized PRS5	Estimated R2 or AUC of Standardized PRS6	Lower 95% CI of Estimated R2 or AUC of Standardized PRS7	Upper 95% CI of Estimated R2 or AUC of Standardized PRS7
BMI	AFR	CT	0.0696477	0.0230938	0.115415	0.00488761	0.000540964	0.0132273
BMI	AFR	LDpred2	0.115877	0.0652031	0.166585	0.013517	0.00439877	0.0276538
BMI	AFR	Lassosum2	0.121832	0.0718228	0.17054	0.0149021	0.0052117	0.0294408
BMI	AFR	RICE-CV	0.12094	0.0719376	0.171554	0.0151215	0.0056635	0.0287316
BMI	AFR	RICE-RV	0.0118637	-0.0375826	0.0602907
BMI	AMR	CT	0.204522	0.157973	0.251476	0.042223	0.0255823	0.0620637
BMI	AMR	LDpred2	0.270681	0.219938	0.321821	0.0730578	0.0495459	0.100203
BMI	AMR	Lassosum2	0.258712	0.209517	0.309615	0.0675967	0.0456739	0.0936483
BMI	AMR	RICE-CV	0.273282	0.223848	0.324313	0.0744902	0.0515693	0.100697
BMI	AMR	RICE-RV	0.0195318	-0.0266392	0.0690449
BMI	EUR	CT	0.192464	0.177176	0.207809	0.0369537	0.031377	0.0430558
BMI	EUR	LDpred2	0.254023	0.238451	0.269445	0.0644499	0.0571021	0.0721884
BMI	EUR	Lassosum2	0.247122	0.231428	0.26249	0.0609708	0.0538112	0.0684475
BMI	EUR	RICE-CV	0.255846	0.240572	0.271113	0.0653839	0.0581488	0.0729709
BMI	EUR	RICE-RV	0.00238309	-0.0133584	0.0180932
BMI	SAS	CT	0.15902	0.110297	0.208943	0.0254013	0.0126758	0.0425998
BMI	SAS	LDpred2	0.219724	0.168689	0.27198	0.0485292	0.0297483	0.0709044
BMI	SAS	Lassosum2	0.217128	0.166668	0.268371	0.0473407	0.0293604	0.0693806
BMI	SAS	RICE-CV	0.223779	0.172934	0.276278	0.0508673	0.0320044	0.0734934
BMI	SAS	RICE-RV	0.049644	0.00857696	0.0910673
Height	AFR	CT	0.173704	0.124174	0.221059	0.0299556	0.0158909	0.0480446
Height	AFR	LDpred2	0.223797	0.175668	0.273006	0.0498375	0.0309371	0.0725848
Height	AFR	Lassosum2	0.223221	0.173223	0.272478	0.0498732	0.0307771	0.0732914
Height	AFR	RICE-CV	0.226067	0.177937	0.274258	0.0524844	0.033538	0.0747206
Height	AFR	RICE-RV	0.0371125	-0.0100653	0.0871736
Height	AMR	CT	0.393032	0.3471	0.440242	0.152788	0.120222	0.188793
Height	AMR	LDpred2	0.461066	0.415809	0.507348	0.209386	0.166939	0.25327
Height	AMR	Lassosum2	0.445474	0.401343	0.48905	0.194823	0.155571	0.234011
Height	AMR	RICE-CV	0.471894	0.427217	0.515618	0.220248	0.180258	0.261859
Height	AMR	RICE-RV	0.0338694	-0.00940976	0.0782195
Height	EUR	CT	0.4475	0.433601	0.461318	0.200704	0.189962	0.212007
Height	EUR	LDpred2	0.522841	0.509623	0.536017	0.274083	0.26247	0.285906
Height	EUR	Lassosum2	0.513528	0.499978	0.526826	0.264352	0.252675	0.275963
Height	EUR	RICE-CV	0.538876	0.525643	0.552013	0.294711	0.282915	0.306639
Height	EUR	RICE-RV	0.0525944	0.0389993	0.0658998
Height	SAS	CT	0.340204	0.295239	0.384859	0.115849	0.0888962	0.145521
Height	SAS	LDpred2	0.396029	0.349548	0.440292	0.157758	0.126805	0.191409
Height	SAS	Lassosum2	0.385133	0.340602	0.429604	0.149761	0.119334	0.182393
Height	SAS	RICE-CV	0.409122	0.365694	0.452599	0.171	0.139276	0.204997
Height	SAS	RICE-RV	0.0603883	0.0166133	0.104302
HDL	AFR	CT	0.1851	0.135986	0.236096	0.0346823	0.0183681	0.0553865
HDL	AFR	LDpred2	0.255122	0.205343	0.306553	0.0667875	0.0433432	0.0945149
HDL	AFR	Lassosum2	0.245123	0.193131	0.298862	0.0615278	0.0386023	0.0898101
HDL	AFR	RICE-CV	0.257871	0.205649	0.308194	0.0819276	0.0562452	0.111963
HDL	AFR	RICE-RV	0.104935	0.0531135	0.154854
HDL	AMR	CT	0.300211	0.246506	0.3544	0.0867168	0.0606036	0.116792
HDL	AMR	LDpred2	0.344266	0.292091	0.396118	0.115177	0.085627	0.148247
HDL	AMR	Lassosum2	0.329079	0.278802	0.383272	0.1031	0.0744062	0.134496
HDL	AMR	RICE-CV	0.342822	0.292242	0.393012	0.149514	0.114158	0.188847
HDL	AMR	RICE-RV	0.186545	0.119858	0.259652
HDL	EUR	CT	0.321847	0.306272	0.337744	0.104335	0.0949646	0.113811
HDL	EUR	LDpred2	0.389352	0.373668	0.404504	0.152762	0.14213	0.163605
HDL	EUR	Lassosum2	0.367406	0.351773	0.383165	0.136174	0.125768	0.146935
HDL	EUR	RICE-CV	0.389247	0.374089	0.404859	0.165855	0.154687	0.177122
HDL	EUR	RICE-RV	0.107233	0.0909971	0.123487
HDL	SAS	CT	0.263102	0.213854	0.313371	0.0693539	0.0465911	0.0958944
HDL	SAS	LDpred2	0.352663	0.307285	0.399252	0.125333	0.096831	0.155499
HDL	SAS	Lassosum2	0.338488	0.293268	0.385415	0.115751	0.0882417	0.145853
HDL	SAS	RICE-CV	0.35808	0.312761	0.404098	0.134182	0.105639	0.165149
HDL	SAS	RICE-RV	0.0749301	0.0306679	0.11743
LDL	AFR	CT	0.263162	0.215339	0.311373	0.0717055	0.0485643	0.0987212
LDL	AFR	LDpred2	0.300502	0.253823	0.34646	0.0931462	0.0669462	0.122779
LDL	AFR	Lassosum2	0.300066	0.253153	0.345643	0.0932366	0.0668687	0.122292
LDL	AFR	RICE-CV	0.319293	0.273267	0.364186	0.110915	0.0811405	0.143297
LDL	AFR	RICE-RV	0.103022	0.0483211	0.153653
LDL	AMR	CT	0.212342	0.161083	0.263657	0.0437833	0.0258949	0.0668766
LDL	AMR	LDpred2	0.250698	0.200703	0.300366	0.0623647	0.0404663	0.0881788
LDL	AMR	Lassosum2	0.244006	0.193371	0.295495	0.058883	0.0375893	0.0845477
LDL	AMR	RICE-CV	0.252692	0.20136	0.303018	0.0643399	0.0397937	0.0929299
LDL	AMR	RICE-RV	0.0476964	-0.0187161	0.124596
LDL	EUR	CT	0.267533	0.252479	0.282812	0.0713566	0.0636514	0.0794405
LDL	EUR	LDpred2	0.298644	0.283584	0.313822	0.0894466	0.0811401	0.0983361
LDL	EUR	Lassosum2	0.296645	0.281762	0.311818	0.0880734	0.0795488	0.0967371
LDL	EUR	RICE-CV	0.306255	0.291159	0.321267	0.099486	0.0905113	0.108783
LDL	EUR	RICE-RV	0.0737436	0.053002	0.0932656
LDL	SAS	CT	0.173893	0.129577	0.21945	0.0313002	0.0174465	0.0486815
LDL	SAS	LDpred2	0.205567	0.16203	0.250049	0.0425099	0.0265391	0.0618581
LDL	SAS	Lassosum2	0.207893	0.165319	0.25213	0.0440137	0.0278547	0.0634862
LDL	SAS	RICE-CV	0.216789	0.172966	0.259997	0.0490403	0.031234	0.0704608
LDL	SAS	RICE-RV	0.0559916	-0.00553455	0.0994262
log(TG)	AFR	CT	0.13253	0.0819626	0.182768	0.0176869	0.00665626	0.0334975
log(TG)	AFR	LDpred2	0.139763	0.0885761	0.189337	0.0197768	0.00813106	0.0365282
log(TG)	AFR	Lassosum2	0.129092	0.0788251	0.178304	0.0167701	0.00631843	0.0321438
log(TG)	AFR	RICE-CV	0.158785	0.108994	0.208922	0.0317753	0.0168652	0.0509051
log(TG)	AFR	RICE-RV	0.056132	0.0248753	0.0873009
log(TG)	AMR	CT	0.235199	0.184406	0.286782	0.0531233	0.0330791	0.0778353
log(TG)	AMR	LDpred2	0.307577	0.256113	0.358644	0.0889042	0.0628849	0.11875
log(TG)	AMR	Lassosum2	0.287998	0.237686	0.33754	0.0798268	0.0552305	0.108796
log(TG)	AMR	RICE-CV	0.302974	0.253769	0.352171	0.100429	0.073535	0.130536
log(TG)	AMR	RICE-RV	0.082184	0.0543685	0.109988
log(TG)	EUR	CT	0.262122	0.246514	0.277436	0.0687551	0.0610716	0.0768198
log(TG)	EUR	LDpred2	0.315865	0.300454	0.331174	0.100124	0.0910187	0.109344
log(TG)	EUR	Lassosum2	0.300647	0.285142	0.316291	0.0905588	0.08197	0.0997394
log(TG)	EUR	RICE-CV	0.316363	0.301519	0.331656	0.109708	0.10043	0.119222
log(TG)	EUR	RICE-RV	0.0913089	0.0770437	0.105453
log(TG)	SAS	CT	0.246036	0.199944	0.291213	0.0620552	0.0417376	0.0867176
log(TG)	SAS	LDpred2	0.320842	0.276175	0.36535	0.104096	0.0786886	0.131697
log(TG)	SAS	Lassosum2	0.31128	0.267824	0.355706	0.0982345	0.0722433	0.126409
log(TG)	SAS	RICE-CV	0.318267	0.274123	0.361887	0.105824	0.0796161	0.135064
log(TG)	SAS	RICE-RV	0.0810333	0.0173708	0.14299
TC	AFR	CT	0.229642	0.181929	0.278677	0.0538849	0.0337091	0.0780162
TC	AFR	LDpred2	0.250663	0.204577	0.298363	0.0641601	0.0423644	0.0898421
TC	AFR	Lassosum2	0.242511	0.195235	0.288633	0.0603004	0.0390735	0.0852362
TC	AFR	RICE-CV	0.265513	0.218066	0.311324	0.082089	0.0560762	0.112318
TC	AFR	RICE-RV	0.100058	0.0443411	0.15372
TC	AMR	CT	0.215089	0.164433	0.265732	0.045371	0.0266843	0.0683995
TC	AMR	LDpred2	0.236811	0.186872	0.287285	0.0559367	0.0350938	0.0805241
TC	AMR	Lassosum2	0.237488	0.185341	0.290842	0.0562758	0.0352619	0.0818351
TC	AMR	RICE-CV	0.242813	0.191538	0.295242	0.0583251	0.0357051	0.0858337
TC	AMR	RICE-RV	0.0295012	-0.0328825	0.108385
TC	EUR	CT	0.253415	0.23828	0.268983	0.0643125	0.056823	0.072092
TC	EUR	LDpred2	0.287361	0.272025	0.302729	0.0829695	0.0749065	0.0917755
TC	EUR	Lassosum2	0.283854	0.268504	0.299256	0.0807502	0.0725409	0.0893501
TC	EUR	RICE-CV	0.294795	0.279744	0.309852	0.0917403	0.0829667	0.100678
TC	EUR	RICE-RV	0.0707595	0.0513888	0.090488
TC	SAS	CT	0.186177	0.140452	0.231133	0.0359439	0.0208633	0.0546771
TC	SAS	LDpred2	0.201461	0.155709	0.247295	0.0405791	0.0245198	0.0603779
TC	SAS	Lassosum2	0.209516	0.164283	0.255731	0.0442032	0.0277151	0.0636972
TC	SAS	RICE-CV	0.218942	0.175108	0.262703	0.0513508	0.0334634	0.0727232
TC	SAS	RICE-RV	0.0593812	0.00216349	0.0994218
Asthma	AFR	CT	0.059549	-0.122707	0.242415	0.508172	0.455542	0.561762
Asthma	AFR	LDpred2	0.174233	0.0121648	0.348393	0.522688	0.472454	0.571872
Asthma	AFR	Lassosum2	0.200781	0.0086991	0.392237	0.521642	0.463254	0.579317
Asthma	AFR	RICE-CV	0.158162	-0.00821918	0.326346	0.521416	0.472796	0.571399
Asthma	AFR	RICE-RV	-0.0229475	-0.239524	0.136937
Asthma	AMR	CT	0.358912	0.15877	0.574404	0.601056	0.527705	0.671285
Asthma	AMR	LDpred2	0.281991	0.0827653	0.491836	0.57769	0.508993	0.645085
Asthma	AMR	Lassosum2	0.174529	-0.0309156	0.381346	0.541016	0.474785	0.606523
Asthma	AMR	RICE-CV	0.294744	0.0934537	0.505504	0.576988	0.505965	0.642756
Asthma	AMR	RICE-RV	0.0150579	-0.155153	0.141193
Asthma	EUR	CT	0.202816	0.141849	0.265011	0.553819	0.535643	0.570887
Asthma	EUR	LDpred2	0.279169	0.215475	0.344948	0.576495	0.558436	0.594127
Asthma	EUR	Lassosum2	0.254164	0.192452	0.317052	0.570118	0.551801	0.587424
Asthma	EUR	RICE-CV	0.273835	0.211901	0.337047	0.57529	0.557434	0.593041
Asthma	EUR	RICE-RV	-0.00161883	-0.107731	0.0544078
Asthma	SAS	CT	0.151939	-0.00192728	0.306332	0.527639	0.480066	0.574832
Asthma	SAS	LDpred2	0.194173	0.0418546	0.355909	0.555828	0.508373	0.604072
Asthma	SAS	Lassosum2	0.211309	0.050023	0.383374	0.551656	0.497661	0.603394
Asthma	SAS	RICE-CV	0.198203	0.0474282	0.364802	0.554143	0.508053	0.601233
Asthma	SAS	RICE-RV	0.0208368	-0.190754	0.143074
Breast	AFR	CT	-0.0277846	-0.403322	0.36028	0.496183	0.357336	0.658901
Breast	AFR	LDpred2	-0.0423167	-0.468119	0.375706	0.436577	0.234689	0.638196
Breast	AFR	Lassosum2	-0.00910445	-0.370329	0.370025	0.425344	0.304794	0.561866
Breast	AFR	RICE-CV	-0.198026	-0.517248	0.0961943	0.433795	0.231597	0.662872
Breast	AFR	RICE-RV	-0.0531847	-0.431794	0.344311
Breast	AMR	CT	0.232753	-0.12529	0.62864	0.614502	0.494299	0.725651
Breast	AMR	LDpred2	0.262844	-0.0663605	0.627679	0.603577	0.49027	0.708849
Breast	AMR	Lassosum2	0.361574	0.0166919	0.748898	0.614624	0.504728	0.731358
Breast	AMR	RICE-CV	0.22385	-0.102043	0.57254	0.581668	0.489435	0.681023
Breast	AMR	RICE-RV	0.0123721	-0.238485	0.40366
Breast	EUR	CT	0.297381	0.208067	0.388634	0.589882	0.563337	0.617173
Breast	EUR	LDpred2	0.230778	0.137153	0.327164	0.570301	0.541688	0.599086
Breast	EUR	Lassosum2	0.258163	0.165186	0.352805	0.584278	0.555625	0.61207
Breast	EUR	RICE-CV	0.280897	0.188212	0.373777	0.580487	0.551844	0.60945
Breast	EUR	RICE-RV	-0.0113926	-0.0883219	0.119257
Breast	SAS	CT	0.25444	-0.084457	0.554332	0.526693	0.429789	0.616342
Breast	SAS	LDpred2	0.295552	-0.0125128	0.602902	0.551046	0.454424	0.656829
Breast	SAS	Lassosum2	0.321465	0.00672809	0.628149	0.571057	0.46141	0.670771
Breast	SAS	RICE-CV	0.157837	-0.194927	0.48719	0.510629	0.419441	0.604362
Breast	SAS	RICE-RV	0.0682876	-0.208088	0.711862
CAD	AFR	CT	-0.117605	-0.399099	0.158616	0.306704	0.138616	0.51876
CAD	AFR	LDpred2	0.105679	-0.136	0.355057	0.553689	0.417482	0.647923
CAD	AFR	Lassosum2	0.115945	-0.125765	0.373937	0.542178	0.42436	0.607467
CAD	AFR	RICE-CV	0.0159355	-0.276317	0.28694	0.368655	0.240114	0.569395
CAD	AFR	RICE-RV	-0.0826752	-0.342944	0.166499
CAD	AMR	CT	0.32384	0.108011	0.557684	0.633098	0.527559	0.725782
CAD	AMR	LDpred2	0.37677	0.160876	0.621196	0.621987	0.475548	0.766663
CAD	AMR	Lassosum2	0.33905	0.124709	0.576752	0.613506	0.464126	0.752594
CAD	AMR	RICE-CV	0.419304	0.220845	0.634176	0.694574	0.554219	0.764456
CAD	AMR	RICE-RV	0.157246	-0.0565761	0.419961
CAD	EUR	CT	0.151337	0.0857248	0.218904	0.505839	0.47071	0.540495
CAD	EUR	LDpred2	0.217015	0.154056	0.282283	0.540472	0.512484	0.569995
CAD	EUR	Lassosum2	0.183058	0.116904	0.247771	0.527693	0.496459	0.559097
CAD	EUR	RICE-CV	0.231086	0.168602	0.292005	0.543936	0.515571	0.571606
CAD	EUR	RICE-RV	0.0193388	-0.0455694	0.0882234
CAD	SAS	CT	0.176915	0.0135262	0.35183	0.559749	0.484956	0.630392
CAD	SAS	LDpred2	0.201991	0.0418259	0.368811	0.536255	0.469482	0.603345
CAD	SAS	Lassosum2	0.164471	-6.89334e-07	0.33688	0.530506	0.470629	0.600365
CAD	SAS	RICE-CV	0.0960152	-0.0592227	0.254929	0.49232	0.421743	0.567181
CAD	SAS	RICE-RV	-0.0145407	-0.195281	0.186684
Prostate	AFR	CT	0.10193	-0.206081	0.414842	0.498827	0.410706	0.605739
Prostate	AFR	LDpred2	0.111343	-0.278213	0.513144	0.543418	0.340084	0.704301
Prostate	AFR	Lassosum2	0.157444	-0.201881	0.565089	0.546913	0.36752	0.682566
Prostate	AFR	RICE-CV	-0.20708	-0.636679	0.16478	0.418728	0.220213	0.629054
Prostate	AFR	RICE-RV	0.272815	-0.105916	0.676319
Prostate	AMR	CT	-0.0155614	-0.532627	0.432956	0.53441	0.368734	0.641313
Prostate	AMR	LDpred2	0.312106	-0.115633	1.01137	0.390464	0.254189	0.723603
Prostate	AMR	Lassosum2	0.16864	-0.315792	0.825932	0.336162	0.20352	0.659756
Prostate	AMR	RICE-CV	0.116572	-0.433858	0.803017	0.417816	0.171974	0.730069
Prostate	AMR	RICE-RV	-0.233921	-0.802595	1.04444
Prostate	EUR	CT	0.1544	0.0393362	0.27108	0.505721	0.436652	0.568812
Prostate	EUR	LDpred2	0.244467	0.1169	0.374248	0.572813	0.515549	0.627787
Prostate	EUR	Lassosum2	0.155378	0.0368283	0.279085	0.539645	0.483791	0.590272
Prostate	EUR	RICE-CV	0.392076	0.275494	0.506138	0.602088	0.534027	0.658765
Prostate	EUR	RICE-RV	0.00614371	-0.100863	0.146027
Prostate	SAS	CT	0.0639228	-0.681704	0.844421	0.286589	0.0685478	0.742027
Prostate	SAS	LDpred2	0.562203	-0.00904437	1.5047	0.436194	0.265584	0.806533
Prostate	SAS	Lassosum2	0.452747	-0.106976	1.36764	0.477088	0.306978	0.80092
Prostate	SAS	RICE-CV	0.602259	0.0195035	1.45158	0.49668	0.275649	0.878331
Prostate	SAS	RICE-RV	0.394059	-0.250314	1.25146
T2D	AFR	CT	0.144548	-0.0262483	0.314641	0.555737	0.495361	0.610489
T2D	AFR	LDpred2	0.236261	0.0631957	0.412751	0.571601	0.515804	0.625288
T2D	AFR	Lassosum2	0.188072	0.0175895	0.362304	0.557381	0.500546	0.611548
T2D	AFR	RICE-CV	0.218916	0.0461334	0.393256	0.553667	0.496795	0.607834
T2D	AFR	RICE-RV	0.0666253	-0.105845	0.250724
T2D	AMR	CT	0.17904	-0.0362914	0.392788	0.601921	0.518317	0.675957
T2D	AMR	LDpred2	0.318321	0.0872094	0.562983	0.655348	0.576736	0.728599
T2D	AMR	Lassosum2	0.182266	-0.0658189	0.446569	0.576515	0.504109	0.645122
T2D	AMR	RICE-CV	0.312511	0.0823736	0.548197	0.631058	0.551669	0.702877
T2D	AMR	RICE-RV	-0.0682716	-0.23578	0.115044
T2D	EUR	CT	0.184875	0.113473	0.254131	0.547687	0.521368	0.573241
T2D	EUR	LDpred2	0.298763	0.228792	0.369558	0.579302	0.554443	0.604354
T2D	EUR	Lassosum2	0.220863	0.148655	0.293742	0.565679	0.538898	0.589958
T2D	EUR	RICE-CV	0.308291	0.238133	0.378397	0.577358	0.553557	0.602484
T2D	EUR	RICE-RV	0.0038693	-0.0710272	0.0877331
T2D	SAS	CT	0.197107	0.0726219	0.32642	0.554013	0.514381	0.590823
T2D	SAS	LDpred2	0.289221	0.162939	0.422375	0.584422	0.547296	0.621685
T2D	SAS	Lassosum2	0.17929	0.0506778	0.311109	0.565244	0.526995	0.602481
T2D	SAS	RICE-CV	0.295018	0.16609	0.431472	0.571177	0.533114	0.606811
T2D	SAS	RICE-RV	-0.0646925	-0.183045	0.0560089
1 Eleven unique traits are included in the analyses. Six continuous traits and five binary traits were analyzed in the UKB WGS analysis.
2 Four different ancestry groups are considered in the UKB WES analysis based on the reference data from 1000 Genomes Project: African (AFR), Admixed American (AMR), European (EUR), and South Asian (SAS).
3 Five methods were evaluated: clumping and thresholding (CT), Lassosum2, LDpred2, RICE-CV, and RICE-RV.
4 Estimated coefficient of the standardized PRS which is equilvalent to the square root of the estimated heritability. Coefficients of RICE-CV and RICE-RV are estimated jointly.
5 Lower and upper bounds of the bootstrapped 95% confidence interval of the estimated coefficient of the standardized PRS.
6 Estimate R2 or AUC (continuous or binary traits, respectively) of the standardized PRS. R2 and AUC for RICE is evaluated using a weighted combination of RICE-CV and RICE-RV.
7 Lower and upper bounds of the bootstrapped 95% confidence interval of the estimated R2 or AUC of the standardized PRS.

## Sheet: S8 AoU Beta-R2-AUC
Supplementary Data 8: Estimated coefficient and AUC/R2 of the Standardized PRS and their 95% confidence intervals for the All of Us analysis
Trait1	Ancestry group2	Method3	Estimated Coefficient of Standardized PRS4	Lower 95% CI of Estimated Coefficient of Standardized PRS5	Upper 95% CI of Estimated Coefficient of Standardized PRS5	Estimated R2 of Standardized PRS6	Lower 95% CI of Estimated R2 of Standardized PRS7	Upper 95% CI of Estimated R2 of Standardized PRS7
BMI	AFR	CT-SLEB	0.139271	0.115054	0.163895	0.0192087	0.0131293	0.0264943
BMI	AFR	PROSPER	0.168737	0.145062	0.192243	0.0283627	0.0211613	0.0365468
BMI	AFR	JointPRS	0.165555	0.140702	0.190337	0.0263976	0.0193531	0.0347415
BMI	AFR	RICE-CV	0.152264	0.128533	0.176122	0.0231067	0.0165811	0.0306014
BMI	AFR	RICE-RV	0.00495908	-0.0240765	0.0344148
BMI	AMR	CT-SLEB	0.171285	0.145485	0.197453	0.0308353	0.0225858	0.0411368
BMI	AMR	PROSPER	0.198535	0.173059	0.224236	0.0419682	0.0318686	0.0535048
BMI	AMR	JointPRS	0.203736	0.177145	0.230864	0.0430425	0.0322554	0.0551516
BMI	AMR	RICE-CV	0.195247	0.169262	0.221299	0.0406643	0.0304911	0.0522352
BMI	AMR	RICE-RV	0.0101545	-0.0137717	0.0342195
BMI	EAS	CT-SLEB	0.186461	0.14398	0.231342	0.034818	0.021931	0.0499788
BMI	EAS	PROSPER	0.208728	0.165684	0.255063	0.0435239	0.0292343	0.0607033
BMI	EAS	JointPRS	0.238339	0.196088	0.283012	0.0565157	0.0404442	0.0745335
BMI	EAS	RICE-CV	0.233692	0.188876	0.284493	0.0538121	0.0369224	0.0728246
BMI	EAS	RICE-RV	-0.00695524	-0.0447109	0.0357115
BMI	EUR	CT-SLEB	0.15548	0.140297	0.170302	0.0239437	0.0194386	0.0290298
BMI	EUR	PROSPER	0.21132	0.196076	0.226496	0.0437264	0.0375422	0.0501731
BMI	EUR	JointPRS	0.143441	0.129733	0.157374	0.0213226	0.0173777	0.0256688
BMI	EUR	RICE-CV	0.201563	0.186662	0.216811	0.0396594	0.0338958	0.045784
BMI	EUR	RICE-RV	-0.00675264	-0.0189155	0.00467069
BMI	MID	CT-SLEB	0.11939	-0.0182937	0.277481	0.0113503	8.18359e-05	0.0441249
BMI	MID	PROSPER	0.142306	0.0316149	0.266882	0.0165203	0.000929371	0.0454901
BMI	MID	JointPRS	0.15137	0.0178212	0.296607	0.0121651	0.000312936	0.0369363
BMI	MID	RICE-CV	0.190449	0.0805341	0.314237	0.031901	0.00697002	0.0677057
BMI	MID	RICE-RV	-0.089102	-0.154573	-0.0216158
BMI	SAS	CT-SLEB	0.229946	0.177958	0.28387	0.0509194	0.0311541	0.0742749
BMI	SAS	PROSPER	0.235487	0.183404	0.288231	0.0584063	0.0371277	0.0833079
BMI	SAS	JointPRS	0.34038	0.273621	0.40783	0.0759336	0.051835	0.103679
BMI	SAS	RICE-CV	0.250716	0.201332	0.301758	0.0655593	0.0441365	0.0904561
BMI	SAS	RICE-RV	0.0304151	-0.0267206	0.0983626
Height	AFR	CT-SLEB	0.218798	0.194883	0.242583	0.0468027	0.0373124	0.0572183
Height	AFR	PROSPER	0.266074	0.242485	0.289692	0.0688106	0.05709	0.0812288
Height	AFR	JointPRS	0.291133	0.2681	0.314811	0.0795062	0.0675011	0.0921135
Height	AFR	RICE-CV	0.259686	0.236179	0.283234	0.0678938	0.0565716	0.0802533
Height	AFR	RICE-RV	0.0402889	0.0171143	0.0640335
Height	AMR	CT-SLEB	0.29233	0.266255	0.318176	0.087105	0.071889	0.103343
Height	AMR	PROSPER	0.313918	0.288938	0.339265	0.104104	0.0868451	0.122256
Height	AMR	JointPRS	0.295737	0.269793	0.321126	0.0924528	0.0756921	0.110246
Height	AMR	RICE-CV	0.323851	0.298722	0.34913	0.110606	0.0929437	0.129654
Height	AMR	RICE-RV	0.0423383	0.0174782	0.0683916
Height	EAS	CT-SLEB	0.26973	0.229596	0.307518	0.0730115	0.0491152	0.0994568
Height	EAS	PROSPER	0.313596	0.277488	0.349322	0.0992951	0.0727593	0.127662
Height	EAS	JointPRS	0.34345	0.308921	0.378499	0.122611	0.0941328	0.153257
Height	EAS	RICE-CV	0.310968	0.272904	0.347921	0.0987867	0.0723439	0.128489
Height	EAS	RICE-RV	0.036897	0.00438526	0.0700295
Height	EUR	CT-SLEB	0.317705	0.303481	0.331579	0.101177	0.0914405	0.111893
Height	EUR	PROSPER	0.349181	0.335126	0.362932	0.119097	0.108321	0.130625
Height	EUR	JointPRS	0.247901	0.233426	0.263053	0.0636655	0.05613	0.0719944
Height	EUR	RICE-CV	0.368478	0.354114	0.382915	0.135999	0.124413	0.148461
Height	EUR	RICE-RV	0.0426291	0.0291532	0.0563132
Height	MID	CT-SLEB	0.275414	0.178081	0.370059	0.0679726	0.0225681	0.141652
Height	MID	PROSPER	0.289337	0.20411	0.370641	0.08222	0.0327977	0.156865
Height	MID	JointPRS	0.399082	0.301694	0.497709	0.103708	0.0487478	0.190689
Height	MID	RICE-CV	0.302993	0.21275	0.387364	0.0943274	0.036374	0.180424
Height	MID	RICE-RV	0.0441175	-0.00635588	0.189723
Height	SAS	CT-SLEB	0.343224	0.292055	0.395075	0.104533	0.0764992	0.135624
Height	SAS	PROSPER	0.355461	0.305223	0.405577	0.12031	0.0903748	0.153521
Height	SAS	JointPRS	0.507147	0.438185	0.576942	0.125335	0.0970361	0.157013
Height	SAS	RICE-CV	0.347279	0.297554	0.397529	0.118508	0.0906429	0.150258
Height	SAS	RICE-RV	0.0132837	-0.0432677	0.0700979
HDL	AFR	CT-SLEB	0.195207	0.153771	0.237376	0.0395542	0.024692	0.0572075
HDL	AFR	PROSPER	0.226181	0.187041	0.265922	0.051885	0.0355482	0.0710613
HDL	AFR	JointPRS	0.152496	0.114995	0.19009	0.0232908	0.0134242	0.0360866
HDL	AFR	RICE-CV	0.218817	0.177143	0.260293	0.050266	0.0339128	0.0703868
HDL	AFR	RICE-RV	0.0538831	0.0138556	0.0923896
HDL	AMR	CT-SLEB	0.237434	0.193229	0.282293	0.0551577	0.0366999	0.0772876
HDL	AMR	PROSPER	0.261248	0.217105	0.307105	0.0693343	0.0482728	0.093597
HDL	AMR	JointPRS	0.205898	0.160654	0.251311	0.0451483	0.0277748	0.0663725
HDL	AMR	RICE-CV	0.266691	0.22213	0.313051	0.0806538	0.0584068	0.106036
HDL	AMR	RICE-RV	0.0919727	0.0425931	0.147989
HDL	EAS	CT-SLEB	0.202159	0.139682	0.264811	0.0415387	0.0200108	0.0702982
HDL	EAS	PROSPER	0.226893	0.166121	0.288165	0.05314	0.0287906	0.084202
HDL	EAS	JointPRS	0.185832	0.11851	0.25438	0.0353605	0.0145643	0.0643346
HDL	EAS	RICE-CV	0.242746	0.179447	0.30749	0.0760987	0.0470934	0.110881
HDL	EAS	RICE-RV	0.166722	0.0911261	0.244946
HDL	EUR	CT-SLEB	0.251004	0.229812	0.271663	0.0639858	0.0540816	0.0746541
HDL	EUR	PROSPER	0.286416	0.265052	0.30728	0.0823595	0.07107	0.0944423
HDL	EUR	JointPRS	0.17858	0.157828	0.199491	0.0345014	0.0271201	0.042589
HDL	EUR	RICE-CV	0.280003	0.259287	0.301127	0.0857579	0.0742947	0.0978135
HDL	EUR	RICE-RV	0.0887649	0.0661797	0.111792
HDL	MID	CT-SLEB	0.284564	0.161891	0.427616	0.0830662	0.0292381	0.164063
HDL	MID	PROSPER	0.35039	0.226851	0.486545	0.121912	0.0571094	0.204043
HDL	MID	JointPRS	0.238534	0.0806954	0.404189	0.049658	0.00658186	0.127577
HDL	MID	RICE-CV	0.329316	0.200529	0.467821	0.143636	0.0660556	0.247073
HDL	MID	RICE-RV	0.190593	0.0777156	0.320091
HDL	SAS	CT-SLEB	0.252328	0.169522	0.335043	0.0671851	0.0297144	0.118009
HDL	SAS	PROSPER	0.28022	0.201556	0.361598	0.0811754	0.040053	0.13556
HDL	SAS	JointPRS	0.270229	0.180268	0.361645	0.0554462	0.0227151	0.101651
HDL	SAS	RICE-CV	0.281334	0.199148	0.364047	0.0846205	0.0426531	0.140057
HDL	SAS	RICE-RV	0.0457902	-0.0437885	0.134762
LDL	AFR	CT-SLEB	0.303624	0.262093	0.343937	0.0886206	0.0663493	0.112241
LDL	AFR	PROSPER	0.30748	0.266793	0.346697	0.0897305	0.0682633	0.113255
LDL	AFR	JointPRS	0.153496	0.112187	0.194756	0.0242142	0.0129862	0.0387465
LDL	AFR	RICE-CV	0.29297	0.254322	0.331719	0.0978371	0.0754716	0.1212
LDL	AFR	RICE-RV	0.0581054	0.0415409	0.0732308
LDL	AMR	CT-SLEB	0.193017	0.137049	0.248023	0.0354655	0.0184242	0.0574059
LDL	AMR	PROSPER	0.187628	0.134335	0.240138	0.0340695	0.0176991	0.0553044
LDL	AMR	JointPRS	0.10037	0.0553129	0.146066	0.011284	0.00344533	0.023489
LDL	AMR	RICE-CV	0.192959	0.139681	0.245285	0.0409771	0.0226276	0.0633068
LDL	AMR	RICE-RV	0.0745863	0.00673309	0.147187
LDL	EAS	CT-SLEB	0.245003	0.18137	0.309155	0.0554726	0.0304877	0.0869534
LDL	EAS	PROSPER	0.231163	0.165233	0.295237	0.0495073	0.0256056	0.0795
LDL	EAS	JointPRS	0.109521	0.0465982	0.171411	0.0114046	0.00193146	0.0279759
LDL	EAS	RICE-CV	0.238425	0.175961	0.29741	0.0587216	0.0325412	0.0907532
LDL	EAS	RICE-RV	0.093004	-0.0101384	0.196866
LDL	EUR	CT-SLEB	0.242266	0.219981	0.263151	0.0591772	0.0489833	0.0697537
LDL	EUR	PROSPER	0.238182	0.216371	0.260068	0.0570287	0.0470489	0.0674916
LDL	EUR	JointPRS	0.170183	0.147142	0.192988	0.0277018	0.0209187	0.0355474
LDL	EUR	RICE-CV	0.23779	0.216743	0.258887	0.0576907	0.0477241	0.0680232
LDL	EUR	RICE-RV	0.0537214	0.0216266	0.0869172
LDL	MID	CT-SLEB	0.25628	0.0913431	0.441206	0.063673	0.0101778	0.145576
LDL	MID	PROSPER	0.290179	0.143564	0.45292	0.0880289	0.0263535	0.16849
LDL	MID	JointPRS	0.260475	0.116888	0.417573	0.0678515	0.0172755	0.137359
LDL	MID	RICE-CV	0.239185	0.0848359	0.405761	0.0594788	0.0108679	0.13887
LDL	MID	RICE-RV	0.0782411	-0.0840489	0.265949
LDL	SAS	CT-SLEB	0.203266	0.127008	0.279213	0.0430383	0.0171543	0.0788918
LDL	SAS	PROSPER	0.237428	0.161877	0.313073	0.0583805	0.0271714	0.0983799
LDL	SAS	JointPRS	0.0908587	0.00512699	0.176421	0.00840172	0.000109898	0.0309822
LDL	SAS	RICE-CV	0.234649	0.151976	0.316081	0.0532828	0.0232282	0.0938152
LDL	SAS	RICE-RV	0.0380041	-0.0966439	0.165918
log(TG)	AFR	CT-SLEB	0.150719	0.108947	0.193622	0.0224877	0.012016	0.0359837
log(TG)	AFR	PROSPER	0.124158	0.0847482	0.162859	0.0159318	0.00744379	0.0274844
log(TG)	AFR	JointPRS	0.0593264	0.0203635	0.0979443	0.00343545	0.000444789	0.00939383
log(TG)	AFR	RICE-CV	0.149663	0.108476	0.191099	0.0269678	0.0154808	0.0416048
log(TG)	AFR	RICE-RV	0.0625683	0.0274691	0.0967314
log(TG)	AMR	CT-SLEB	0.215523	0.171925	0.258011	0.0474808	0.0305011	0.0672911
log(TG)	AMR	PROSPER	0.228508	0.184529	0.272905	0.0531765	0.0351964	0.0744971
log(TG)	AMR	JointPRS	0.15632	0.112576	0.198882	0.0256368	0.013452	0.0415816
log(TG)	AMR	RICE-CV	0.217614	0.174352	0.261251	0.0535471	0.0357504	0.0755266
log(TG)	AMR	RICE-RV	0.0838229	0.0232457	0.156875
log(TG)	EAS	CT-SLEB	0.164864	0.0981854	0.231118	0.0274043	0.00966944	0.0530748
log(TG)	EAS	PROSPER	0.192487	0.132755	0.250662	0.0380566	0.0183581	0.064154
log(TG)	EAS	JointPRS	0.131484	0.0672935	0.195252	0.0166279	0.00455042	0.0360481
log(TG)	EAS	RICE-CV	0.178607	0.11262	0.243199	0.0369223	0.0162395	0.0649348
log(TG)	EAS	RICE-RV	0.179512	0.0858388	0.335509
log(TG)	EUR	CT-SLEB	0.219157	0.198679	0.239767	0.0492483	0.0407118	0.0586407
log(TG)	EUR	PROSPER	0.235622	0.214984	0.256456	0.0561572	0.0470647	0.0660713
log(TG)	EUR	JointPRS	0.144259	0.12277	0.165739	0.0216071	0.0158372	0.0281732
log(TG)	EUR	RICE-CV	0.229892	0.209131	0.250611	0.0617131	0.051974	0.0721395
log(TG)	EUR	RICE-RV	0.0839076	0.0656692	0.101818
log(TG)	MID	CT-SLEB	0.19743	0.0825526	0.323353	0.0455015	0.0083876	0.108755
log(TG)	MID	PROSPER	0.341675	0.184385	0.500206	0.0984646	0.030907	0.195704
log(TG)	MID	JointPRS	0.0677646	-0.0886513	0.227309	0.00365996	1.06449e-05	0.0384519
log(TG)	MID	RICE-CV	0.220741	0.0969917	0.357419	0.0507589	0.0115722	0.113134
log(TG)	MID	RICE-RV	0.0380655	-0.0200048	0.104916
log(TG)	SAS	CT-SLEB	0.249416	0.166398	0.330558	0.0569012	0.0258862	0.0978448
log(TG)	SAS	PROSPER	0.238009	0.159109	0.319134	0.050189	0.0225644	0.08729
log(TG)	SAS	JointPRS	0.198724	0.115015	0.285614	0.0338525	0.0119638	0.0663757
log(TG)	SAS	RICE-CV	0.239284	0.16174	0.316896	0.0615794	0.0290394	0.103212
log(TG)	SAS	RICE-RV	0.367199	0.132293	0.589795
TC	AFR	CT-SLEB	0.263772	0.225226	0.301345	0.0692658	0.0513177	0.0895201
TC	AFR	PROSPER	0.244777	0.205667	0.284021	0.057079	0.040326	0.0762042
TC	AFR	JointPRS	0.196011	0.157077	0.234596	0.0380659	0.0247509	0.0542273
TC	AFR	RICE-CV	0.26576	0.22776	0.304045	0.0821056	0.0635328	0.103344
TC	AFR	RICE-RV	0.0549316	0.0393072	0.0700591
TC	AMR	CT-SLEB	0.169304	0.116471	0.221253	0.0264279	0.0124591	0.0462408
TC	AMR	PROSPER	0.164336	0.11573	0.210209	0.0264922	0.0125375	0.0460306
TC	AMR	JointPRS	0.152028	0.109947	0.195165	0.0247407	0.0128055	0.0408096
TC	AMR	RICE-CV	0.177299	0.128663	0.223969	0.0307031	0.0163679	0.0500317
TC	AMR	RICE-RV	0.0148585	-0.0504052	0.0782143
TC	EAS	CT-SLEB	0.165947	0.097243	0.232872	0.0271114	0.00927049	0.0518875
TC	EAS	PROSPER	0.174163	0.108896	0.240247	0.0293624	0.011224	0.0541942
TC	EAS	JointPRS	0.139934	0.0750571	0.202964	0.0187641	0.00552514	0.0395521
TC	EAS	RICE-CV	0.158987	0.0953776	0.22333	0.0241446	0.00832821	0.0473652
TC	EAS	RICE-RV	-0.0131943	-0.136009	0.116712
TC	EUR	CT-SLEB	0.206188	0.185249	0.227703	0.0429723	0.0342913	0.0523693
TC	EUR	PROSPER	0.193388	0.17229	0.214775	0.0374183	0.0293047	0.0461082
TC	EUR	JointPRS	0.176233	0.154628	0.197644	0.0305699	0.0235802	0.0386732
TC	EUR	RICE-CV	0.20738	0.186164	0.228126	0.0428693	0.0343416	0.0521857
TC	EUR	RICE-RV	0.0253202	-0.0102975	0.0656593
TC	MID	CT-SLEB	0.222571	0.0548632	0.406206	0.0422561	0.0028862	0.118672
TC	MID	PROSPER	0.278029	0.128217	0.43767	0.074547	0.0188773	0.15834
TC	MID	JointPRS	0.303445	0.14046	0.472541	0.0861153	0.0207275	0.17987
TC	MID	RICE-CV	0.263719	0.0916166	0.442016	0.069925	0.0141554	0.158807
TC	MID	RICE-RV	0.181859	0.0584354	0.324262
TC	SAS	CT-SLEB	0.175393	0.0971177	0.253424	0.033102	0.00977989	0.0684106
TC	SAS	PROSPER	0.192743	0.118823	0.268787	0.0392367	0.0146016	0.075063
TC	SAS	JointPRS	0.161021	0.076982	0.245509	0.0256005	0.00576727	0.0584532
TC	SAS	RICE-CV	0.195749	0.112578	0.276777	0.0374351	0.0123897	0.0736476
TC	SAS	RICE-RV	0.0365986	-0.121925	0.156848
1 Six continuous traits were analyzed in the AoU analysis.
2 Six different ancestry groups are considered in the AoU analysis based on genetically-inferred ancestry labels provided by AoU: African (AFR), Admixed American (AMR), East Asian (EAS), European (EUR), Middle Eastern (MID),and South Asian (SAS).
3 Five methods were evaluated: CT-SLEB, JointPRS, PROSPER, RICE-CV, and RICE-RV.
4 Estimated coefficient of the standardized PRS which is equilvalent to the square root of the estimated heritability. Coefficients of RICE-CV and RICE-RV are estimated jointly.
5 Lower and upper bounds of the bootstrapped 95% confidence interval of the estimated coefficient of the standardized PRS.
6 Estimate R2 of the standardized PRS. R2 for RICE is evaluated using a weighted combination of RICE-CV and RICE-RV.
7 Lower and upper bounds of the bootstrapped 95% confidence interval of the estimated R2 of the standardized PRS.

## Sheet: S9 Number of Variants
Supplementary Data 9: Total number of common variants and rare variants in each analysis
Data1	Common2	Common*3	Rare4	Total
UKB Imputed + WES	1482015	NA	16890710	18372725
UKB WGS	5467749	683080	734259706	739727455
AoU	10486613	1572405	33619496	44106109
Common = GWAS Summary Stats
Common* = Joint PRS and Prosper for AoU/LDpred2 and Lassosum2 for UKB WGS
1 Three different data sources; UK Biobank Imputed + whole exome sequencing, UK Biobank whole genome sequencing, and All of Us. For All of Us, common variants were extracted from whole genome sequencing data while rare variants were extracted from the exonic region of the whole genome sequencing data.
2 Number of common variants in GWAS summary statistics estimated from filtered plink files (MAF > 0.01).
3 Due to publicly available LD information and computational constraints, some methods had the number of common variants constrained. In UKB WGS, LDpred2 and Lassosum2 were constrained to HM3 SNPs totaling 683,080. In the AoU analysis, JointPRS and PROSPER were constrained to the intersection of their available LD information totaling 1,572,405.
4 Number of rare variants calculated from either VCF or GDS files.

[truncated: 1 more sheets: S10 Timings]
