# Supplementary material for: Integrating common and rare variants improves polygenic risk prediction across diverse populations
Source: Nat Commun. 2026 Apr 24;17:5772. doi: 10.1038/s41467-026-72185-2 (PMC13323733; doi:10.1038/s41467-026-72185-2)
Supplement: Supplementary file 6 — Source Data [file 41467_2026_72185_MOESM6_ESM.xlsx]

## Sheet: Contents
Sheet	Short Description	Notes
Figure 1	Overview of the RICE framework for polygenic risk prediction.	No Source Data
Figure 2	Comparison of standardized PRSs from RICE-CV and RICE-RV for high-density lipoproteins cholesterol (HDL).	Individual level data so no source data provided
Figure 3	Simulation results comparing the predictive performance of PRSs for four ancestral groups from the UK Biobank (UKB).
Figure 4	Predictive performance of ancestry-adjusted PRSs for continuous traits across four ancestral groups from UK Biobank (UKB) imputed + whole-exome sequencing (WES) data.
Figure 5	Joint stratification of common and rare variant PRS identifies discrepant high-risk individuals.
Figure 6	Comparison of ancestry-adjusted PRSs from RICE-CV and RICE-RV using UK Biobank (UKB) in two configurations: Imputed + WES (imputed genotypes for common variants and whole exome sequencing data for rare variants) and WGS (whole-genome sequencing data for both common and rare variants).
Figure 7	Predictive performance of ancestry-adjusted PRSs for continuous traits across six ancestral groups from the All of Us (AoU) whole-exome sequencing (WES) data.
Figure 8	Predictive performance of RICE trained on All of Us (AoU) data and evaluated on both AoU and UK Biobank (UKB) validation datasets.
Supplementary Figure 1	Simulation results comparing the predictive performance of PRSs for four ancestral groups from the UK Biobank (UKB).
Supplementary Figure 2	Average heritability of rare variant burden scores for each ancestry by simulation design.
Supplementary Figure 3	Manhattan and QQ plots for UKB Imputed + WES.	On Harvard Dataverse
Supplementary Figure 4	Rare variant QQ plots for UKB Imputed + WES.	On Harvard Dataverse
Supplementary Figure 5	Manhattan and QQ plots for UKB WGS.	On Harvard Dataverse
Supplementary Figure 6	Rare variant QQ plots for UKB WGS.	On Harvard Dataverse
Supplementary Figure 7	Predictive performance of ancestry-adjusted PRSs for 11 traits across four ancestral groups from UK Biobank (UKB) imputed + whole exome sequencing data (WES) data.
Supplementary Figure 8	Relationship between common and rare variant PRSs and standardized traits across four ancestral groups from UK Biobank (UKB) imputed + whole-exome sequencing (WES) data.
Supplementary Figure 9	Joint stratification of common and rare variant PRS for standardized traits across four ancestral groups from UK Biobank (UKB) imputed + whole-exome sequencing (WES) data.
Supplementary Figure 10	Predictive performance of RICE-RV constructed using high-penetrance genes.
Supplementary Figure 11	Predictive performance of RICE-RV constructed using different p-value thresholds.
Supplementary Figure 12	Predictive performance of ancestry-adjusted PRSs for 11 traits across four ancestral groups from UK Biobank (UKB) whole genome sequencing data (WGS) data.
Supplementary Figure 13	Relationship between common and rare variant PRSs and standardized traits across four ancestral groups from UK Biobank (UKB) whole-genome sequencing (WGS) data.
Supplementary Figure 14	Predictive performance of PRSs standardized within genetically-inferred ancestries or using the first five principal components (Methods) for six continuous traits and five binary traits across four ancestral groups from UK Biobank (UKB) whole-genome sequencing (WGS) data.
Supplementary Figure 15	Comparison of ancestry-adjusted PRSs from RICE-CV and RICE-RV using UK Biobank (UKB) imputed genotype and WES and whole-genome sequencing (WGS) data for individuals of either African, Admixed American, or South Asian ancestry.
Supplementary Figure 16	Comparison of ancestry-adjusted PRSs from RICE-CV, RICE-RV, RICE-RV constructed with only coding genes (Coding), and RICE-RV constructed using only noncoding genes (Noncoding) using UK Biobank (UKB) whole-genome sequencing (WGS) data for individuals of either African, Admixed American, or South Asian ancestry.
Supplementary Figure 17	Manhattan and QQ plots for All of Us.	On Harvard Dataverse
Supplementary Figure 18	Rare variant QQ plots for All of Us.	On Harvard Dataverse
Supplementary Figure 19	Predictive performance of ancestry-adjusted PRSs for six continuous traits across six ancestral groups from All of Us (AoU) data.
Supplementary Figure 20	Relationship between common and rare variant PRSs and standardized traits across six ancestral groups from All of Us (AoU) data.
Supplementary Figure 21	Assessing the prediction performance of RICE trained on All of Us (AoU) and validated on UK Biobank Imputed + whole-exome sequencing (WES) data.
Reviewer Figure 1	Bivariate scatterplot of HDL from the UKB Imputed + WES validation set.	Individual level data so no source data provided
Reviewer Figure 2	Bivariate scatterplot of negative log base 10 p-values comparing GWAS summary statistics computed with UK Biobank provided PCs or PCs computed within the training set.	On Harvard Dataverse
Reviewer Figure 3	Performance of clumping + thresholding PRS using either UK Biobank provided PCs or PCs computed within the training set.
Reviewer Figure 4	Risk stratification of individuals with high trait values by RICE-CV and RICE.

## Sheet: Figure 3
Figure 3
Simulation results comparing the predictive performance of PRSs for four ancestral groups from the UK Biobank (UKB).
Figure 3 — Fig3_Betas
Method	Scale	Causal_Prop	Train_Size	Ancestry	Beta	SE_Beta	R2	SE_R2	Method1	Beta_Raw_Lower_95	Beta_Adjusted_Lower_95	R2_Raw_Lower_95	R2_Adjusted_Lower_95	Beta_Raw_Upper_95	Beta_Adjusted_Upper_95	R2_Raw_Upper_95	R2_Adjusted_Upper_95	Beta_Raw_Lower_99	Beta_Adjusted_Lower_99	R2_Raw_Lower_99	R2_Adjusted_Lower_99	Beta_Raw_Upper_99	Beta_Adjusted_Upper_99	R2_Raw_Upper_99	R2_Adjusted_Upper_99	group1	group2	p.signif_beta	position
CT	Unscaled	Causal Prop. 0.01	n = 98,343	AFR	0.144327	0.0243544	0.0214003	0.00699962	CT																	RICE-CV	RICE-CV
Lassosum2	Unscaled	Causal Prop. 0.01	n = 98,343	AFR	0.148467	0.0244305	0.0227592	0.00723898	Lassosum2																	RICE-CV	RICE-CV
LDpred2	Unscaled	Causal Prop. 0.01	n = 98,343	AFR	0.149838	0.0243307	0.0231488	0.00725565	LDpred2																	RICE-CV	RICE-CV
RICE-CV	Unscaled	Causal Prop. 0.01	n = 98,343	AFR	0.155209	0.0241871	0.0363638	0.00902994	RICE-CV																	RICE-CV	RICE-CV	***	0.293874
RICE-RV	Unscaled	Causal Prop. 0.01	n = 98,343	AFR	0.108665	0.0243534	0.0363638	0.00902994	RICE-CV	0.0617232	0.0613794	0.0218502	0.0207491	0.157157	0.156209	0.0574219	0.055877	0.0474167	0.0469975	0.0179181	0.0170116	0.171377	0.170719	0.0639503	0.0622453	RICE-CV	RICE-CV
CT	Unscaled	Causal Prop. 0.05	n = 98,343	AFR	0.105189	0.0246406	0.0114483	0.0051294	CT																	RICE-CV	RICE-CV
Lassosum2	Unscaled	Causal Prop. 0.05	n = 98,343	AFR	0.120618	0.0245639	0.0150913	0.00588814	Lassosum2																	RICE-CV	RICE-CV
LDpred2	Unscaled	Causal Prop. 0.05	n = 98,343	AFR	0.11812	0.0245662	0.0144072	0.00574606	LDpred2																	RICE-CV	RICE-CV
RICE-CV	Unscaled	Causal Prop. 0.05	n = 98,343	AFR	0.122794	0.0245338	0.0231853	0.00726714	RICE-CV																	RICE-CV	RICE-CV	***	0.242187
RICE-RV	Unscaled	Causal Prop. 0.05	n = 98,343	AFR	0.0893929	0.177148	0.0231853	0.00726714	RICE-CV	0.0422129	0.0328311	0.0116292	0.0112512	0.13732	0.145544	0.0400884	0.0393648	0.0282618	0.0183719	0.00879729	0.00842487	0.151976	0.16006	0.0460743	0.0451238	RICE-CV	RICE-CV
CT	Unscaled	Causal Prop. 0.2	n = 98,343	AFR	0.07418	0.0246183	0.00623904	0.00369966	CT																	RICE-CV	RICE-CV
Lassosum2	Unscaled	Causal Prop. 0.2	n = 98,343	AFR	0.097808	0.0245822	0.0101155	0.00481781	Lassosum2																	RICE-CV	RICE-CV
LDpred2	Unscaled	Causal Prop. 0.2	n = 98,343	AFR	0.0967354	0.024455	0.00994787	0.00473691	LDpred2																	RICE-CV	RICE-CV
RICE-CV	Unscaled	Causal Prop. 0.2	n = 98,343	AFR	0.0882974	0.0243397	0.0104469	0.00488372	RICE-CV																	RICE-CV	RICE-CV		0.164008
RICE-RV	Unscaled	Causal Prop. 0.2	n = 98,343	AFR	0.0457108	0.024817	0.0104469	0.00488372	RICE-CV	-0.00283076	-0.00336945	0.00343879	0.00323739	0.0938782	0.0939675	0.0225816	0.0219267	-0.0171641	-0.0177526	0.00210043	0.00193023	0.108534	0.108959	0.0269097	0.026341	RICE-CV	RICE-CV
CT	Unscaled	Causal Prop. 0.01	n = 98,343	AMR	0.171244	0.0248823	0.0301243	0.00846969	CT																	RICE-CV	RICE-CV
Lassosum2	Unscaled	Causal Prop. 0.01	n = 98,343	AMR	0.164084	0.0250822	0.0272396	0.00806443	Lassosum2																	RICE-CV	RICE-CV
LDpred2	Unscaled	Causal Prop. 0.01	n = 98,343	AMR	0.164955	0.0248503	0.0275861	0.00811216	LDpred2																	RICE-CV	RICE-CV
RICE-CV	Unscaled	Causal Prop. 0.01	n = 98,343	AMR	0.182848	0.0248493	0.0364281	0.00927482	RICE-CV																	RICE-CV	RICE-CV	**	0.265477
RICE-RV	Unscaled	Causal Prop. 0.01	n = 98,343	AMR	0.0526286	0.0246622	0.0364281	0.00927482	RICE-CV	0.00721099	0.00426618	0.0210709	0.0206051	0.103612	0.100953	0.0571606	0.0565271	-0.00877937	-0.0105253	0.0171719	0.0165093	0.118161	0.116555	0.0642491	0.0633537	RICE-CV	RICE-CV
CT	Unscaled	Causal Prop. 0.05	n = 98,343	AMR	0.160762	0.0249193	0.0270996	0.00815233	CT																	RICE-CV	RICE-CV
Lassosum2	Unscaled	Causal Prop. 0.05	n = 98,343	AMR	0.159047	0.0249037	0.026494	0.00805302	Lassosum2																	RICE-CV	RICE-CV
LDpred2	Unscaled	Causal Prop. 0.05	n = 98,343	AMR	0.158988	0.024925	0.0266492	0.00804548	LDpred2																	RICE-CV	RICE-CV
RICE-CV	Unscaled	Causal Prop. 0.05	n = 98,343	AMR	0.170838	0.0247543	0.0347824	0.00908198	RICE-CV																	RICE-CV	RICE-CV	**	0.259136
RICE-RV	Unscaled	Causal Prop. 0.05	n = 98,343	AMR	0.0582976	0.0773885	0.0347824	0.00908198	RICE-CV	0.00981246	0.000114736	0.0203639	0.0192454	0.107345	0.115693	0.0565505	0.0545946	-0.00426139	-0.014623	0.0166655	0.0155814	0.122933	0.130634	0.0633456	0.0611109	RICE-CV	RICE-CV
CT	Unscaled	Causal Prop. 0.2	n = 98,343	AMR	0.138212	0.0252444	0.0198502	0.00695759	CT																	RICE-CV	RICE-CV
Lassosum2	Unscaled	Causal Prop. 0.2	n = 98,343	AMR	0.150468	0.0251304	0.0235583	0.00759215	Lassosum2																	RICE-CV	RICE-CV
LDpred2	Unscaled	Causal Prop. 0.2	n = 98,343	AMR	0.150758	0.0250639	0.0236124	0.00758084	LDpred2																	RICE-CV	RICE-CV
RICE-CV	Unscaled	Causal Prop. 0.2	n = 98,343	AMR	0.154285	0.0250676	0.025214	0.00785875	RICE-CV																	RICE-CV	RICE-CV		0.215499
RICE-RV	Unscaled	Causal Prop. 0.2	n = 98,343	AMR	0.0312147	0.0255342	0.025214	0.00785875	RICE-CV	-0.0178908	-0.0196454	0.0120099	0.0122012	0.0808978	0.0802934	0.0421959	0.0427263	-0.0324464	-0.0343194	0.00901604	0.00930999	0.0959984	0.0953439	0.0481114	0.049177	RICE-CV	RICE-CV
CT	Unscaled	Causal Prop. 0.01	n = 98,343	EUR	0.18402	0.00784434	0.0339354	0.00282701	CT																	RICE-CV	RICE-CV
Lassosum2	Unscaled	Causal Prop. 0.01	n = 98,343	EUR	0.177454	0.00782665	0.0315883	0.0027345	Lassosum2																	RICE-CV	RICE-CV
LDpred2	Unscaled	Causal Prop. 0.01	n = 98,343	EUR	0.178893	0.00781156	0.0320924	0.00275336	LDpred2																	RICE-CV	RICE-CV
RICE-CV	Unscaled	Causal Prop. 0.01	n = 98,343	EUR	0.192867	0.00777594	0.040672	0.00308135	RICE-CV																	RICE-CV	RICE-CV	***	0.281038
RICE-RV	Unscaled	Causal Prop. 0.01	n = 98,343	EUR	0.0581711	0.00782407	0.040672	0.00308135	RICE-CV	0.0428338	0.04299	0.0348885	0.034915	0.0733887	0.0734446	0.0469327	0.0469239	0.0384662	0.0383234	0.0332156	0.033254	0.0779785	0.0780417	0.0488939	0.048884	RICE-CV	RICE-CV
CT	Unscaled	Causal Prop. 0.05	n = 98,343	EUR	0.160107	0.00780991	0.0256791	0.00247303	CT																	RICE-CV	RICE-CV
Lassosum2	Unscaled	Causal Prop. 0.05	n = 98,343	EUR	0.159664	0.00785074	0.0255494	0.00246733	Lassosum2																	RICE-CV	RICE-CV
LDpred2	Unscaled	Causal Prop. 0.05	n = 98,343	EUR	0.160705	0.0078703	0.0258816	0.00248435	LDpred2																	RICE-CV	RICE-CV
RICE-CV	Unscaled	Causal Prop. 0.05	n = 98,343	EUR	0.173036	0.00780308	0.0313726	0.00270685	RICE-CV																	RICE-CV	RICE-CV	***	0.244015
RICE-RV	Unscaled	Causal Prop. 0.05	n = 98,343	EUR	0.0409792	0.0425078	0.0313726	0.00270685	RICE-CV	0.0257687	0.0259007	0.0262987	0.0263173	0.0560721	0.0560578	0.0372574	0.0368407	0.0214279	0.0116941	0.0248454	0.0248458	0.0607189	0.0672278	0.0389899	0.0386196	RICE-CV	RICE-CV
CT	Unscaled	Causal Prop. 0.2	n = 98,343	EUR	0.156039	0.00784988	0.0244093	0.00242501	CT																	RICE-CV	RICE-CV
Lassosum2	Unscaled	Causal Prop. 0.2	n = 98,343	EUR	0.158259	0.00783369	0.0250885	0.00244065	Lassosum2																	RICE-CV	RICE-CV
LDpred2	Unscaled	Causal Prop. 0.2	n = 98,343	EUR	0.158334	0.00783353	0.0251144	0.00245441	LDpred2																	RICE-CV	RICE-CV
RICE-CV	Unscaled	Causal Prop. 0.2	n = 98,343	EUR	0.16662	0.00780917	0.0287369	0.00261571	RICE-CV																	RICE-CV	RICE-CV	***	0.226696
RICE-RV	Unscaled	Causal Prop. 0.2	n = 98,343	EUR	0.0300759	0.00782334	0.0287369	0.00261571	RICE-CV	0.0149692	0.0148244	0.0239177	0.0238651	0.0453833	0.0453397	0.0340856	0.0340281	0.0105216	0.0103836	0.022514	0.0224683	0.0499165	0.0499197	0.0358065	0.0357728	RICE-CV	RICE-CV
CT	Unscaled	Causal Prop. 0.01	n = 98,343	SAS	0.184693	0.0229725	0.0343067	0.00826898	CT																	RICE-CV	RICE-CV
Lassosum2	Unscaled	Causal Prop. 0.01	n = 98,343	SAS	0.176744	0.023005	0.0312916	0.00794633	Lassosum2																	RICE-CV	RICE-CV
LDpred2	Unscaled	Causal Prop. 0.01	n = 98,343	SAS	0.177386	0.0228631	0.0315284	0.00793871	LDpred2																	RICE-CV	RICE-CV
RICE-CV	Unscaled	Causal Prop. 0.01	n = 98,343	SAS	0.194164	0.0228518	0.0414996	0.00901379	RICE-CV																	RICE-CV	RICE-CV	***	0.285445
RICE-RV	Unscaled	Causal Prop. 0.01	n = 98,343	SAS	0.0612817	0.0228044	0.0414996	0.00901379	RICE-CV	0.0168213	0.0169664	0.0255103	0.0257882	0.10635	0.106226	0.0606342	0.0607775	0.00297038	0.00313147	0.0213588	0.0218317	0.120206	0.12032	0.0673115	0.0674811	RICE-CV	RICE-CV
CT	Unscaled	Causal Prop. 0.05	n = 98,343	SAS	0.156783	0.0231563	0.0247083	0.007046	CT																	RICE-CV	RICE-CV
Lassosum2	Unscaled	Causal Prop. 0.05	n = 98,343	SAS	0.159049	0.0230371	0.0255343	0.0071769	Lassosum2																	RICE-CV	RICE-CV
LDpred2	Unscaled	Causal Prop. 0.05	n = 98,343	SAS	0.159389	0.0230689	0.0256426	0.00718287	LDpred2																	RICE-CV	RICE-CV
RICE-CV	Unscaled	Causal Prop. 0.05	n = 98,343	SAS	0.1699	0.0229723	0.0316873	0.00794155	RICE-CV																	RICE-CV	RICE-CV		0.251974
RICE-RV	Unscaled	Causal Prop. 0.05	n = 98,343	SAS	0.0520738	0.220454	0.0316873	0.00794155	RICE-CV	0.00682738	-0.00208027	0.0183577	0.0180424	0.0975308	0.106908	0.0496536	0.048934	-0.00668965	-0.0158814	0.0148866	0.0147554	0.111254	0.120611	0.055642	0.0548464	RICE-CV	RICE-CV
CT	Unscaled	Causal Prop. 0.2	n = 98,343	SAS	0.145741	0.0230317	0.0217599	0.00664736	CT																	RICE-CV	RICE-CV
Lassosum2	Unscaled	Causal Prop. 0.2	n = 98,343	SAS	0.156299	0.022964	0.0251265	0.00713715	Lassosum2																	RICE-CV	RICE-CV
LDpred2	Unscaled	Causal Prop. 0.2	n = 98,343	SAS	0.156385	0.0228861	0.0251396	0.0071517	LDpred2																	RICE-CV	RICE-CV
RICE-CV	Unscaled	Causal Prop. 0.2	n = 98,343	SAS	0.159472	0.0229431	0.0271747	0.00740384	RICE-CV																	RICE-CV	RICE-CV		0.222571
RICE-RV	Unscaled	Causal Prop. 0.2	n = 98,343	SAS	0.0330984	0.0228839	0.0271747	0.00740384	RICE-CV	-0.0124017	-0.0128241	0.0147482	0.0145609	0.0772781	0.0765121	0.0438364	0.0433023	-0.0258895	-0.0256927	0.0117431	0.0115547	0.0910436	0.0903636	0.0493884	0.0490165	RICE-CV	RICE-CV
Figure 3 — Fig3_R2
Method	Scale	Causal_Prop	Train_Size	Ancestry	Beta	SE_Beta	R2	SE_R2	R2_raw_RICE_vs_CT_Lower_95	R2_raw_RICE_vs_CT_Upper_95	R2_raw_RICE_vs_LDpred2_Lower_95	R2_raw_RICE_vs_LDpred2_Upper_95	R2_raw_RICE_vs_Lassosum2_Lower_95	R2_raw_RICE_vs_Lassosum2_Upper_95	R2_adjusted_RICE_vs_CT_Lower_95	R2_adjusted_RICE_vs_CT_Upper_95	R2_adjusted_RICE_vs_LDpred2_Lower_95	R2_adjusted_RICE_vs_LDpred2_Upper_95	R2_adjusted_RICE_vs_Lassosum2_Lower_95	R2_adjusted_RICE_vs_Lassosum2_Upper_95	R2_raw_RICE_vs_CT_Lower_99	R2_raw_RICE_vs_CT_Upper_99	R2_raw_RICE_vs_LDpred2_Lower_99	R2_raw_RICE_vs_LDpred2_Upper_99	R2_raw_RICE_vs_Lassosum2_Lower_99	R2_raw_RICE_vs_Lassosum2_Upper_99	R2_adjusted_RICE_vs_CT_Lower_99	R2_adjusted_RICE_vs_CT_Upper_99	R2_adjusted_RICE_vs_LDpred2_Lower_99	R2_adjusted_RICE_vs_LDpred2_Upper_99	R2_adjusted_RICE_vs_Lassosum2_Lower_99	R2_adjusted_RICE_vs_Lassosum2_Upper_99	group1	group2	p.signif_beta1	p.signif_beta2	position1	position2
CT	Unscaled	Causal Prop. 0.01	n = 98,343	AFR	0.144327	0.0243544	0.0214003	0.00699962																									RICE	RICE
Lassosum2	Unscaled	Causal Prop. 0.01	n = 98,343	AFR	0.148467	0.0244305	0.0227592	0.00723898																									RICE	RICE
LDpred2	Unscaled	Causal Prop. 0.01	n = 98,343	AFR	0.149838	0.0243307	0.0231488	0.00725565																									RICE	RICE
RICE	Unscaled	Causal Prop. 0.01	n = 98,343	AFR	0.155209	0.0241871	0.0363638	0.00902994	0.00382542	0.0273291	0.000293928	0.0272751	0.000433005	0.0276378	0.00227053	0.0263829	-0.00157839	0.0264998	-0.0014412	0.026885	0.000471595	0.031631	-0.0037405	0.0321343	-0.0036207	0.032595	-0.00122129	0.030797	-0.00580791	0.0315144	-0.00576218	0.0319592	RICE	RICE			0.0413638	0.0563638
CT	Unscaled	Causal Prop. 0.05	n = 98,343	AFR	0.105189	0.0246406	0.0114483	0.0051294																									RICE	RICE
Lassosum2	Unscaled	Causal Prop. 0.05	n = 98,343	AFR	0.120618	0.0245639	0.0150913	0.00588814																									RICE	RICE
LDpred2	Unscaled	Causal Prop. 0.05	n = 98,343	AFR	0.11812	0.0245662	0.0144072	0.00574606																									RICE	RICE
RICE	Unscaled	Causal Prop. 0.05	n = 98,343	AFR	0.122794	0.0245338	0.0231853	0.00726714	0.00277665	0.0224926	-0.000818487	0.0200923	-0.00168489	0.0194831	0.00183024	0.0222004	-0.00171525	0.0197258	-0.0025599	0.0191109	0.000144263	0.0264179	-0.00393103	0.0240433	-0.00489292	0.0234835	-0.000970645	0.0261697	-0.00494099	0.023809	-0.00585786	0.0231741	RICE	RICE			0.0281853	0.0431853
CT	Unscaled	Causal Prop. 0.2	n = 98,343	AFR	0.07418	0.0246183	0.00623904	0.00369966																									RICE	RICE
Lassosum2	Unscaled	Causal Prop. 0.2	n = 98,343	AFR	0.097808	0.0245822	0.0101155	0.00481781																									RICE	RICE
LDpred2	Unscaled	Causal Prop. 0.2	n = 98,343	AFR	0.0967354	0.024455	0.00994787	0.00473691																									RICE	RICE
RICE	Unscaled	Causal Prop. 0.2	n = 98,343	AFR	0.0882974	0.0243397	0.0104469	0.00488372	-0.0013497	0.0110569	-0.00649379	0.00757996	-0.00675719	0.00739324	-0.00180243	0.0108277	-0.0068516	0.0072429	-0.00714489	0.00706431	-0.00314	0.0137134	-0.00908648	0.0102463	-0.00936332	0.0100361	-0.00369267	0.0135549	-0.00948786	0.00990311	-0.00977659	0.00975721	RICE	RICE			0.0154469	0.0304469
CT	Unscaled	Causal Prop. 0.01	n = 98,343	AMR	0.171244	0.0248823	0.0301243	0.00846969																									RICE	RICE
Lassosum2	Unscaled	Causal Prop. 0.01	n = 98,343	AMR	0.164084	0.0250822	0.0272396	0.00806443																									RICE	RICE
LDpred2	Unscaled	Causal Prop. 0.01	n = 98,343	AMR	0.164955	0.0248503	0.0275861	0.00811216																									RICE	RICE
RICE	Unscaled	Causal Prop. 0.01	n = 98,343	AMR	0.182848	0.0248493	0.0364281	0.00927482	-0.000814703	0.0144132	-0.00251254	0.0206125	-0.00214521	0.0210031	-0.00193005	0.0141574	-0.00347376	0.0202133	-0.0031588	0.0206629	-0.00310365	0.0172494	-0.00607651	0.024783	-0.00571621	0.0251855	-0.00438242	0.0170634	-0.00711803	0.0244622	-0.00681917	0.0249198	RICE	RICE			0.0414281	0.0564281
CT	Unscaled	Causal Prop. 0.05	n = 98,343	AMR	0.160762	0.0249193	0.0270996	0.00815233																									RICE	RICE
Lassosum2	Unscaled	Causal Prop. 0.05	n = 98,343	AMR	0.159047	0.0249037	0.026494	0.00805302																									RICE	RICE
LDpred2	Unscaled	Causal Prop. 0.05	n = 98,343	AMR	0.158988	0.024925	0.0266492	0.00804548																									RICE	RICE
RICE	Unscaled	Causal Prop. 0.05	n = 98,343	AMR	0.170838	0.0247543	0.0347824	0.00908198	-0.00064342	0.0168714	-0.00107856	0.0187993	-0.00095202	0.019007	-0.0027483	0.0158024	-0.00301318	0.0174837	-0.00283141	0.0176715	-0.00329022	0.0200873	-0.00413808	0.0223746	-0.00400195	0.0226373	-0.00565661	0.0191156	-0.00619455	0.0212135	-0.00606037	0.0213785	RICE	RICE			0.0397824	0.0547824
CT	Unscaled	Causal Prop. 0.2	n = 98,343	AMR	0.138212	0.0252444	0.0198502	0.00695759																									RICE	RICE
Lassosum2	Unscaled	Causal Prop. 0.2	n = 98,343	AMR	0.150468	0.0251304	0.0235583	0.00759215																									RICE	RICE
LDpred2	Unscaled	Causal Prop. 0.2	n = 98,343	AMR	0.150758	0.0250639	0.0236124	0.00758084																									RICE	RICE
RICE	Unscaled	Causal Prop. 0.2	n = 98,343	AMR	0.154285	0.0250676	0.025214	0.00785875	-0.00098097	0.0128973	-0.00660421	0.00959963	-0.00638036	0.00960427	-0.00169585	0.01425	-0.00683541	0.0105607	-0.00667018	0.0106248	-0.00304535	0.015517	-0.00933321	0.0124768	-0.0090491	0.0124221	-0.00414315	0.0172598	-0.00981409	0.0136435	-0.0095801	0.0136904	RICE	RICE			0.030214	0.045214
CT	Unscaled	Causal Prop. 0.01	n = 98,343	EUR	0.18402	0.00784434	0.0339354	0.00282701																									RICE	RICE
Lassosum2	Unscaled	Causal Prop. 0.01	n = 98,343	EUR	0.177454	0.00782665	0.0315883	0.0027345																									RICE	RICE
LDpred2	Unscaled	Causal Prop. 0.01	n = 98,343	EUR	0.178893	0.00781156	0.0320924	0.00275336																									RICE	RICE
RICE	Unscaled	Causal Prop. 0.01	n = 98,343	EUR	0.192867	0.00777594	0.040672	0.00308135	0.00448973	0.00906235	0.00514385	0.0121091	0.00565336	0.0126161	0.00445991	0.00905557	0.00513838	0.0120879	0.00564635	0.0125872	0.00380283	0.00979596	0.00407621	0.0132251	0.00459361	0.0137357	0.00376896	0.0098138	0.00406724	0.0132161	0.00458	0.0137182	RICE	RICE	19.85%	(***)	0.045672	0.060672
CT	Unscaled	Causal Prop. 0.05	n = 98,343	EUR	0.160107	0.00780991	0.0256791	0.00247303																									RICE	RICE
Lassosum2	Unscaled	Causal Prop. 0.05	n = 98,343	EUR	0.159664	0.00785074	0.0255494	0.00246733																									RICE	RICE
LDpred2	Unscaled	Causal Prop. 0.05	n = 98,343	EUR	0.160705	0.0078703	0.0258816	0.00248435																									RICE	RICE
RICE	Unscaled	Causal Prop. 0.05	n = 98,343	EUR	0.173036	0.00780308	0.0313726	0.00270685	0.00337787	0.00838091	0.00272135	0.00860662	0.00307058	0.00893697	0.00334536	0.00806451	0.00270037	0.00829031	0.00304081	0.00861679	0.00266768	0.00914277	0.00187043	0.00949645	0.00222444	0.00984046	0.00263279	0.00884716	0.00184205	0.00918754	0.00219218	0.00952069	RICE	RICE	21.22%	***	0.0363726	0.0513726
CT	Unscaled	Causal Prop. 0.2	n = 98,343	EUR	0.156039	0.00784988	0.0244093	0.00242501																									RICE	RICE
Lassosum2	Unscaled	Causal Prop. 0.2	n = 98,343	EUR	0.158259	0.00783369	0.0250885	0.00244065																									RICE	RICE
LDpred2	Unscaled	Causal Prop. 0.2	n = 98,343	EUR	0.158334	0.00783353	0.0251144	0.00245441																									RICE	RICE
RICE	Unscaled	Causal Prop. 0.2	n = 98,343	EUR	0.16662	0.00780917	0.0287369	0.00261571	0.00227637	0.0064325	0.0011263	0.00613972	0.00118618	0.00613865	0.00221273	0.00643214	0.00106954	0.00611682	0.00112447	0.00611563	0.00163791	0.0071052	0.000361953	0.006953	0.000429464	0.00693974	0.00156977	0.00711473	0.000287286	0.00693555	0.000355739	0.00693042	RICE	RICE	14.42%	***	0.0337369	0.0487369
CT	Unscaled	Causal Prop. 0.01	n = 98,343	SAS	0.184693	0.0229725	0.0343067	0.00826898																									RICE	RICE
Lassosum2	Unscaled	Causal Prop. 0.01	n = 98,343	SAS	0.176744	0.023005	0.0312916	0.00794633																									RICE	RICE
LDpred2	Unscaled	Causal Prop. 0.01	n = 98,343	SAS	0.177386	0.0228631	0.0315284	0.00793871																									RICE	RICE
RICE	Unscaled	Causal Prop. 0.01	n = 98,343	SAS	0.194164	0.0228518	0.0414996	0.00901379	-0.00027437	0.0151173	-0.000886575	0.0211126	-0.000608733	0.0213622	-0.000177188	0.0153749	-0.000720138	0.0213115	-0.000440806	0.0215773	-0.0025605	0.0179079	-0.00424729	0.024978	-0.00394134	0.0251927	-0.00250687	0.0181635	-0.00404814	0.0251712	-0.00380904	0.0254261	RICE	RICE			0.0464996	0.0614996
CT	Unscaled	Causal Prop. 0.05	n = 98,343	SAS	0.156783	0.0231563	0.0247083	0.007046																									RICE	RICE
Lassosum2	Unscaled	Causal Prop. 0.05	n = 98,343	SAS	0.159049	0.0230371	0.0255343	0.0071769																									RICE	RICE
LDpred2	Unscaled	Causal Prop. 0.05	n = 98,343	SAS	0.159389	0.0230689	0.0256426	0.00718287																									RICE	RICE
RICE	Unscaled	Causal Prop. 0.05	n = 98,343	SAS	0.1699	0.0229723	0.0316873	0.00794155	-0.000413961	0.0155418	-0.00210744	0.0151957	-0.00211784	0.0154199	-0.00105649	0.0151709	-0.00270207	0.014788	-0.00269313	0.0150027	-0.00279704	0.0184519	-0.0048004	0.0183145	-0.0048562	0.0185732	-0.00351913	0.0180978	-0.00542261	0.0179193	-0.00546814	0.0181624	RICE	RICE			0.0366873	0.0516873
CT	Unscaled	Causal Prop. 0.2	n = 98,343	SAS	0.145741	0.0230317	0.0217599	0.00664736																									RICE	RICE
Lassosum2	Unscaled	Causal Prop. 0.2	n = 98,343	SAS	0.156299	0.022964	0.0251265	0.00713715																									RICE	RICE
LDpred2	Unscaled	Causal Prop. 0.2	n = 98,343	SAS	0.156385	0.0228861	0.0251396	0.0071517																									RICE	RICE
RICE	Unscaled	Causal Prop. 0.2	n = 98,343	SAS	0.159472	0.0229431	0.0271747	0.00740384	-0.0010396	0.012564	-0.00570505	0.00969758	-0.00555648	0.00961843	-0.0012886	0.0125278	-0.00593026	0.0096123	-0.005784	0.00950871	-0.00308535	0.0150669	-0.00821852	0.0123694	-0.0080572	0.0122386	-0.00340141	0.0150414	-0.00848119	0.0123036	-0.00829569	0.0121822	RICE	RICE			0.0321747	0.0471747

## Sheet: Figure 4
Figure 4
Predictive performance of ancestry-adjusted PRSs for continuous traits across four ancestral groups from UK Biobank (UKB) imputed + whole-exome sequencing (WES) data.
Figure 4 — Fig4_Betas
trait	ancestry	beta_raw	beta_se_raw	R2_raw	R2_se_raw	beta_adjusted	beta_se_adjusted	R2_adjusted	R2_se_adjusted	Method	Method1	beta_raw_Lower_95	beta_raw_Upper_95	R2_raw_Lower_95	R2_raw_Upper_95	beta_adjusted_Lower_95	beta_adjusted_Upper_95	R2_adjusted_Lower_95	R2_adjusted_Upper_95	R2_raw_RICE_vs_CT_Lower_95	R2_raw_RICE_vs_CT_Upper_95	R2_raw_RICE_vs_LDpred2_Lower_95	R2_raw_RICE_vs_LDpred2_Upper_95	R2_raw_RICE_vs_Lassosum2_Lower_95	R2_raw_RICE_vs_Lassosum2_Upper_95	R2_adjusted_RICE_vs_CT_Lower_95	R2_adjusted_RICE_vs_CT_Upper_95	R2_adjusted_RICE_vs_LDpred2_Lower_95	R2_adjusted_RICE_vs_LDpred2_Upper_95	R2_adjusted_RICE_vs_Lassosum2_Lower_95	R2_adjusted_RICE_vs_Lassosum2_Upper_95	beta_raw_Lower_99	beta_raw_Upper_99	R2_raw_Lower_99	R2_raw_Upper_99	beta_adjusted_Lower_99	beta_adjusted_Upper_99	R2_adjusted_Lower_99	R2_adjusted_Upper_99	R2_raw_RICE_vs_CT_Lower_99	R2_raw_RICE_vs_CT_Upper_99	R2_raw_RICE_vs_LDpred2_Lower_99	R2_raw_RICE_vs_LDpred2_Upper_99	R2_raw_RICE_vs_Lassosum2_Lower_99	R2_raw_RICE_vs_Lassosum2_Upper_99	R2_adjusted_RICE_vs_CT_Lower_99	R2_adjusted_RICE_vs_CT_Upper_99	R2_adjusted_RICE_vs_LDpred2_Lower_99	R2_adjusted_RICE_vs_LDpred2_Upper_99
BMI	EUR	0.209028	0.007942	0.0436791	0.00317112	0.20931	0.00792922	0.0436821	0.00318575	CT	CT	0.193653	0.224614	0.0376239	0.050193	0.194133	0.224874	0.0377636	0.0502582													0.188771	0.229575	0.0358051	0.0523413	0.188929	0.229862	0.0360396	0.0523307
BMI	SAS	0.174783	0.0225462	0.030685	0.00761495	0.177078	0.0225859	0.0308057	0.00776384	CT	CT	0.129839	0.218265	0.0175166	0.0473984	0.132941	0.220739	0.0173713	0.0477067													0.115667	0.234045	0.0140887	0.0529704	0.119894	0.236094	0.0140469	0.0538742
BMI	AMR	0.185969	0.0262386	0.0344634	0.00902096	0.189014	0.0257624	0.037034	0.00944832	CT	CT	0.135035	0.238314	0.0187464	0.054231	0.140188	0.24089	0.0208989	0.057817													0.122371	0.255483	0.0150004	0.0602815	0.126293	0.255689	0.0167239	0.064771
BMI	AFR	0.0328066	0.0230643	0.00108038	0.001657	0.0237383	0.0232612	0.000570657	0.00133224	CT	CT	-0.0121065	0.0786141	3.83912e-06	0.00602411	-0.0219311	0.0698642	1.57607e-06	0.00472825													-0.0264755	0.0942286	1.49936e-07	0.00848198	-0.0369173	0.0853626	4.13745e-08	0.00693115
BMI	EUR	0.270766	0.008038	0.0732793	0.00409757	0.270544	0.00804718	0.0730899	0.0040308	LDpred2	LDpred2	0.254667	0.286525	0.0654249	0.0815132	0.254999	0.286779	0.0655068	0.0810706													0.250051	0.291773	0.0632018	0.0838544	0.250269	0.29159	0.0631539	0.0834189
BMI	SAS	0.227982	0.0231874	0.0520743	0.0102064	0.229229	0.023025	0.0521321	0.0102398	LDpred2	LDpred2	0.182817	0.273837	0.0339769	0.0739566	0.183521	0.275163	0.0339112	0.0737268													0.168732	0.288633	0.0294168	0.0805827	0.169353	0.288796	0.0288905	0.0813988
BMI	AMR	0.24206	0.0275346	0.0584518	0.0125046	0.244224	0.0278967	0.0599408	0.0127645	LDpred2	LDpred2	0.189573	0.297386	0.0365751	0.084954	0.190735	0.299142	0.0375391	0.0876706													0.174584	0.31596	0.0304873	0.0934507	0.173068	0.318164	0.031365	0.0977382
BMI	AFR	0.156235	0.0233663	0.0243651	0.00714285	0.15295	0.023101	0.0234082	0.00696981	LDpred2	LDpred2	0.11052	0.202547	0.0121892	0.0404427	0.108176	0.198593	0.0118071	0.0388722													0.0975299	0.217482	0.00918721	0.0454631	0.09468	0.211952	0.00903095	0.0450562
BMI	EUR	0.261574	0.00789275	0.0683915	0.00389167	0.261418	0.00803819	0.0682269	0.00394528	Lassosum2	Lassosum2	0.246403	0.277273	0.0608517	0.0763045	0.245687	0.276964	0.0607334	0.075972													0.241655	0.281392	0.0588464	0.0787911	0.240815	0.281742	0.0584504	0.0788646
BMI	SAS	0.223555	0.0227939	0.050041	0.0099637	0.224747	0.0230447	0.0500277	0.00994412	Lassosum2	Lassosum2	0.179059	0.268706	0.0324981	0.071333	0.179527	0.269806	0.0321911	0.0709968													0.166562	0.281515	0.0275607	0.0792411	0.164032	0.283459	0.0267727	0.0777427
BMI	AMR	0.230684	0.0277916	0.0531852	0.0120625	0.232104	0.0280167	0.0545374	0.0121314	Lassosum2	Lassosum2	0.17739	0.285946	0.0321249	0.0791362	0.178293	0.288124	0.0331815	0.0805525													0.160777	0.304066	0.0265857	0.0881626	0.163665	0.306295	0.0282127	0.0896186
BMI	AFR	0.148598	0.0234518	0.0220537	0.00672541	0.143813	0.0232415	0.0207485	0.00653336	Lassosum2	Lassosum2	0.102847	0.194142	0.0108537	0.0368932	0.0985716	0.190329	0.00995799	0.0354566													0.0903432	0.209842	0.00817231	0.042655	0.0857669	0.206215	0.00740116	0.0405093
BMI	EUR	0.26976	0.00801551	0.0725571	0.00408477	0.269471	0.0081027	0.0723655	0.00403859	RICE-CV	RICE-CV	0.253711	0.285347	0.0646488	0.0807182	0.253854	0.285404	0.0646416	0.0804369	0.0239938	0.0338707	-0.00194502	0.000829038	0.00178441	0.00656942	0.0239999	0.0335541	-0.00193049	0.000885895	0.00176815	0.00644633	0.249056	0.2903	0.0620784	0.0832928	0.249491	0.290529	0.0623864	0.0828325	0.0239938	0.0338707	-0.00194502	0.000829038	0.00178441	0.00656942	0.0239999	0.0335541	-0.00193049	0.000885895
BMI	SAS	0.228772	0.0229515	0.0524199	0.0102925	0.229773	0.0232954	0.0524813	0.0101117	RICE-CV	RICE-CV	0.183923	0.273519	0.0339424	0.074864	0.18498	0.274675	0.0344634	0.0741695	0.00842081	0.0365242	-0.00327718	0.00468342	-0.00424011	0.00944005	0.00857678	0.0361427	-0.0033087	0.00470021	-0.00433865	0.00951487	0.170249	0.288118	0.0293779	0.0821557	0.167905	0.289246	0.0292673	0.0811941	0.00842081	0.0365242	-0.00327718	0.00468342	-0.00424011	0.00944005	0.00857678	0.0361427	-0.0033087	0.00470021
BMI	AMR	0.241988	0.0278258	0.0584242	0.0123557	0.245296	0.0278262	0.0601943	0.0127594	RICE-CV	RICE-CV	0.188855	0.297293	0.0366483	0.0845496	0.191448	0.30046	0.0378746	0.0876232	0.00903314	0.0401939	-0.00309613	0.00487539	-0.00152754	0.0123528	0.00743385	0.0398493	-0.00313819	0.00488741	-0.00143903	0.0129685	0.174325	0.317634	0.0308908	0.0943079	0.177656	0.319976	0.0322692	0.0971239	0.00903314	0.0401939	-0.00309613	0.00487539	-0.00152754	0.0123528	0.00743385	0.0398493	-0.00313819	0.00488741
BMI	AFR	0.149559	0.0237267	0.0224797	0.00673589	0.144992	0.0238291	0.021104	0.00665354	RICE-CV	RICE-CV	0.102744	0.196104	0.0110301	0.0373968	0.0992652	0.193063	0.0101427	0.0360797	0.0109257	0.0343175	-0.00520327	0.00237899	-0.00601489	0.00675846	0.00971055	0.0330966	-0.00538415	0.00208142	-0.00599281	0.00647884	0.0887586	0.209493	0.00808677	0.0423124	0.0854928	0.208065	0.00725181	0.0414024	0.0109257	0.0343175	-0.00520327	0.00237899	-0.00601489	0.00675846	0.00971055	0.0330966	-0.00538415	0.00208142
BMI	EUR	0.0025741	0.00755296	0.0725571	0.00408477	0.00341004	0.00740296	0.0723655	0.00403859	RICE-RV	RICE-CV	-0.0140317	0.015387	0.0646488	0.0807182	-0.012683	0.0163134	0.0646416	0.0804369													-0.0194279	0.0193886	0.0620784	0.0832928	-0.0183421	0.0202872	0.0623864	0.0828325
BMI	SAS	0.00757139	0.0274405	0.0524199	0.0102925	0.00636989	0.0251755	0.0524813	0.0101117	RICE-RV	RICE-CV	-0.052848	0.0521878	0.0339424	0.074864	-0.0489713	0.0490811	0.0344634	0.0741695													-0.0717979	0.0641011	0.0293779	0.0821557	-0.0646416	0.0607863	0.0292673	0.0811941
BMI	AMR	0.0103454	0.0219231	0.0584242	0.0123557	0.00812235	0.0221696	0.0601943	0.0127594	RICE-RV	RICE-CV	-0.0306685	0.0557764	0.0366483	0.0845496	-0.0330448	0.0545363	0.0378746	0.0876232													-0.0416981	0.0711039	0.0308908	0.0943079	-0.0449374	0.0694429	0.0322692	0.0971239
BMI	AFR	0.0144924	0.0263373	0.0224797	0.00673589	0.015148	0.0278191	0.021104	0.00665354	RICE-RV	RICE-CV	-0.0365577	0.0664547	0.0110301	0.0373968	-0.0405248	0.0694166	0.0101427	0.0360797													-0.0525919	0.0828887	0.00808677	0.0423124	-0.0576277	0.0851879	0.00725181	0.0414024
TC	EUR	0.261912	0.00794257	0.0689392	0.004029	0.261873	0.0079237	0.0689355	0.00401333	CT	CT	0.246365	0.277524	0.0612773	0.0768841	0.246357	0.277187	0.061305	0.0770916													0.242114	0.28208	0.0589357	0.0799577	0.240961	0.28214	0.0590178	0.0796098
TC	SAS	0.160955	0.0237371	0.026212	0.00754684	0.162664	0.0235774	0.0267729	0.00769189	CT	CT	0.114236	0.206898	0.0130915	0.0424299	0.116342	0.208395	0.0135953	0.0435078													0.0993963	0.223747	0.00993315	0.0487215	0.101785	0.224202	0.0105021	0.049731
TC	AMR	0.203519	0.0270001	0.0415141	0.0106186	0.219975	0.0267336	0.0482824	0.0112335	CT	CT	0.151199	0.256031	0.0231981	0.0642681	0.167286	0.272116	0.0285102	0.072548													0.135192	0.272663	0.01847	0.0728889	0.150935	0.287781	0.0235556	0.080822
TC	AFR	0.214197	0.0255105	0.0468729	0.0110527	0.21084	0.0259266	0.0455445	0.0111884	CT	CT	0.163053	0.263944	0.0278563	0.0704662	0.160226	0.262229	0.0262415	0.0699505													0.148793	0.278618	0.0227493	0.0791781	0.144426	0.278539	0.0211901	0.0784334
TC	EUR	0.299977	0.00779837	0.0902081	0.00443979	0.300026	0.00787147	0.0902221	0.00443975	LDpred2	LDpred2	0.284489	0.315464	0.081781	0.0992113	0.284708	0.315415	0.0819058	0.0989834													0.280051	0.320633	0.0786337	0.102058	0.279987	0.319971	0.0791737	0.101573
TC	SAS	0.193219	0.0226895	0.0373291	0.00881464	0.201052	0.0232335	0.0398371	0.0089978	LDpred2	LDpred2	0.148223	0.237451	0.0218875	0.0563899	0.155941	0.24626	0.0238919	0.0590988													0.134262	0.251236	0.0175275	0.0623187	0.140044	0.260843	0.0195366	0.065793
TC	AMR	0.272779	0.0259969	0.0740059	0.0133391	0.282056	0.0252058	0.0808702	0.0138609	LDpred2	LDpred2	0.222182	0.322866	0.0497775	0.101854	0.232061	0.331065	0.0557155	0.109445													0.206836	0.338814	0.042485	0.111535	0.217277	0.345435	0.0484442	0.118576
TC	AFR	0.238254	0.0247226	0.0576147	0.0117615	0.233077	0.0248471	0.055298	0.0114783	LDpred2	LDpred2	0.189217	0.285727	0.0368371	0.0830923	0.185168	0.281386	0.0349465	0.0796267													0.174077	0.301062	0.03094	0.0913906	0.16786	0.297385	0.0296439	0.0879607
TC	EUR	0.290448	0.0078024	0.0845829	0.00431739	0.290237	0.00780963	0.0846059	0.00440697	Lassosum2	Lassosum2	0.274883	0.305306	0.0764191	0.093207	0.274867	0.305403	0.0761139	0.0933314													0.270454	0.310189	0.0739703	0.0959146	0.270119	0.310487	0.0734705	0.0961881
TC	SAS	0.192037	0.0229099	0.0369799	0.00866164	0.196103	0.0225631	0.038099	0.00885908	Lassosum2	Lassosum2	0.147053	0.236716	0.0218155	0.0554619	0.152194	0.240554	0.0226377	0.0573633													0.131683	0.250942	0.0181189	0.0622377	0.138403	0.254128	0.0188314	0.0641484
TC	AMR	0.260889	0.0268153	0.0681159	0.0132222	0.274175	0.0262766	0.0749029	0.0134498	Lassosum2	Lassosum2	0.208319	0.312741	0.0440832	0.0960624	0.221555	0.325482	0.050405	0.102465													0.191058	0.33026	0.0375404	0.105476	0.205711	0.340314	0.0435481	0.11114
TC	AFR	0.244634	0.024227	0.0609592	0.011821	0.239899	0.0244025	0.0591439	0.0119064	Lassosum2	Lassosum2	0.197527	0.291888	0.0401389	0.0862769	0.192355	0.286976	0.0375339	0.0841355													0.183521	0.306959	0.0342491	0.0947918	0.176439	0.301438	0.0311684	0.0915937
TC	EUR	0.301555	0.00781608	0.0974148	0.00466035	0.301507	0.00767947	0.0974101	0.00457985	RICE-CV	RICE-CV	0.28641	0.317117	0.0883774	0.106647	0.286463	0.31654	0.0884895	0.106451	0.0234985	0.0335147	0.00143106	0.00733548	0.00916449	0.0164546	0.0235009	0.03343	0.00144153	0.00733917	0.00915882	0.0165255	0.281862	0.321972	0.0855228	0.109542	0.282356	0.321173	0.0858697	0.109274	0.0234985	0.0335147	0.00143106	0.00733548	0.00916449	0.0164546	0.0235009	0.03343	0.00144153	0.00733917
TC	SAS	0.19419	0.0229289	0.0444563	0.00972995	0.200183	0.0226102	0.0466491	0.00982316	RICE-CV	RICE-CV	0.149317	0.239145	0.0274171	0.0653263	0.156269	0.244698	0.0294353	0.0677537	0.00615235	0.0315225	-0.00212405	0.0144479	-0.00134907	0.0170961	0.00771471	0.0333666	-0.0020314	0.0148785	-0.000280525	0.018216	0.134163	0.253416	0.0226895	0.0735585	0.140747	0.257529	0.0247394	0.0749592	0.00615235	0.0315225	-0.00212405	0.0144479	-0.00134907	0.0170961	0.00771471	0.0333666	-0.0020314	0.0148785
TC	AMR	0.273872	0.0261638	0.0758018	0.0135697	0.285581	0.0251321	0.0829104	0.0141577	RICE-CV	RICE-CV	0.224216	0.324741	0.0511092	0.103955	0.235687	0.334769	0.0576029	0.112812	0.0180669	0.0516939	-0.00862472	0.0143872	-0.00516346	0.0205761	0.0173401	0.0526164	-0.0103201	0.0136052	-0.00570407	0.0211897	0.207778	0.341677	0.0450967	0.113468	0.220832	0.35211	0.0500234	0.12246	0.0180669	0.0516939	-0.00862472	0.0143872	-0.00516346	0.0205761	0.0173401	0.0526164	-0.0103201	0.0136052
TC	AFR	0.231199	0.0239164	0.0782761	0.0136026	0.227228	0.024368	0.0767626	0.0137266	RICE-CV	RICE-CV	0.184357	0.277807	0.0539104	0.107335	0.179329	0.275695	0.0521238	0.10521	0.0114165	0.0522303	0.00125064	0.0355922	0.000760074	0.0349039	0.0107061	0.0531295	0.00103257	0.0359107	0.000614608	0.0352443	0.168281	0.292088	0.0469868	0.117386	0.16349	0.291565	0.0451977	0.1152	0.0114165	0.0522303	0.00125064	0.0355922	0.000760074	0.0349039	0.0107061	0.0531295	0.00103257	0.0359107
TC	EUR	0.0805717	0.00753754	0.0974148	0.00466035	0.0801228	0.00752585	0.0974101	0.00457985	RICE-RV	RICE-CV	0.0660534	0.0957733	0.0883774	0.106647	0.0654839	0.0950214	0.0884895	0.106451													0.0613831	0.100588	0.0855228	0.109542	0.0609051	0.0999499	0.0858697	0.109274
TC	SAS	0.0824979	0.0215122	0.0444563	0.00972995	0.0843913	0.0231452	0.0466491	0.00982316	RICE-RV	RICE-CV	0.0382799	0.122523	0.0274171	0.0653263	0.0355376	0.127395	0.0294353	0.0677537													0.0240597	0.134494	0.0226895	0.0735585	0.0183228	0.140152	0.0247394	0.0749592
TC	AMR	0.0446416	0.0283138	0.0758018	0.0135697	0.0617167	0.0273879	0.0829104	0.0141577	RICE-RV	RICE-CV	-0.0114652	0.0995002	0.0511092	0.103955	0.00547624	0.113191	0.0576029	0.112812													-0.0299543	0.119516	0.0450967	0.113468	-0.00959808	0.129138	0.0500234	0.12246
TC	AFR	0.159607	0.0259712	0.0782761	0.0136026	0.15875	0.0258449	0.0767626	0.0137266	RICE-RV	RICE-CV	0.106886	0.208929	0.0539104	0.107335	0.106611	0.207595	0.0521238	0.10521													0.0916525	0.224906	0.0469868	0.117386	0.0897302	0.222958	0.0451977	0.1152
HDL	EUR	0.311001	0.00812063	0.0964712	0.00465739	0.310686	0.0080824	0.0962554	0.00463552	CT	CT	0.29493	0.326436	0.0874562	0.105736	0.295217	0.326678	0.0873309	0.105437													0.290092	0.331306	0.0845726	0.108558	0.290183	0.331723	0.0846052	0.108725
HDL	SAS	0.257135	0.0253563	0.0645092	0.0124003	0.253941	0.0252842	0.0635471	0.012335	CT	CT	0.207827	0.30662	0.0424763	0.0911333	0.204964	0.303581	0.0412928	0.0896249													0.193303	0.322579	0.0366149	0.09975	0.188821	0.32071	0.0351196	0.0991094
HDL	AMR	0.268242	0.0259012	0.0730557	0.0138107	0.276975	0.0261714	0.076878	0.0137235	CT	CT	0.217741	0.319404	0.0486245	0.102971	0.226678	0.327916	0.051945	0.105671													0.201581	0.335877	0.042619	0.11216	0.210353	0.343034	0.0442506	0.11547
HDL	AFR	0.192894	0.0276344	0.0372853	0.0104284	0.194976	0.0277514	0.0381415	0.0104162	CT	CT	0.139141	0.246746	0.0191933	0.0601681	0.141055	0.249788	0.0202615	0.0611851													0.122186	0.263244	0.014705	0.0683537	0.12479	0.266386	0.0162621	0.0681029
HDL	EUR	0.394519	0.00799813	0.155575	0.00549393	0.394463	0.00789562	0.155219	0.00557753	LDpred2	LDpred2	0.378732	0.410271	0.144807	0.166563	0.378812	0.409706	0.14436	0.16624													0.373833	0.415192	0.141721	0.170174	0.37409	0.414552	0.141196	0.169474
HDL	SAS	0.34935	0.0237632	0.121714	0.0148909	0.348724	0.023916	0.121401	0.014899	LDpred2	LDpred2	0.303413	0.396543	0.0942478	0.152217	0.302625	0.395657	0.0931824	0.150976													0.286898	0.410176	0.0867739	0.162163	0.288198	0.411829	0.0848318	0.160506
HDL	AMR	0.375966	0.02612	0.141419	0.0182297	0.383681	0.0256921	0.149213	0.0181419	LDpred2	LDpred2	0.324558	0.426371	0.108015	0.179593	0.333881	0.43348	0.114995	0.186648													0.307897	0.44269	0.0978537	0.191487	0.320201	0.450561	0.104511	0.197845
HDL	AFR	0.234535	0.0258182	0.0549061	0.0116054	0.241422	0.0257745	0.0580436	0.0118857	LDpred2	LDpred2	0.183548	0.285038	0.0344917	0.0799872	0.190769	0.291294	0.0367155	0.0836758													0.167551	0.302526	0.028936	0.0886669	0.175199	0.308987	0.0317673	0.0918404
HDL	EUR	0.377749	0.00796079	0.14261	0.00542587	0.377442	0.00807866	0.142225	0.0053192	Lassosum2	Lassosum2	0.362494	0.393592	0.132287	0.153531	0.361501	0.393436	0.132154	0.152875													0.357616	0.39809	0.128675	0.156738	0.356447	0.398509	0.128768	0.155912
HDL	SAS	0.329695	0.0240638	0.107684	0.0145399	0.328563	0.0243068	0.107118	0.0143192	Lassosum2	Lassosum2	0.282119	0.376034	0.0806694	0.137707	0.281832	0.37665	0.0801033	0.136357													0.267759	0.390641	0.0722367	0.147734	0.267615	0.392763	0.071504	0.145766
HDL	AMR	0.354144	0.0257494	0.125452	0.0170548	0.361586	0.0256383	0.131092	0.0171711	Lassosum2	Lassosum2	0.303889	0.405302	0.0935202	0.159793	0.311221	0.411092	0.0997201	0.166516													0.28823	0.422036	0.085481	0.171473	0.295388	0.425346	0.0902922	0.176148
HDL	AFR	0.219332	0.0260041	0.0481711	0.0112631	0.221099	0.0260122	0.0491286	0.011171	Lassosum2	Lassosum2	0.169531	0.27121	0.0287092	0.0725471	0.16952	0.271312	0.0297512	0.0733233													0.154069	0.283041	0.0239318	0.0812224	0.154924	0.288023	0.0245758	0.0809725
HDL	EUR	0.388199	0.00795085	0.163268	0.00571149	0.388015	0.00786361	0.16279	0.00573422	RICE-CV	RICE-CV	0.37234	0.403589	0.152266	0.174594	0.37251	0.402902	0.151849	0.174334	0.059236	0.074487	0.0029569	0.011383	0.0166587	0.0247347	0.0589061	0.0743185	0.00290525	0.0112124	0.016632	0.0246376	0.367791	0.408857	0.148984	0.178671	0.367279	0.40846	0.148762	0.177987	0.059236	0.074487	0.0029569	0.011383	0.0166587	0.0247347	0.0589061	0.0743185	0.00290525	0.0112124
HDL	SAS	0.336948	0.0242317	0.119777	0.0146133	0.335648	0.0240664	0.119407	0.0148447	RICE-CV	RICE-CV	0.290264	0.385109	0.092249	0.149218	0.289233	0.383542	0.0921078	0.149306	0.0329354	0.0780203	-0.0109075	0.0103803	0.0022963	0.0219033	0.0335537	0.0788281	-0.0106763	0.0103139	0.00228561	0.022558	0.274556	0.40025	0.0841498	0.158204	0.274419	0.39857	0.0833591	0.159468	0.0329354	0.0780203	-0.0109075	0.0103803	0.0022963	0.0219033	0.0335537	0.0788281	-0.0106763	0.0103139
HDL	AMR	0.367394	0.0245017	0.177009	0.0205806	0.375508	0.0241808	0.187219	0.0207012	RICE-CV	RICE-CV	0.320153	0.415401	0.137487	0.218072	0.327776	0.423355	0.14755	0.228253	0.0709434	0.13815	0.0120077	0.0592291	0.0290751	0.0753955	0.0769641	0.144027	0.014781	0.0618153	0.0338682	0.0796808	0.30467	0.430922	0.127255	0.231689	0.314983	0.43781	0.135722	0.242027	0.0709434	0.13815	0.0120077	0.0592291	0.0290751	0.0753955	0.0769641	0.144027	0.014781	0.0618153
HDL	AFR	0.228657	0.025451	0.0515669	0.0112998	0.231623	0.0254128	0.0530108	0.0112353	RICE-CV	RICE-CV	0.178982	0.278493	0.0316344	0.0758715	0.181626	0.280077	0.0335893	0.0770688	-0.0060385	0.0347767	-0.0139652	0.0105375	-0.00737486	0.0141382	-0.00542632	0.0355243	-0.0146637	0.0100048	-0.00730098	0.0149093	0.162438	0.292351	0.0263595	0.083876	0.166478	0.295806	0.0280565	0.084768	-0.0060385	0.0347767	-0.0139652	0.0105375	-0.00737486	0.0141382	-0.00542632	0.0355243	-0.0146637	0.0100048
HDL	EUR	0.106157	0.00872972	0.163268	0.00571149	0.105786	0.00875868	0.16279	0.00573422	RICE-RV	RICE-CV	0.0893257	0.123469	0.152266	0.174594	0.0888495	0.123352	0.151849	0.174334													0.0845217	0.128967	0.148984	0.178671	0.0840382	0.128378	0.148762	0.177987
HDL	SAS	0.0698434	0.021828	0.119777	0.0146133	0.0738028	0.0232059	0.119407	0.0148447	RICE-RV	RICE-CV	0.0253642	0.111611	0.092249	0.149218	0.0278669	0.118387	0.0921078	0.149306													0.0120985	0.125218	0.0841498	0.158204	0.0129522	0.130999	0.0833591	0.159468
HDL	AMR	0.193125	0.0331606	0.177009	0.0205806	0.192269	0.0303124	0.187219	0.0207012	RICE-RV	RICE-CV	0.128026	0.257579	0.137487	0.218072	0.130695	0.250227	0.14755	0.228253													0.105771	0.278287	0.127255	0.231689	0.113048	0.269355	0.135722	0.242027
HDL	AFR	0.0528224	0.0229169	0.0515669	0.0112998	0.0509044	0.0218796	0.0530108	0.0112353	RICE-RV	RICE-CV	0.00639811	0.0962231	0.0316344	0.0758715	0.00613535	0.0924752	0.0335893	0.0770688													-0.0101494	0.110295	0.0263595	0.083876	-0.00897822	0.105456	0.0280565	0.084768
LDL	EUR	0.278062	0.00781961	0.0776036	0.00423473	0.27846	0.00788914	0.0777222	0.00417258	CT	CT	0.262351	0.293169	0.0695029	0.0861772	0.263081	0.293977	0.0697162	0.0859251													0.257729	0.297884	0.0674001	0.0888673	0.258084	0.299305	0.0670258	0.0885022
LDL	SAS	0.143103	0.0234369	0.0206827	0.00673555	0.144866	0.0235722	0.0210987	0.00680773	CT	CT	0.0970174	0.188692	0.00971427	0.0358499	0.0982879	0.190964	0.0100298	0.0365062													0.0823008	0.200731	0.00708035	0.0411033	0.0837723	0.204946	0.00755455	0.0415936
LDL	AMR	0.205135	0.0253926	0.0422485	0.0101973	0.214005	0.0249378	0.0465292	0.0105019	CT	CT	0.156152	0.255175	0.0244865	0.0644222	0.165886	0.262264	0.0277726	0.068202													0.14005	0.270259	0.0198103	0.0722535	0.151048	0.279688	0.0233151	0.0766104
LDL	AFR	0.220983	0.0255293	0.0497003	0.0111673	0.217093	0.0257418	0.0484623	0.0113873	CT	CT	0.170419	0.271283	0.0301149	0.0737816	0.167031	0.26801	0.0285061	0.073519													0.154711	0.286883	0.0241546	0.0815055	0.151455	0.281726	0.0235173	0.0818115
LDL	EUR	0.318259	0.00767116	0.101781	0.00459703	0.318259	0.00773703	0.101871	0.00467832	LDpred2	LDpred2	0.303267	0.333305	0.0927616	0.110911	0.302856	0.333421	0.0928984	0.111176													0.298807	0.338288	0.0902022	0.11369	0.29852	0.338395	0.0903095	0.114117
LDL	SAS	0.184243	0.0229623	0.0339898	0.0083737	0.189442	0.0229656	0.0356465	0.00856681	LDpred2	LDpred2	0.139667	0.229242	0.0193859	0.0523631	0.144077	0.232629	0.0207	0.0537116													0.124644	0.244975	0.0156509	0.057359	0.128119	0.247385	0.0168409	0.0594497
LDL	AMR	0.288696	0.0250492	0.0833683	0.0136884	0.296777	0.0245263	0.0889213	0.0141653	LDpred2	LDpred2	0.239186	0.337987	0.0586953	0.111629	0.248775	0.345335	0.062923	0.11788													0.223502	0.354102	0.0513508	0.121967	0.234112	0.359819	0.0548534	0.127957
LDL	AFR	0.270932	0.0239484	0.0742994	0.0132155	0.268199	0.0243267	0.0729574	0.0129558	LDpred2	LDpred2	0.223829	0.318072	0.0506125	0.102215	0.220941	0.31636	0.0491416	0.0998466													0.207545	0.332438	0.043656	0.112804	0.203324	0.33058	0.0426837	0.108569
LDL	EUR	0.313275	0.00762506	0.0986064	0.00465483	0.313277	0.00766926	0.0987447	0.0046182	Lassosum2	Lassosum2	0.298253	0.328153	0.0896021	0.107868	0.298163	0.328214	0.08984	0.108151													0.29321	0.332901	0.0871112	0.111061	0.29265	0.33318	0.0870956	0.11101
LDL	SAS	0.18783	0.0228197	0.0353191	0.00859845	0.189886	0.0230298	0.0359459	0.00849463	Lassosum2	Lassosum2	0.142202	0.231488	0.0202419	0.0536465	0.14465	0.234866	0.0211904	0.0542377													0.127398	0.245314	0.0167637	0.0609933	0.131046	0.249149	0.0173827	0.0609604
LDL	AMR	0.267264	0.0246918	0.0718118	0.0126484	0.278479	0.0244462	0.0775886	0.01346	Lassosum2	Lassosum2	0.218977	0.315288	0.0493567	0.0984336	0.229475	0.325666	0.0527995	0.105102													0.204196	0.330398	0.0431412	0.108328	0.215674	0.340441	0.046669	0.114293
LDL	AFR	0.273215	0.0237686	0.0756913	0.0127352	0.270402	0.0238502	0.0747688	0.0127898	Lassosum2	Lassosum2	0.226923	0.319685	0.0523748	0.102503	0.2234	0.317191	0.0517248	0.101442													0.21047	0.335349	0.0459315	0.110332	0.206912	0.329627	0.0459406	0.110468
LDL	EUR	0.3196	0.00754909	0.106836	0.0047405	0.31958	0.007679	0.106976	0.00476276	RICE-CV	RICE-CV	0.305136	0.334563	0.097666	0.116178	0.304712	0.334688	0.0977129	0.116378	0.0245466	0.0339289	0.00308779	0.00809789	0.00542897	0.0110214	0.0245523	0.0338423	0.00320304	0.00816435	0.00543064	0.0110245	0.300409	0.33904	0.0947713	0.119371	0.299665	0.339152	0.0950958	0.119154	0.0245466	0.0339289	0.00308779	0.00809789	0.00542897	0.0110214	0.0245523	0.0338423	0.00320304	0.00816435
LDL	SAS	0.186428	0.0230114	0.0398258	0.009163	0.189416	0.023143	0.0409506	0.00928974	RICE-CV	RICE-CV	0.141384	0.23091	0.0239495	0.0596106	0.143421	0.233468	0.0247227	0.0606546	0.00754414	0.0318782	-0.00328976	0.0116833	-0.00316671	0.0126562	0.0081775	0.0324926	-0.00398801	0.0111379	-0.00284962	0.0134322	0.127011	0.245287	0.0192658	0.0668754	0.129354	0.249805	0.0196474	0.0674411	0.00754414	0.0318782	-0.00328976	0.0116833	-0.00316671	0.0126562	0.0081775	0.0324926	-0.00398801	0.0111379
LDL	AMR	0.280233	0.0248679	0.0810339	0.0135984	0.292917	0.0246289	0.0877356	0.0141075	RICE-CV	RICE-CV	0.23103	0.328514	0.0566459	0.109028	0.24501	0.342079	0.0624604	0.11761	0.0240452	0.0545715	-0.0116405	0.00658828	-0.00075955	0.0190737	0.0260475	0.0577159	-0.0104855	0.00834498	-5.05919e-05	0.020528	0.216253	0.343403	0.0496687	0.117905	0.229612	0.357695	0.0539352	0.127127	0.0240452	0.0545715	-0.0116405	0.00658828	-0.00075955	0.0190737	0.0260475	0.0577159	-0.0104855	0.00834498
LDL	AFR	0.264921	0.0236388	0.0894868	0.0145034	0.263661	0.0243605	0.0893289	0.0146435	RICE-CV	RICE-CV	0.218624	0.311209	0.0631284	0.120321	0.215549	0.31046	0.0631438	0.120317	0.0195236	0.0610874	0.00430169	0.037799	-0.00288278	0.0313104	0.020086	0.0625574	0.00519489	0.0401356	-0.00297711	0.0329707	0.204935	0.325951	0.0554862	0.129545	0.20043	0.325962	0.0560503	0.130227	0.0195236	0.0610874	0.00430169	0.037799	-0.00288278	0.0313104	0.020086	0.0625574	0.00519489	0.0401356
LDL	EUR	0.0686238	0.00724958	0.106836	0.0047405	0.068201	0.00713727	0.106976	0.00476276	RICE-RV	RICE-CV	0.0540468	0.0825004	0.097666	0.116178	0.0539096	0.0817813	0.0977129	0.116378													0.0501092	0.0869409	0.0947713	0.119371	0.0492848	0.0859473	0.0950958	0.119154
LDL	SAS	0.0754618	0.0231212	0.0398258	0.009163	0.0774312	0.024061	0.0409506	0.00928974	RICE-RV	RICE-CV	0.027569	0.117959	0.0239495	0.0596106	0.0270885	0.121827	0.0247227	0.0606546													0.013046	0.131495	0.0192658	0.0668754	0.0112543	0.135622	0.0196474	0.0674411
LDL	AMR	0.0540551	0.0296257	0.0810339	0.0135984	0.0707283	0.0271817	0.0877356	0.0141075	RICE-RV	RICE-CV	-0.00709371	0.109451	0.0566459	0.109028	0.0129317	0.120183	0.0624604	0.11761													-0.0315102	0.128822	0.0496687	0.117905	-0.00982461	0.137053	0.0539352	0.127127
LDL	AFR	0.149308	0.0251673	0.0894868	0.0145034	0.147643	0.0251092	0.0893289	0.0146435	RICE-RV	RICE-CV	0.0978263	0.197154	0.0631284	0.120321	0.0968791	0.195486	0.0631438	0.120317													0.0795499	0.212538	0.0554862	0.129545	0.0789794	0.209295	0.0560503	0.130227
log(TG)	EUR	0.247274	0.00814281	0.0610624	0.0038406	0.2479	0.00801027	0.0614097	0.00387223	CT	CT	0.231524	0.263028	0.0536428	0.0687728	0.23209	0.26365	0.0540355	0.0690579													0.22689	0.268123	0.0515792	0.0712059	0.227405	0.268677	0.0517816	0.0715346
log(TG)	SAS	0.231897	0.0237227	0.0541731	0.0108124	0.234867	0.023541	0.0562124	0.0107849	CT	CT	0.185158	0.277812	0.0352702	0.0773196	0.188247	0.28141	0.0370487	0.0790366													0.170297	0.293641	0.0298674	0.0860622	0.174963	0.295304	0.0315657	0.0880874
log(TG)	AMR	0.215379	0.0253067	0.0458202	0.0108017	0.221143	0.0253328	0.0474349	0.0106607	CT	CT	0.165778	0.264591	0.026734	0.0689366	0.17149	0.271153	0.0291438	0.0709501													0.150967	0.281222	0.0222974	0.077518	0.157023	0.285746	0.0242169	0.0784499
log(TG)	AFR	0.165029	0.0262102	0.0275885	0.00877017	0.164183	0.0261567	0.0272291	0.00851806	CT	CT	0.112886	0.21654	0.0129242	0.0474185	0.113988	0.216192	0.0132724	0.0463109													0.096314	0.23116	0.00983848	0.0533907	0.098219	0.233736	0.0101784	0.0533302
log(TG)	EUR	0.324503	0.0076398	0.104976	0.00472682	0.325202	0.00770088	0.105241	0.00475589	LDpred2	LDpred2	0.309543	0.339219	0.0958355	0.11443	0.309759	0.340236	0.0959544	0.114835													0.304703	0.344233	0.092964	0.117526	0.305423	0.345179	0.0932655	0.117946
log(TG)	SAS	0.301034	0.0237386	0.0904871	0.0137935	0.302685	0.0238788	0.0922587	0.0139416	LDpred2	LDpred2	0.254327	0.348575	0.0652056	0.118936	0.257047	0.350344	0.0666294	0.121431													0.24057	0.363201	0.0580866	0.129153	0.241436	0.366243	0.0598283	0.130863
log(TG)	AMR	0.29088	0.0254583	0.0831887	0.0139337	0.288916	0.0246464	0.0842047	0.0138845	LDpred2	LDpred2	0.240608	0.340929	0.0580206	0.112251	0.240846	0.337144	0.0585099	0.11281													0.225357	0.355783	0.0505801	0.121242	0.225673	0.351481	0.0516283	0.122827
log(TG)	AFR	0.191185	0.0252285	0.0362892	0.00940715	0.190112	0.0251794	0.035613	0.00925195	LDpred2	LDpred2	0.14221	0.24102	0.0200391	0.0567498	0.141136	0.239372	0.0195907	0.0562128													0.127644	0.255304	0.0155999	0.0638194	0.1253	0.252637	0.0156171	0.0629287
log(TG)	EUR	0.305912	0.00792942	0.0931163	0.00455334	0.306726	0.00785542	0.0934761	0.00457681	Lassosum2	Lassosum2	0.2905	0.321608	0.0843565	0.10219	0.291431	0.322296	0.0846727	0.102463													0.285889	0.326251	0.0817181	0.105229	0.286399	0.327442	0.0817915	0.105654
log(TG)	SAS	0.302718	0.0238471	0.0919748	0.013883	0.305778	0.0237374	0.0940261	0.0139631	Lassosum2	Lassosum2	0.255981	0.349304	0.0664569	0.120598	0.259069	0.352358	0.068617	0.123112													0.241469	0.364946	0.0591379	0.129865	0.24554	0.366326	0.0606696	0.132173
log(TG)	AMR	0.266277	0.0255118	0.0696421	0.0129247	0.264809	0.024745	0.0705523	0.0126183	Lassosum2	Lassosum2	0.215829	0.315913	0.046439	0.0971347	0.216589	0.313987	0.0471778	0.0969877													0.200659	0.332266	0.0397509	0.105203	0.202032	0.329409	0.0414739	0.106191
log(TG)	AFR	0.177633	0.025158	0.0311574	0.00859464	0.174693	0.0247574	0.0300642	0.00844716	Lassosum2	Lassosum2	0.128669	0.227434	0.0164078	0.049915	0.126332	0.223901	0.0155927	0.048429													0.112941	0.243154	0.0130203	0.0567894	0.111461	0.23967	0.0120961	0.0554026
log(TG)	EUR	0.31909	0.00780544	0.111979	0.00493492	0.319728	0.00787172	0.11223	0.00494331	RICE-CV	RICE-CV	0.303736	0.33433	0.102226	0.121661	0.303886	0.334909	0.102826	0.121996	0.0449205	0.0570896	0.003626	0.0099966	0.0150318	0.0227335	0.0448661	0.0568012	0.00367649	0.0100244	0.0149404	0.0225816	0.298873	0.338839	0.09933	0.124859	0.299025	0.340258	0.0996411	0.124897	0.0449205	0.0570896	0.003626	0.0099966	0.0150318	0.0227335	0.0448661	0.0568012	0.00367649	0.0100244
log(TG)	SAS	0.307979	0.0236626	0.102365	0.0143679	0.308777	0.0239435	0.104266	0.0146971	RICE-CV	RICE-CV	0.26129	0.354509	0.0763522	0.131899	0.261893	0.355334	0.0776491	0.13438	0.0300805	0.0671785	0.00475861	0.0205818	0.00050679	0.0207115	0.0292887	0.0670552	0.00495787	0.0212254	0.000368615	0.0208012	0.247661	0.36798	0.0687425	0.14251	0.245824	0.368713	0.0697842	0.144255	0.0300805	0.0671785	0.00475861	0.0205818	0.00050679	0.0207115	0.0292887	0.0670552	0.00495787	0.0212254
log(TG)	AMR	0.298917	0.0249751	0.105734	0.0152165	0.297793	0.0245886	0.10603	0.0147531	RICE-CV	RICE-CV	0.250729	0.348266	0.0772338	0.137009	0.249896	0.346607	0.0788091	0.136487	0.0394772	0.0817539	0.00879183	0.0368708	0.0213612	0.0523744	0.0385611	0.0803127	0.00794093	0.035851	0.020859	0.0511872	0.234221	0.364683	0.0691479	0.148081	0.235169	0.360461	0.0709733	0.14673	0.0394772	0.0817539	0.00879183	0.0368708	0.0213612	0.0523744	0.0385611	0.0803127	0.00794093	0.035851
log(TG)	AFR	0.21105	0.0252376	0.0419133	0.00976193	0.207644	0.0248286	0.0405998	0.00953109	RICE-CV	RICE-CV	0.161687	0.259922	0.0249756	0.0626611	0.159454	0.256534	0.0239141	0.0615123	-0.00119398	0.0302406	-0.00127653	0.0163543	0.000685563	0.0215038	-0.00214961	0.0292039	-0.00160878	0.0158728	0.000633818	0.0210621	0.146849	0.277105	0.0208121	0.0710204	0.142938	0.273586	0.0199745	0.0684269	-0.00119398	0.0302406	-0.00127653	0.0163543	0.000685563	0.0215038	-0.00214961	0.0292039	-0.00160878	0.0158728
log(TG)	EUR	0.0974741	0.00673729	0.111979	0.00493492	0.101365	0.00712333	0.11223	0.00494331	RICE-RV	RICE-CV	0.0844592	0.110919	0.102226	0.121661	0.0874143	0.115522	0.102826	0.121996													0.0800194	0.114947	0.09933	0.124859	0.0828963	0.119767	0.0996411	0.124897
log(TG)	SAS	0.0932028	0.0218914	0.102365	0.0143679	0.144338	0.0338645	0.104266	0.0146971	RICE-RV	RICE-CV	0.0586211	0.145549	0.0763522	0.131899	0.0903036	0.226422	0.0776491	0.13438													0.0464211	0.165556	0.0687425	0.14251	0.0751882	0.264241	0.0697842	0.144255
log(TG)	AMR	0.13933	0.0220639	0.105734	0.0152165	0.085278	0.0138193	0.10603	0.0147531	RICE-RV	RICE-CV	0.0969644	0.184587	0.0772338	0.137009	0.0587513	0.112924	0.0788091	0.136487													0.0826991	0.198995	0.0691479	0.148081	0.0503499	0.122767	0.0709733	0.14673
log(TG)	AFR	0.0269662	0.0204094	0.0419133	0.00976193	0.0272455	0.0195989	0.0405998	0.00953109	RICE-RV	RICE-CV	-0.014366	0.0653292	0.0249756	0.0626611	-0.0123224	0.064439	0.0239141	0.0615123													-0.0286382	0.0782667	0.0208121	0.0710204	-0.0266015	0.0774444	0.0199745	0.0684269
Height	EUR	0.456257	0.00701838	0.208095	0.00579222	0.458288	0.00719163	0.209352	0.00576117	CT	CT	0.442336	0.469867	0.19698	0.219285	0.443778	0.472154	0.198138	0.22053													0.438109	0.47421	0.193301	0.222949	0.438912	0.476143	0.194855	0.224324
Height	SAS	0.333222	0.0205853	0.111172	0.0131502	0.330701	0.0208502	0.109921	0.012937	CT	CT	0.29244	0.372776	0.0867305	0.138416	0.289423	0.371119	0.0856554	0.136131													0.280255	0.385615	0.0802591	0.146412	0.275447	0.383549	0.0785677	0.145344
Height	AMR	0.427798	0.0238378	0.184079	0.0181213	0.422837	0.0234312	0.183715	0.0184348	CT	CT	0.38153	0.47384	0.148767	0.219507	0.376835	0.468173	0.149208	0.221714													0.365781	0.488582	0.138326	0.231563	0.36251	0.482623	0.137861	0.232564
Height	AFR	0.18583	0.0247254	0.0345519	0.00885643	0.189729	0.0245944	0.0361727	0.009233	CT	CT	0.13763	0.234794	0.0191811	0.05349	0.140913	0.237434	0.0201302	0.0559108													0.120266	0.250721	0.0153384	0.0609041	0.12568	0.251578	0.0161796	0.0635347
Height	EUR	0.535554	0.00673191	0.286785	0.00608918	0.537785	0.0066376	0.288183	0.00613549	LDpred2	LDpred2	0.522311	0.548777	0.275084	0.298816	0.524872	0.550834	0.276199	0.300197													0.518193	0.553294	0.271217	0.302317	0.520618	0.555081	0.272529	0.303773
Height	SAS	0.425817	0.0206223	0.181145	0.0164094	0.421097	0.0207632	0.178562	0.0163013	LDpred2	LDpred2	0.385832	0.46617	0.149915	0.213737	0.379568	0.461113	0.147536	0.212202													0.372844	0.477591	0.139546	0.224762	0.366924	0.473301	0.137826	0.222031
Height	AMR	0.487921	0.0228378	0.239246	0.0194908	0.479936	0.0228165	0.238679	0.0195359	LDpred2	LDpred2	0.44248	0.532433	0.200494	0.276869	0.436043	0.524391	0.201054	0.277426													0.429481	0.547922	0.188562	0.290193	0.422851	0.539163	0.189773	0.290148
Height	AFR	0.262858	0.0244567	0.0690555	0.0120871	0.251385	0.0248593	0.063009	0.0119811	LDpred2	LDpred2	0.215689	0.311478	0.0468806	0.0942604	0.202484	0.299613	0.0412807	0.0883099													0.199444	0.327012	0.0404743	0.103296	0.185864	0.313419	0.0356557	0.098066
Height	EUR	0.524577	0.00675946	0.275098	0.0060859	0.526655	0.0067767	0.276253	0.0061056	Lassosum2	Lassosum2	0.511145	0.537832	0.263245	0.287014	0.513285	0.540121	0.264248	0.288284													0.507603	0.542245	0.259649	0.29128	0.508709	0.544105	0.26043	0.291662
Height	SAS	0.411474	0.0209105	0.168808	0.0161586	0.406283	0.020845	0.16614	0.015894	Lassosum2	Lassosum2	0.370886	0.452881	0.138614	0.201832	0.364865	0.447197	0.135751	0.198359													0.358132	0.464006	0.128668	0.212358	0.35117	0.460284	0.128564	0.208204
Height	AMR	0.480851	0.0230157	0.232229	0.0194052	0.473116	0.0228676	0.232405	0.0191389	Lassosum2	Lassosum2	0.435871	0.527875	0.195374	0.27109	0.427279	0.516795	0.196275	0.271489													0.422027	0.541972	0.184707	0.285345	0.41315	0.531322	0.184365	0.284529
Height	AFR	0.261685	0.0246133	0.0685081	0.0121858	0.25091	0.0249421	0.0627682	0.0117053	Lassosum2	Lassosum2	0.212804	0.309538	0.0463071	0.093956	0.201678	0.300113	0.0414341	0.0874187													0.198102	0.325029	0.0403041	0.103435	0.18749	0.317165	0.0349821	0.09615
Height	EUR	0.533293	0.00664366	0.286204	0.0061504	0.536007	0.00666696	0.288008	0.00604997	RICE-CV	RICE-CV	0.520227	0.546241	0.274311	0.298311	0.522865	0.549225	0.276105	0.299798	0.0712535	0.084907	-0.00310765	0.00201722	0.00768984	0.0146196	0.0720585	0.0852374	-0.00279889	0.00245006	0.00824877	0.0152432	0.51592	0.549816	0.270308	0.301991	0.518979	0.55331	0.272376	0.303418	0.0712535	0.084907	-0.00310765	0.00201722	0.00768984	0.0146196	0.0720585	0.0852374	-0.00279889	0.00245006
Height	SAS	0.424003	0.0207412	0.180122	0.0162412	0.419612	0.0207051	0.177129	0.0162342	RICE-CV	RICE-CV	0.383291	0.464598	0.149671	0.213211	0.379183	0.460057	0.145699	0.209747	0.0493352	0.0894586	-0.00778028	0.00768907	0.000815412	0.0223492	0.0483035	0.0873483	-0.00809284	0.00713676	0.000224714	0.0217027	0.368829	0.477002	0.139421	0.224298	0.365237	0.47304	0.136132	0.220697	0.0493352	0.0894586	-0.00778028	0.00768907	0.000815412	0.0223492	0.0483035	0.0873483	-0.00809284	0.00713676
Height	AMR	0.489703	0.0224134	0.24548	0.0197373	0.477243	0.0224048	0.24328	0.0194335	RICE-CV	RICE-CV	0.445344	0.532879	0.207351	0.285371	0.432781	0.521266	0.205526	0.281095	0.0402171	0.082188	-0.000999622	0.0157065	0.00131672	0.0250683	0.0383778	0.0805953	-0.00319753	0.0134676	-0.00135259	0.0226656	0.431856	0.546903	0.195461	0.297427	0.419367	0.534673	0.193857	0.294029	0.0402171	0.082188	-0.000999622	0.0157065	0.00131672	0.0250683	0.0383778	0.0805953	-0.00319753	0.0134676
Height	AFR	0.248915	0.0245985	0.063653	0.0116998	0.245068	0.0249288	0.0611185	0.0117988	RICE-CV	RICE-CV	0.202049	0.298426	0.0426814	0.0883784	0.196134	0.294093	0.0401597	0.0859433	0.0139266	0.0453971	-0.014003	0.00138455	-0.0149186	0.00495503	0.0101975	0.0411675	-0.00956223	0.0053364	-0.0113105	0.00812857	0.186978	0.3129	0.0368075	0.0969686	0.182171	0.309856	0.0345912	0.0955247	0.0139266	0.0453971	-0.014003	0.00138455	-0.0149186	0.00495503	0.0101975	0.0411675	-0.00956223	0.0053364
Height	EUR	0.0386232	0.00686348	0.286204	0.0061504	0.0386132	0.00682012	0.288008	0.00604997	RICE-RV	RICE-CV	0.0253838	0.0523394	0.274311	0.298311	0.0255574	0.0522752	0.276105	0.299798													0.0213997	0.056795	0.270308	0.301991	0.0215446	0.0571054	0.272376	0.303418
Height	SAS	0.0240449	0.0209484	0.180122	0.0162412	0.0249736	0.0213106	0.177129	0.0162342	RICE-RV	RICE-CV	-0.0163509	0.0656095	0.149671	0.213211	-0.016175	0.0673503	0.145699	0.209747													-0.0297937	0.0771902	0.139421	0.224298	-0.0295425	0.0827287	0.136132	0.220697
Height	AMR	0.0352646	0.0235812	0.24548	0.0197373	0.0381559	0.0227388	0.24328	0.0194335	RICE-RV	RICE-CV	-0.00264666	0.0899294	0.207351	0.285371	0.00118679	0.0894208	0.205526	0.281095													-0.012759	0.105504	0.195461	0.297427	-0.00998099	0.104591	0.193857	0.294029
Height	AFR	0.0457595	0.0244763	0.063653	0.0116998	0.0351012	0.0244157	0.0611185	0.0117988	RICE-RV	RICE-CV	-0.00233849	0.0934658	0.0426814	0.0883784	-0.0122959	0.0826248	0.0401597	0.0859433													-0.0169758	0.110333	0.0368075	0.0969686	-0.0286024	0.0984663	0.0345912	0.0955247
[truncated: 6 more columns]

## Sheet: Figure 5
Figure 5
Joint stratification of common and rare variant PRS identifies discrepant high-risk individuals.
Figure 5 — Fig5_PlotA
Common_Bin	RICE-RV Quantiles (Rare Variants)	Mean	SE	trait
1	Below 5%	-0.750522	0.0826875	HDL
2	Below 5%	-0.64172	0.0842202	HDL
3	Below 5%	-0.516151	0.0834886	HDL
4	Below 5%	-0.292986	0.101304	HDL
5	Below 5%	-0.30275	0.0745215	HDL
6	Below 5%	-0.0991922	0.0987367	HDL
7	Below 5%	-0.0344216	0.101062	HDL
8	Below 5%	0.284035	0.112249	HDL
9	Below 5%	0.0893652	0.107483	HDL
1	30% - 70%	-0.618178	0.0260568	HDL
2	30% - 70%	-0.429198	0.0292707	HDL
3	30% - 70%	-0.228006	0.0322928	HDL
4	30% - 70%	-0.0751997	0.0321191	HDL
5	30% - 70%	-0.0148729	0.0242756	HDL
6	30% - 70%	0.189674	0.0337843	HDL
7	30% - 70%	0.245621	0.0353279	HDL
8	30% - 70%	0.397172	0.0381777	HDL
9	30% - 70%	0.693967	0.0380949	HDL
1	Above 95%	-0.375439	0.109747	HDL
2	Above 95%	-0.165327	0.09946	HDL
3	Above 95%	-0.124488	0.0906011	HDL
4	Above 95%	0.0271827	0.0981837	HDL
5	Above 95%	0.302696	0.0755678	HDL
6	Above 95%	0.266611	0.115448	HDL
7	Above 95%	0.615357	0.126585	HDL
8	Above 95%	0.620092	0.112095	HDL
9	Above 95%	1.07854	0.11394	HDL
Figure 5 — Fig5_PlotB
Method	trait	risk	value	fraction	ymax	ymin	label_pos	label	trait
Low CV PRS, Low RV PRS	HDL	5%	1248	0.680851	0.680851	0	0.340426	68.1%	HDL
High CV PRS, Low RV PRS	HDL	5%	435	0.237316	0.918167	0.680851	0.799509	23.7%	HDL
Low CV PRS, High RV PRS	HDL	5%	115	0.0627387	0.980906	0.918167	0.949536	6.3%	HDL
High CV PRS, High RV PRS	HDL	5%	35	0.0190944	1	0.980906	0.990453	1.9%	HDL
Figure 5 — Fig5_PlotC
Method	trait	risk	mean	se
Low CV PRS, Low RV PRS	HDL	5%	-0.0311559	0.00261176
High CV PRS, Low RV PRS	HDL	5%	0.227841	0.00913095
Low CV PRS, High RV PRS	HDL	5%	0.071359	0.0130377
High CV PRS, High RV PRS	HDL	5%	0.354924	0.0415146
Figure 5 — Fig5_StatC
group1	group2	trait	risk	p.adj	y.position	p.adj.signif
Low CV PRS, Low RV PRS	High CV PRS, Low RV PRS	HDL	5%	9.51e-140	0.390417	**
Low CV PRS, Low RV PRS	Low CV PRS, High RV PRS	HDL	5%	3.41e-14	0.425909	**
Low CV PRS, Low RV PRS	High CV PRS, High RV PRS	HDL	5%	4.11e-15	0.461402	**

## Sheet: Figure 6
Figure 6
Comparison of ancestry-adjusted PRSs from RICE-CV and RICE-RV using UK Biobank (UKB) in two configurations: Imputed + WES (imputed genotypes for common variants and whole exome sequencing data for rare variants) and WGS (whole-genome sequencing data for both common and rare variants).
Figure 6 — Fig6_Binary
trait	ancestry	beta_raw	beta_se_raw	AUC_raw	AUC_se_raw	beta_adjusted	beta_se_adjusted	AUC_adjusted	AUC_se_adjusted	Method	Data_Type	Method_DataSource
Asthma	EUR	0.262881	0.0309586	0.571375	0.00894586	0.26286	0.031124	0.57136	0.00884394	RICE-CV	Imputed + WES	RICE-CV & Imputed + WES
Asthma	EUR	0.0421925	0.0308017	0.571375	0.00894586	0.0444008	0.0318932	0.57136	0.00884394	RICE-RV	Imputed + WES	RICE-RV & Imputed + WES
Breast	EUR	0.293869	0.0463292	0.58547	0.0147908	0.293267	0.0469273	0.586062	0.0148827	RICE-CV	Imputed + WES	RICE-CV & Imputed + WES
Breast	EUR	-0.0506379	0.062391	0.58547	0.0147908	0	0.0623636	0.586062	0.0148827	RICE-RV	Imputed + WES	RICE-RV & Imputed + WES
CAD	EUR	0.268978	0.0336511	0.552455	0.0147814	0.269261	0.033636	0.553445	0.0148916	RICE-CV	Imputed + WES	RICE-CV & Imputed + WES
CAD	EUR	0.00507649	3.5418	0.552455	0.0147814	0.00508427	3.62198	0.553445	0.0148916	RICE-RV	Imputed + WES	RICE-RV & Imputed + WES
Prostate	EUR	0.363569	0.0580092	0.63401	0.0220059	0.36291	0.0578846	0.631824	0.0223573	RICE-CV	Imputed + WES	RICE-CV & Imputed + WES
Prostate	EUR	0.0242333	0.0694681	0.63401	0.0220059	0.0188837	0.0703166	0.631824	0.0223573	RICE-RV	Imputed + WES	RICE-RV & Imputed + WES
T2D	EUR	0.398624	0.0364944	0.608068	0.012596	0.398323	0.0367213	0.609949	0.0125383	RICE-CV	Imputed + WES	RICE-CV & Imputed + WES
T2D	EUR	0.0457434	0.0355587	0.608068	0.012596	0.0465979	0.0345914	0.609949	0.0125383	RICE-RV	Imputed + WES	RICE-RV & Imputed + WES
Asthma	EUR	0.273425	0.0325511	0.575076	0.00911554	0.273835	0.0320332	0.57529	0.00907956	RICE-CV	WGS	RICE-CV & WGS
Asthma	EUR	-0.00229277	0.0417483	0.575076	0.00911554	0	0.0415015	0.57529	0.00907956	RICE-RV	WGS	RICE-RV & WGS
Breast	EUR	0.28138	0.0466425	0.581251	0.0145816	0.280897	0.0474162	0.580487	0.0146091	RICE-CV	WGS	RICE-CV & WGS
Breast	EUR	-0.00539406	0.0565259	0.581251	0.0145816	0	0.0528062	0.580487	0.0146091	RICE-RV	WGS	RICE-RV & WGS
CAD	EUR	0.230971	0.0318659	0.543121	0.0146892	0.231086	0.0317203	0.543936	0.014499	RICE-CV	WGS	RICE-CV & WGS
CAD	EUR	0.015842	0.0347722	0.543121	0.0146892	0.0193388	0.0342764	0.543936	0.014499	RICE-RV	WGS	RICE-RV & WGS
Prostate	EUR	0.392939	0.0602763	0.601692	0.0320841	0.392076	0.0596118	0.602088	0.0316869	RICE-CV	WGS	RICE-CV & WGS
Prostate	EUR	0.00667297	0.0658654	0.601692	0.0320841	0.00614371	0.0641939	0.602088	0.0316869	RICE-RV	WGS	RICE-RV & WGS
T2D	EUR	0.308762	0.0355146	0.578437	0.0123987	0.308291	0.0356615	0.577358	0.0126136	RICE-CV	WGS	RICE-CV & WGS
T2D	EUR	-0.00172757	0.0410164	0.578437	0.0123987	0.0038693	0.0412507	0.577358	0.0126136	RICE-RV	WGS	RICE-RV & WGS
Figure 6 — Fig6_Continuous
trait	ancestry	beta_raw	beta_se_raw	R2_raw	R2_se_raw	beta_adjusted	beta_se_adjusted	R2_adjusted	R2_se_adjusted	Method	Data_Type	Method_DataSource
BMI	EUR	0.26976	0.00801551	0.0725571	0.00408477	0.269471	0.0081027	0.0723655	0.00403859	RICE-CV	Imputed + WES	RICE-CV & Imputed + WES
BMI	EUR	0.0025741	0.00755296	0.0725571	0.00408477	0.00341004	0.00740296	0.0723655	0.00403859	RICE-RV	Imputed + WES	RICE-RV & Imputed + WES
TC	EUR	0.301555	0.00781608	0.0974148	0.00466035	0.301507	0.00767947	0.0974101	0.00457985	RICE-CV	Imputed + WES	RICE-CV & Imputed + WES
TC	EUR	0.0805717	0.00753754	0.0974148	0.00466035	0.0801228	0.00752585	0.0974101	0.00457985	RICE-RV	Imputed + WES	RICE-RV & Imputed + WES
HDL	EUR	0.388199	0.00795085	0.163268	0.00571149	0.388015	0.00786361	0.16279	0.00573422	RICE-CV	Imputed + WES	RICE-CV & Imputed + WES
HDL	EUR	0.106157	0.00872972	0.163268	0.00571149	0.105786	0.00875868	0.16279	0.00573422	RICE-RV	Imputed + WES	RICE-RV & Imputed + WES
LDL	EUR	0.3196	0.00754909	0.106836	0.0047405	0.31958	0.007679	0.106976	0.00476276	RICE-CV	Imputed + WES	RICE-CV & Imputed + WES
LDL	EUR	0.0686238	0.00724958	0.106836	0.0047405	0.068201	0.00713727	0.106976	0.00476276	RICE-RV	Imputed + WES	RICE-RV & Imputed + WES
log(TG)	EUR	0.31909	0.00780544	0.111979	0.00493492	0.319728	0.00787172	0.11223	0.00494331	RICE-CV	Imputed + WES	RICE-CV & Imputed + WES
log(TG)	EUR	0.0974741	0.00673729	0.111979	0.00493492	0.101365	0.00712333	0.11223	0.00494331	RICE-RV	Imputed + WES	RICE-RV & Imputed + WES
Height	EUR	0.533293	0.00664366	0.286204	0.0061504	0.536007	0.00666696	0.288008	0.00604997	RICE-CV	Imputed + WES	RICE-CV & Imputed + WES
Height	EUR	0.0386232	0.00686348	0.286204	0.0061504	0.0386132	0.00682012	0.288008	0.00604997	RICE-RV	Imputed + WES	RICE-RV & Imputed + WES
BMI	EUR	0.256199	0.00779822	0.0656008	0.00377135	0.255846	0.00789159	0.0653839	0.00376722	RICE-CV	WGS	RICE-CV & WGS
BMI	EUR	0.00301765	0.00793113	0.0656008	0.00377135	0.00238309	0.00804518	0.0653839	0.00376722	RICE-RV	WGS	RICE-RV & WGS
TC	EUR	0.294551	0.00766666	0.0917193	0.00453736	0.294795	0.00772462	0.0917403	0.00456205	RICE-CV	WGS	RICE-CV & WGS
TC	EUR	0.0698744	0.00987599	0.0917193	0.00453736	0.0707595	0.0098715	0.0917403	0.00456205	RICE-RV	WGS	RICE-RV & WGS
HDL	EUR	0.390454	0.00776754	0.166327	0.00575582	0.389247	0.00781021	0.165855	0.00567885	RICE-CV	WGS	RICE-CV & WGS
HDL	EUR	0.108106	0.008183	0.166327	0.00575582	0.107233	0.00820365	0.165855	0.00567885	RICE-RV	WGS	RICE-RV & WGS
LDL	EUR	0.305949	0.0076713	0.0994087	0.00466178	0.306255	0.00761763	0.099486	0.00466829	RICE-CV	WGS	RICE-CV & WGS
LDL	EUR	0.072778	0.0102155	0.0994087	0.00466178	0.0737436	0.0103147	0.099486	0.00466829	RICE-RV	WGS	RICE-RV & WGS
log(TG)	EUR	0.316542	0.00781408	0.109504	0.0047884	0.316363	0.00777176	0.109708	0.0047869	RICE-CV	WGS	RICE-CV & WGS
log(TG)	EUR	0.0850229	0.00675529	0.109504	0.0047884	0.0913089	0.00724724	0.109708	0.0047869	RICE-RV	WGS	RICE-RV & WGS
Height	EUR	0.53832	0.00666384	0.293648	0.00606765	0.538876	0.00669784	0.294711	0.00603898	RICE-CV	WGS	RICE-CV & WGS
Height	EUR	0.0523266	0.00689445	0.293648	0.00606765	0.0525944	0.00689137	0.294711	0.00603898	RICE-RV	WGS	RICE-RV & WGS

## Sheet: Figure 7
Figure 7
Predictive performance of ancestry-adjusted PRSs for continuous traits across six ancestral groups from the All of Us (AoU) whole-exome sequencing (WES) data.
Figure 7 — Fig7
trait	ancestry	beta_raw	beta_se_raw	R2_raw	R2_se_raw	beta_adjusted	beta_se_adjusted	R2_adjusted	R2_se_adjusted	Method	Method1	beta_raw_Lower_95	beta_raw_Upper_95	R2_raw_Lower_95	R2_raw_Upper_95	beta_adjusted_Lower_95	beta_adjusted_Upper_95	R2_adjusted_Lower_95	R2_adjusted_Upper_95	R2_raw_RICE_vs_CTSLEB_Lower_95	R2_raw_RICE_vs_CTSLEB_Upper_95	R2_raw_RICE_vs_PROSPER_Lower_95	R2_raw_RICE_vs_PROSPER_Upper_95	R2_raw_RICE_vs_JointPRS_Lower_95	R2_raw_RICE_vs_JointPRS_Upper_95	R2_adjusted_RICE_vs_CTSLEB_Lower_95	R2_adjusted_RICE_vs_CTSLEB_Upper_95	R2_adjusted_RICE_vs_PROSPER_Lower_95	R2_adjusted_RICE_vs_PROSPER_Upper_95	R2_adjusted_RICE_vs_JointPRS_Lower_95	R2_adjusted_RICE_vs_JointPRS_Upper_95	beta_raw_Lower_99	beta_raw_Upper_99	R2_raw_Lower_99	R2_raw_Upper_99	beta_adjusted_Lower_99	beta_adjusted_Upper_99	R2_adjusted_Lower_99	R2_adjusted_Upper_99	R2_raw_RICE_vs_CTSLEB_Lower_99	R2_raw_RICE_vs_CTSLEB_Upper_99	R2_raw_RICE_vs_PROSPER_Lower_99	R2_raw_RICE_vs_PROSPER_Upper_99	R2_raw_RICE_vs_JointPRS_Lower_99	R2_raw_RICE_vs_JointPRS_Upper_99	R2_adjusted_RICE_vs_CTSLEB_Lower_99	R2_adjusted_RICE_vs_CTSLEB_Upper_99	R2_adjusted_RICE_vs_PROSPER_Lower_99	R2_adjusted_RICE_vs_PROSPER_Upper_99
BMI	EUR	0.154941	0.00761481	0.0239866	0.00244692	0.15548	0.00753958	0.0239437	0.00245187	CT-SLEB	CT-SLEB	0.139834	0.169621	0.0193841	0.0290144	0.140297	0.170302	0.0194386	0.0290298													0.135708	0.174754	0.0179537	0.0305464	0.135469	0.174843	0.0181558	0.0305683
BMI	SAS	0.213535	0.0264052	0.0455879	0.010105	0.229946	0.0273755	0.0509194	0.0109411	CT-SLEB	CT-SLEB	0.1612	0.264742	0.0277381	0.0672149	0.177958	0.28387	0.0311541	0.0742749													0.145805	0.283379	0.0231078	0.0746893	0.162582	0.304253	0.026444	0.0820525
BMI	AMR	0.177672	0.013445	0.0313521	0.0048111	0.171285	0.0131846	0.0308353	0.00471507	CT-SLEB	CT-SLEB	0.151066	0.204438	0.0225417	0.0413162	0.145485	0.197453	0.0225858	0.0411368													0.142831	0.213108	0.0198518	0.0443231	0.137582	0.205586	0.0200619	0.0445019
BMI	AFR	0.137875	0.0121406	0.0189961	0.00332667	0.139271	0.0123224	0.0192087	0.00337361	CT-SLEB	CT-SLEB	0.114256	0.161462	0.013059	0.0261004	0.115054	0.163895	0.0131293	0.0264943													0.106314	0.169614	0.0116041	0.028509	0.107625	0.171441	0.0113757	0.0288821
BMI	EAS	0.202463	0.0239855	0.0408509	0.00825171	0.186461	0.0223447	0.034818	0.00714445	CT-SLEB	CT-SLEB	0.156638	0.250676	0.0264202	0.0587777	0.14398	0.231342	0.021931	0.0499788													0.143693	0.26657	0.0226896	0.0649908	0.130612	0.246097	0.0184276	0.0557642
BMI	MID	0.104995	0.0665982	0.0110076	0.0120376	0.11939	0.0744699	0.0113503	0.0121045	CT-SLEB	CT-SLEB	-0.0133923	0.247908	6.70465e-05	0.0437875	-0.0182937	0.277481	8.18359e-05	0.0441249													-0.0462947	0.299599	4.00355e-06	0.0563346	-0.0502246	0.332119	3.16907e-06	0.056393
HDL	EUR	0.251967	0.0107045	0.0644695	0.00527663	0.251004	0.0106441	0.0639858	0.00521254	CT-SLEB	CT-SLEB	0.231252	0.273005	0.0544884	0.0752801	0.229812	0.271663	0.0540816	0.0746541													0.224581	0.279569	0.0513857	0.0782431	0.2224	0.278492	0.0513696	0.0785151
HDL	SAS	0.250381	0.043993	0.0641342	0.0226876	0.252328	0.0424804	0.0671851	0.0225572	CT-SLEB	CT-SLEB	0.164015	0.335859	0.0272104	0.114863	0.169522	0.335043	0.0297144	0.118009													0.137745	0.360379	0.0188522	0.133199	0.143859	0.364624	0.0213623	0.134007
HDL	AMR	0.218273	0.022979	0.0470707	0.00956616	0.237434	0.0227579	0.0551577	0.0103112	CT-SLEB	CT-SLEB	0.173446	0.263282	0.0302817	0.0681001	0.193229	0.282293	0.0366999	0.0772876													0.161722	0.276864	0.0256858	0.0740998	0.178504	0.296833	0.0314836	0.0853228
HDL	AFR	0.195791	0.0212207	0.0397245	0.00847592	0.195207	0.0212188	0.0395542	0.00833803	CT-SLEB	CT-SLEB	0.155217	0.239036	0.0248901	0.0578365	0.153771	0.237376	0.024692	0.0572075													0.143784	0.252859	0.0208167	0.0644072	0.142159	0.250185	0.0208943	0.0628686
HDL	EAS	0.197877	0.0316652	0.0402767	0.0127295	0.202159	0.0316614	0.0415387	0.0129252	CT-SLEB	CT-SLEB	0.136223	0.259771	0.0187974	0.0688244	0.139682	0.264811	0.0200108	0.0702982													0.118112	0.277924	0.0133109	0.0792764	0.120882	0.284092	0.0146186	0.0818124
HDL	MID	0.280529	0.0660312	0.0847204	0.0355128	0.284564	0.0679019	0.0830662	0.0348617	CT-SLEB	CT-SLEB	0.15871	0.414104	0.0301695	0.168329	0.161891	0.427616	0.0292381	0.164063													0.117729	0.463923	0.0187252	0.196176	0.127251	0.475708	0.0179192	0.195404
LDL	EUR	0.244132	0.0110658	0.0591897	0.00534092	0.242266	0.0109721	0.0591772	0.0053405	CT-SLEB	CT-SLEB	0.221928	0.265224	0.048971	0.0700411	0.219981	0.263151	0.0489833	0.0697537													0.214896	0.272648	0.0460468	0.0736129	0.213061	0.270143	0.0460004	0.0735244
LDL	SAS	0.206658	0.0395885	0.0417212	0.0154364	0.203266	0.0383358	0.0430383	0.0160582	CT-SLEB	CT-SLEB	0.12931	0.284411	0.0167883	0.0762824	0.127008	0.279213	0.0171543	0.0788918													0.105854	0.308592	0.0108368	0.0891516	0.101116	0.300066	0.011809	0.0928183
LDL	AMR	0.176555	0.0277105	0.0322829	0.00996884	0.193017	0.0280429	0.0354655	0.00993881	CT-SLEB	CT-SLEB	0.12303	0.230911	0.0155085	0.0541258	0.137049	0.248023	0.0184242	0.0574059													0.104695	0.248124	0.011293	0.0618396	0.120577	0.263921	0.0144945	0.0642393
LDL	AFR	0.305631	0.0208037	0.0889454	0.0117661	0.303624	0.0209294	0.0886206	0.0116991	CT-SLEB	CT-SLEB	0.26465	0.346772	0.0670321	0.113303	0.262093	0.343937	0.0663493	0.112241													0.251781	0.359252	0.0606566	0.121275	0.249611	0.35814	0.0593159	0.121217
LDL	EAS	0.247523	0.0328385	0.0557924	0.0145547	0.245003	0.0322414	0.0554726	0.0144047	CT-SLEB	CT-SLEB	0.180874	0.310813	0.0304253	0.0872099	0.18137	0.309155	0.0304877	0.0869534													0.160363	0.330254	0.0242666	0.0981416	0.163132	0.328337	0.0233923	0.0978762
LDL	MID	0.23253	0.0770155	0.0649728	0.0347414	0.25628	0.0880992	0.063673	0.0354119	CT-SLEB	CT-SLEB	0.0907258	0.393105	0.0116187	0.145906	0.0913431	0.441206	0.0101778	0.145576													0.0511076	0.452627	0.00342615	0.172858	0.0413729	0.500986	0.00234599	0.172651
log(TG)	EUR	0.220009	0.0107231	0.0497594	0.00467069	0.219157	0.0105601	0.0492483	0.00460635	CT-SLEB	CT-SLEB	0.19891	0.24122	0.0410875	0.0592992	0.198679	0.239767	0.0407118	0.0586407													0.192322	0.247481	0.0385446	0.0620971	0.192434	0.246115	0.0381362	0.062211
log(TG)	SAS	0.237094	0.0415559	0.0534082	0.0178541	0.249416	0.0417897	0.0569012	0.0185055	CT-SLEB	CT-SLEB	0.155741	0.320044	0.0234424	0.0936073	0.166398	0.330558	0.0258862	0.0978448													0.130278	0.346624	0.0166858	0.10658	0.141217	0.355718	0.0179684	0.112287
log(TG)	AMR	0.177517	0.0227484	0.0319226	0.00817067	0.215523	0.0219036	0.0474808	0.00944533	CT-SLEB	CT-SLEB	0.132471	0.220541	0.0179306	0.0496454	0.171925	0.258011	0.0305011	0.0672911													0.119404	0.234827	0.0143871	0.0560127	0.158298	0.269736	0.0258863	0.0742758
log(TG)	AFR	0.14871	0.0212919	0.0222216	0.00620204	0.150719	0.0216448	0.0224877	0.00623933	CT-SLEB	CT-SLEB	0.108292	0.190473	0.0116993	0.0359458	0.108947	0.193622	0.012016	0.0359837													0.0959496	0.203139	0.00911693	0.0409664	0.0961397	0.20694	0.00953093	0.0410295
log(TG)	EAS	0.16102	0.0334038	0.0265134	0.0111004	0.164864	0.0339642	0.0274043	0.0111667	CT-SLEB	CT-SLEB	0.0950609	0.226299	0.00881286	0.0521873	0.0981854	0.231118	0.00966944	0.0530748													0.0700569	0.245656	0.00544275	0.0620759	0.0772329	0.256327	0.00623584	0.0623913
log(TG)	MID	0.211592	0.0666144	0.0449043	0.0262659	0.19743	0.0611587	0.0455015	0.0261854	CT-SLEB	CT-SLEB	0.0849659	0.348048	0.00823152	0.107825	0.0825526	0.323353	0.0083876	0.108755													0.0512526	0.391045	0.00287869	0.135794	0.0444346	0.363506	0.00308499	0.133987
Height	EUR	0.319195	0.00703697	0.101808	0.00520571	0.317705	0.00713215	0.101177	0.00527438	CT-SLEB	CT-SLEB	0.305567	0.333148	0.0920075	0.112224	0.303481	0.331579	0.0914405	0.111893													0.301258	0.337394	0.0887839	0.115248	0.298931	0.33568	0.0884231	0.115052
Height	SAS	0.312016	0.0252165	0.0974364	0.0145121	0.343224	0.0262884	0.104533	0.0150816	CT-SLEB	CT-SLEB	0.261949	0.36128	0.0705587	0.127743	0.292055	0.395075	0.0764992	0.135624													0.247083	0.37674	0.0632895	0.138067	0.27665	0.410781	0.0687866	0.146635
Height	AMR	0.289396	0.0130433	0.0838789	0.00776761	0.29233	0.0132107	0.087105	0.00795854	CT-SLEB	CT-SLEB	0.263507	0.314574	0.0694533	0.100249	0.266255	0.318176	0.071889	0.103343													0.255164	0.322151	0.06517	0.10499	0.258427	0.32707	0.067336	0.108674
Height	AFR	0.216374	0.0120468	0.0469235	0.00511922	0.218798	0.0121721	0.0468027	0.00508586	CT-SLEB	CT-SLEB	0.193103	0.240359	0.0372528	0.0572642	0.194883	0.242583	0.0373124	0.0572183													0.185674	0.248412	0.0347697	0.0610065	0.187371	0.249962	0.0346991	0.060615
Height	EAS	0.273306	0.0199966	0.0742102	0.0129264	0.26973	0.0196608	0.0730115	0.0128912	CT-SLEB	CT-SLEB	0.232618	0.312582	0.0504626	0.100325	0.229596	0.307518	0.0491152	0.0994568													0.220616	0.324758	0.0438394	0.109009	0.216428	0.31832	0.0416217	0.106436
Height	MID	0.258541	0.0474987	0.0665128	0.0305708	0.275414	0.0490909	0.0679726	0.0311701	CT-SLEB	CT-SLEB	0.164691	0.349337	0.0215855	0.137676	0.178081	0.370059	0.0225681	0.141652													0.130166	0.375287	0.0117286	0.157147	0.142157	0.397452	0.0135052	0.163808
TC	EUR	0.20667	0.0108966	0.0429288	0.00465249	0.206188	0.010867	0.0429723	0.00464753	CT-SLEB	CT-SLEB	0.184926	0.227675	0.0342263	0.0524604	0.185249	0.227703	0.0342913	0.0523693													0.178424	0.233497	0.0315403	0.0552463	0.178227	0.234826	0.0315057	0.0556112
TC	SAS	0.174728	0.0406707	0.0317758	0.0150234	0.175393	0.0396236	0.033102	0.0151192	CT-SLEB	CT-SLEB	0.0952874	0.253701	0.00933312	0.0670668	0.0971177	0.253424	0.00977989	0.0684106													0.0679626	0.28063	0.0056491	0.0812964	0.0749684	0.278944	0.00544095	0.0818861
TC	AMR	0.159535	0.0258954	0.0243453	0.0083031	0.169304	0.026512	0.0264279	0.00872203	CT-SLEB	CT-SLEB	0.108529	0.209697	0.0109425	0.0429674	0.116471	0.221253	0.0124591	0.0462408													0.0933627	0.225225	0.00757329	0.0500596	0.100809	0.237071	0.00946752	0.0530107
TC	AFR	0.264894	0.0195524	0.0693408	0.0098532	0.263772	0.0195451	0.0692658	0.00972705	CT-SLEB	CT-SLEB	0.226111	0.30315	0.051418	0.0895707	0.225226	0.301345	0.0513177	0.0895201													0.213404	0.314405	0.0459473	0.096892	0.213371	0.314587	0.0463789	0.0964684
TC	EAS	0.168079	0.0349509	0.0277032	0.0112999	0.165947	0.0343205	0.0271114	0.011059	CT-SLEB	CT-SLEB	0.0980952	0.234871	0.00976255	0.0537996	0.097243	0.232872	0.00927049	0.0518875													0.075103	0.254597	0.00617008	0.0632559	0.0768054	0.253305	0.00569788	0.0610753
TC	MID	0.206754	0.0806881	0.0433357	0.0309125	0.222571	0.0905235	0.0422561	0.031177	CT-SLEB	CT-SLEB	0.0569506	0.368282	0.00342174	0.120311	0.0548632	0.406206	0.0028862	0.118672													0.0139214	0.42974	0.000211827	0.148014	0.00416685	0.466101	0.000192028	0.150381
BMI	EUR	0.209184	0.00747063	0.0437197	0.00326041	0.21132	0.00771589	0.0437264	0.00326025	PROSPER	PROSPER	0.194508	0.223874	0.037596	0.050335	0.196076	0.226496	0.0375422	0.0501731													0.189598	0.228394	0.0357378	0.05242	0.191597	0.23113	0.0357946	0.0523189
BMI	SAS	0.238988	0.0275243	0.0574647	0.0115659	0.235487	0.0267658	0.0584063	0.0118403	PROSPER	PROSPER	0.186275	0.294139	0.036744	0.0820138	0.183404	0.288231	0.0371277	0.0833079													0.17081	0.312871	0.0311999	0.090009	0.168526	0.305225	0.0314571	0.0910441
BMI	AMR	0.204657	0.0139718	0.0418889	0.00551382	0.198535	0.0131253	0.0419682	0.00551225	PROSPER	PROSPER	0.176823	0.232345	0.0317066	0.0533574	0.173059	0.224236	0.0318686	0.0535048													0.16923	0.241197	0.0287706	0.0572108	0.164144	0.231903	0.0287903	0.057523
BMI	AFR	0.16845	0.0121804	0.0283602	0.00404211	0.168737	0.012166	0.0283627	0.00393807	PROSPER	PROSPER	0.144524	0.192458	0.0210291	0.0366762	0.145062	0.192243	0.0211613	0.0365468													0.137492	0.200069	0.0191309	0.0396429	0.138587	0.199985	0.0192408	0.0391162
BMI	EAS	0.214371	0.0230869	0.0457515	0.00825248	0.208728	0.022845	0.0435239	0.008043	PROSPER	PROSPER	0.170571	0.26094	0.0310774	0.0631024	0.165684	0.255063	0.0292343	0.0607033													0.158062	0.275676	0.0269219	0.0686396	0.152707	0.269297	0.0246218	0.0666139
BMI	MID	0.129471	0.0541774	0.0165107	0.0117672	0.142306	0.0595803	0.0165203	0.011743	PROSPER	PROSPER	0.0287651	0.242713	0.00116254	0.045464	0.0316149	0.266882	0.000929371	0.0454901													-0.00111503	0.278243	0.000106564	0.0561512	-0.00649851	0.310857	7.16567e-05	0.0555728
HDL	EUR	0.285747	0.0108944	0.082545	0.00588739	0.286416	0.0108236	0.0823595	0.00594524	PROSPER	PROSPER	0.264296	0.307114	0.0712242	0.0942897	0.265052	0.30728	0.07107	0.0944423													0.257453	0.313963	0.0676376	0.0982994	0.258659	0.314463	0.0674315	0.0989969
HDL	SAS	0.275763	0.0417548	0.0777682	0.0242491	0.28022	0.0409397	0.0811754	0.0243894	PROSPER	PROSPER	0.194181	0.357182	0.0381308	0.132115	0.201556	0.361598	0.040053	0.13556													0.168453	0.379559	0.0283925	0.153001	0.176507	0.389012	0.0303575	0.156179
HDL	AMR	0.257106	0.0230133	0.0661592	0.0113637	0.261248	0.0227937	0.0693343	0.0115297	PROSPER	PROSPER	0.212359	0.30199	0.045693	0.0903139	0.217105	0.307105	0.0482728	0.093597													0.197325	0.315679	0.0398132	0.0984952	0.205105	0.320326	0.0425844	0.101586
HDL	AFR	0.226132	0.0205333	0.0519006	0.00901108	0.226181	0.0203587	0.051885	0.00905179	PROSPER	PROSPER	0.185792	0.26689	0.0354171	0.071002	0.187041	0.265922	0.0355482	0.0710613													0.171997	0.278792	0.0309356	0.0771926	0.174275	0.278321	0.0313219	0.0778245
HDL	EAS	0.222811	0.0306697	0.0516232	0.0141107	0.226893	0.0311854	0.05314	0.0140787	PROSPER	PROSPER	0.162682	0.283	0.0273891	0.083121	0.166121	0.288165	0.0287906	0.084202													0.141026	0.302977	0.0207935	0.0934132	0.146347	0.306884	0.0221323	0.0942732
HDL	MID	0.348824	0.065988	0.122784	0.0371108	0.35039	0.0667773	0.121912	0.0376144	PROSPER	PROSPER	0.228275	0.48654	0.0588126	0.204284	0.226851	0.486545	0.0571094	0.204043													0.189781	0.536937	0.0428355	0.233175	0.188381	0.537733	0.0404501	0.231209
LDL	EUR	0.239762	0.0110174	0.0570064	0.00526818	0.238182	0.0111401	0.0570287	0.0052341	PROSPER	PROSPER	0.217803	0.261079	0.047017	0.0677402	0.216371	0.260068	0.0470489	0.0674916													0.210725	0.267617	0.0438734	0.0710993	0.208988	0.266644	0.0442563	0.0703712
LDL	SAS	0.246439	0.038297	0.0608399	0.0183652	0.237428	0.0387511	0.0583805	0.0183272	PROSPER	PROSPER	0.171898	0.321037	0.0296669	0.100656	0.161877	0.313073	0.0271714	0.0983799													0.147078	0.343878	0.0221918	0.115396	0.139244	0.338837	0.0195663	0.112582
LDL	AMR	0.178425	0.0275086	0.0332032	0.00998282	0.187628	0.0271825	0.0340695	0.00961094	PROSPER	PROSPER	0.123314	0.23181	0.0163481	0.0551606	0.134335	0.240138	0.0176991	0.0553044													0.105393	0.248402	0.0120481	0.0625717	0.115683	0.255621	0.0133836	0.0616873
LDL	AFR	0.308677	0.0206951	0.0896065	0.0114278	0.30748	0.0203488	0.0897305	0.0115435	PROSPER	PROSPER	0.267494	0.349299	0.0676162	0.112703	0.266793	0.346697	0.0682633	0.113255													0.254519	0.361457	0.0615338	0.12024	0.254591	0.358679	0.0616544	0.121474
LDL	EAS	0.237882	0.0336926	0.0514857	0.013961	0.231163	0.0330018	0.0495073	0.013772	PROSPER	PROSPER	0.169927	0.303451	0.0266496	0.0813965	0.165233	0.295237	0.0256056	0.0795													0.150815	0.32313	0.0205193	0.0903713	0.142916	0.316222	0.0194265	0.0894313
LDL	MID	0.267542	0.0727482	0.0887244	0.0370842	0.290179	0.079023	0.0880289	0.0368962	PROSPER	PROSPER	0.134869	0.4178	0.0270451	0.17123	0.143564	0.45292	0.0263535	0.16849													0.0915608	0.472419	0.013298	0.19739	0.0985212	0.502198	0.0140002	0.193997
log(TG)	EUR	0.236007	0.0106008	0.05666	0.00495153	0.235622	0.010624	0.0561572	0.00489626	PROSPER	PROSPER	0.215356	0.256861	0.047214	0.0667591	0.214984	0.256456	0.0470647	0.0660713													0.209708	0.263671	0.0442287	0.0698197	0.209538	0.262776	0.0440358	0.0691878
log(TG)	SAS	0.225642	0.0410459	0.0458485	0.0163415	0.238009	0.0406385	0.050189	0.0167495	PROSPER	PROSPER	0.144285	0.304908	0.0192188	0.0832951	0.159109	0.319134	0.0225644	0.08729													0.119034	0.331657	0.0126666	0.0977881	0.136343	0.34378	0.0157326	0.101738
log(TG)	AMR	0.216507	0.0230424	0.0464129	0.0094927	0.228508	0.022602	0.0531765	0.0101052	PROSPER	PROSPER	0.17098	0.261751	0.029485	0.0664951	0.184529	0.272905	0.0351964	0.0744971													0.157064	0.275168	0.0250518	0.0738776	0.171243	0.2859	0.0303062	0.0826217
log(TG)	AFR	0.123823	0.0197465	0.0159829	0.00514334	0.124158	0.0199296	0.0159318	0.00515852	PROSPER	PROSPER	0.0857965	0.163037	0.00756645	0.0275738	0.0847482	0.162859	0.00744379	0.0274844													0.0734652	0.174261	0.00542006	0.0315226	0.0721813	0.175328	0.00527655	0.0319532
log(TG)	EAS	0.191253	0.0303608	0.0377663	0.0116839	0.192487	0.0299312	0.0380566	0.0117356	PROSPER	PROSPER	0.131764	0.250533	0.018192	0.0635389	0.132755	0.250662	0.0183581	0.064154													0.114323	0.267623	0.0132657	0.0721898	0.114878	0.27042	0.0139892	0.0742638
log(TG)	MID	0.333246	0.0772863	0.0979835	0.0419172	0.341675	0.0804342	0.0984646	0.0426008	PROSPER	PROSPER	0.180283	0.482742	0.0312124	0.19388	0.184385	0.500206	0.030907	0.195704													0.131905	0.534528	0.0170452	0.225603	0.134398	0.553289	0.0179822	0.229809
Height	EUR	0.345071	0.00711979	0.119023	0.00561515	0.349181	0.00717789	0.119097	0.0056744	PROSPER	PROSPER	0.331464	0.359007	0.108364	0.130537	0.335126	0.362932	0.108321	0.130625													0.327003	0.363304	0.104824	0.13389	0.330436	0.368039	0.105055	0.13403
Height	SAS	0.349252	0.0242862	0.122027	0.0162735	0.355461	0.0254574	0.12031	0.0160866	PROSPER	PROSPER	0.301359	0.3965	0.0923548	0.15561	0.305223	0.405577	0.0903748	0.153521													0.286863	0.411389	0.0841539	0.166311	0.289649	0.418687	0.0821446	0.165129
Height	AMR	0.32244	0.0132548	0.104044	0.0090091	0.313918	0.0126865	0.104104	0.00905311	PROSPER	PROSPER	0.296263	0.348368	0.086889	0.12238	0.288938	0.339265	0.0868451	0.122256													0.287214	0.355828	0.0819274	0.128388	0.280714	0.347199	0.0816708	0.128102
Height	AFR	0.262945	0.0119353	0.0691563	0.00616392	0.266074	0.0120467	0.0688106	0.00615827	PROSPER	PROSPER	0.239708	0.286078	0.0575433	0.0818177	0.242485	0.289692	0.05709	0.0812288													0.232119	0.293659	0.054235	0.0858532	0.234626	0.296582	0.053622	0.0848999
Height	EAS	0.317438	0.0183094	0.100353	0.0139467	0.313596	0.0183111	0.0992951	0.0139251	PROSPER	PROSPER	0.280902	0.352703	0.0743918	0.128522	0.277488	0.349322	0.0727593	0.127662													0.269946	0.364669	0.0661518	0.137989	0.264948	0.360529	0.0657325	0.137941
Height	MID	0.286811	0.0424558	0.0816599	0.0330627	0.289337	0.0422818	0.08222	0.0324658	PROSPER	PROSPER	0.202297	0.369147	0.0319046	0.157638	0.20411	0.370641	0.0327977	0.156865													0.175711	0.392111	0.0205813	0.182384	0.177085	0.395447	0.0226899	0.180275
TC	EUR	0.193238	0.0108356	0.0373569	0.00428471	0.193388	0.0109135	0.0374183	0.00429924	PROSPER	PROSPER	0.172092	0.214252	0.0294231	0.0461902	0.17229	0.214775	0.0293047	0.0461082													0.165464	0.221431	0.0272719	0.0490809	0.165778	0.221319	0.026966	0.0488747
TC	SAS	0.196339	0.0385381	0.0395631	0.0155253	0.192743	0.0379765	0.0392367	0.0155641	PROSPER	PROSPER	0.121573	0.271748	0.0149501	0.0750869	0.118823	0.268787	0.0146016	0.075063													0.0962364	0.293968	0.00985221	0.0887529	0.0972359	0.293672	0.00917303	0.0870612
TC	AMR	0.160323	0.0242726	0.0257132	0.00864377	0.164336	0.0240257	0.0264922	0.00871692	PROSPER	PROSPER	0.111758	0.207815	0.0118478	0.0448696	0.11573	0.210209	0.0125375	0.0460306													0.0957142	0.222454	0.00861857	0.0530157	0.100758	0.222867	0.00882878	0.0541109
TC	AFR	0.245054	0.0202444	0.0570828	0.00911867	0.244777	0.0200641	0.057079	0.00914078	PROSPER	PROSPER	0.205449	0.285098	0.040581	0.0760926	0.205667	0.284021	0.040326	0.0762042													0.193706	0.298269	0.0353685	0.0830472	0.193538	0.295573	0.0363206	0.0831703
TC	EAS	0.175338	0.0336762	0.0298166	0.0113976	0.174163	0.0332149	0.0293624	0.011161	PROSPER	PROSPER	0.108597	0.242054	0.011823	0.0560757	0.108896	0.240247	0.011224	0.0541942													0.0876849	0.261092	0.00774597	0.0652786	0.0884957	0.258983	0.00780449	0.0635209
TC	MID	0.275232	0.0769431	0.076207	0.0361211	0.278029	0.0789649	0.074547	0.0360066	PROSPER	PROSPER	0.128154	0.429961	0.019646	0.158411	0.128217	0.43767	0.0188773	0.15834													0.0811889	0.482692	0.00970371	0.187286	0.0841565	0.49255	0.00800128	0.184754
BMI	EUR	0.142911	0.007142	0.02042	0.0020965	0.143441	0.00704253	0.0213226	0.00213034	JointPRS	JointPRS	0.128767	0.156915	0.016526	0.0246731	0.129733	0.157374	0.0173777	0.0256688													0.124928	0.161167	0.015349	0.0260751	0.125797	0.161848	0.0162639	0.0271354
BMI	SAS	0.262974	0.0259441	0.0691975	0.0121547	0.34038	0.0342997	0.0759336	0.0133248	JointPRS	JointPRS	0.212866	0.313824	0.0471609	0.0947298	0.273621	0.40783	0.051835	0.103679													0.196823	0.330766	0.0407661	0.103321	0.253661	0.43203	0.0447249	0.113287
BMI	AMR	0.199888	0.0143647	0.0398366	0.00577735	0.203736	0.0138153	0.0430425	0.00586329	JointPRS	JointPRS	0.172319	0.228287	0.0292455	0.0518856	0.177145	0.230864	0.0322554	0.0551516													0.162614	0.238143	0.026052	0.0556087	0.169574	0.239821	0.0292412	0.0594525
BMI	AFR	0.154582	0.0121952	0.0238571	0.00371099	0.165555	0.0127378	0.0263976	0.00392037	JointPRS	JointPRS	0.130611	0.178508	0.0172715	0.0317685	0.140702	0.190337	0.0193531	0.0347415													0.123417	0.186381	0.0157068	0.034409	0.133359	0.198544	0.0173903	0.0375998
BMI	EAS	0.253455	0.0243125	0.0638105	0.009707	0.238339	0.0224489	0.0565157	0.00873334	JointPRS	JointPRS	0.207621	0.303097	0.0458337	0.0842413	0.196088	0.283012	0.0404442	0.0745335													0.19579	0.319141	0.0412741	0.0912495	0.18349	0.299727	0.0363075	0.0809853
BMI	MID	0.101262	0.0499242	0.0102667	0.00903278	0.15137	0.0715345	0.0121651	0.00986088	JointPRS	JointPRS	0.0064164	0.201557	0.000204013	0.0341016	0.0178212	0.296607	0.000312936	0.0369363													-0.0220154	0.238151	5.66267e-06	0.0436562	-0.0234314	0.34612	1.53085e-05	0.0470516
HDL	EUR	0.181811	0.0105389	0.0350843	0.0039998	0.17858	0.0106742	0.0345014	0.00397071	JointPRS	JointPRS	0.161512	0.202871	0.0277024	0.0433817	0.157828	0.199491	0.0271201	0.042589													0.154665	0.208568	0.0257244	0.046423	0.151101	0.206183	0.0250945	0.0453424
HDL	SAS	0.247882	0.0415599	0.0562954	0.0203462	0.270229	0.0467736	0.0554462	0.0204032	JointPRS	JointPRS	0.16455	0.327506	0.0240132	0.102858	0.180268	0.361645	0.0227151	0.101651													0.140806	0.352792	0.015955	0.118944	0.148089	0.394436	0.0156355	0.117462
HDL	AMR	0.187581	0.0236272	0.0377807	0.00925512	0.205898	0.0231233	0.0451483	0.00987084	JointPRS	JointPRS	0.140871	0.233686	0.0217136	0.0576854	0.160654	0.251311	0.0277748	0.0663725													0.12722	0.246448	0.0172253	0.0649146	0.145635	0.265905	0.023077	0.073789
HDL	AFR	0.150088	0.0190768	0.0230627	0.00571671	0.152496	0.0193476	0.0232908	0.00580931	JointPRS	JointPRS	0.112957	0.187483	0.0130158	0.035427	0.114995	0.19009	0.0134242	0.0360866													0.100561	0.199899	0.010643	0.0398673	0.102836	0.203914	0.0107795	0.0404104
HDL	EAS	0.183823	0.0347935	0.0349675	0.0127427	0.185832	0.0344092	0.0353605	0.0127761	JointPRS	JointPRS	0.116952	0.252238	0.0143651	0.0636892	0.11851	0.25438	0.0145643	0.0643346													0.0941195	0.274184	0.00988878	0.0739295	0.100023	0.274855	0.010432	0.0737971
HDL	MID	0.217547	0.0755979	0.0504382	0.0318574	0.238534	0.0823659	0.049658	0.0316358	JointPRS	JointPRS	0.0754616	0.370872	0.00631923	0.128213	0.0806954	0.404189	0.00658186	0.127577													0.0278512	0.419192	0.00114534	0.159168	0.0316877	0.458	0.00156621	0.155344
LDL	EUR	0.169154	0.0114637	0.0280523	0.0038208	0.170183	0.0115642	0.0277018	0.00375661	JointPRS	JointPRS	0.146679	0.191559	0.0209724	0.0360511	0.147142	0.192988	0.0209187	0.0355474													0.139662	0.199449	0.0187913	0.0386959	0.139772	0.199598	0.0189202	0.0381518
LDL	SAS	0.0836236	0.042189	0.00706239	0.00753943	0.0908587	0.0436938	0.00840172	0.00849213	JointPRS	JointPRS	0.000135998	0.163892	9.09324e-05	0.0275672	0.00512699	0.176421	0.000109898	0.0309822													-0.0288105	0.191607	2.92204e-06	0.0372527	-0.0223312	0.202174	6.58742e-06	0.0414716
LDL	AMR	0.0806962	0.0231972	0.00708075	0.00411431	0.10037	0.0232916	0.011284	0.00524936	JointPRS	JointPRS	0.0354526	0.126351	0.00130633	0.0171007	0.0553129	0.146066	0.00344533	0.023489													0.0205957	0.140952	0.000359732	0.0215874	0.0423576	0.162181	0.00181767	0.028307
LDL	AFR	0.154086	0.0209071	0.0242321	0.00652305	0.153496	0.0209716	0.0242142	0.00656057	JointPRS	JointPRS	0.113229	0.194892	0.0132226	0.0387677	0.112187	0.194756	0.0129862	0.0387465													0.100321	0.208489	0.0105788	0.0442406	0.0993787	0.206543	0.0101446	0.0432861
LDL	EAS	0.0956199	0.0322129	0.00890131	0.00627305	0.109521	0.0315908	0.0114046	0.00679247	JointPRS	JointPRS	0.0320167	0.158717	0.001081	0.0246403	0.0465982	0.171411	0.00193146	0.0279759													0.00911002	0.17983	0.000254714	0.03096	0.0260156	0.187545	0.000548113	0.0339962
LDL	MID	0.231883	0.0599162	0.0569477	0.0264291	0.260475	0.0765113	0.0678515	0.0311574	JointPRS	JointPRS	0.115751	0.35264	0.0165166	0.118651	0.116888	0.417573	0.0172755	0.137359													0.0819038	0.390521	0.00823329	0.141869	0.0707734	0.47287	0.00754556	0.162705
log(TG)	EUR	0.144943	0.0107901	0.0217268	0.00314266	0.144259	0.0109419	0.0216071	0.00318229	JointPRS	JointPRS	0.123804	0.165921	0.0158991	0.0282562	0.12277	0.165739	0.0158372	0.0281732													0.116452	0.172988	0.0143739	0.0306269	0.115742	0.17241	0.0142273	0.030566
log(TG)	SAS	0.190169	0.0402031	0.0355361	0.0143009	0.198724	0.0431908	0.0338525	0.0142203	JointPRS	JointPRS	0.114407	0.272087	0.0131938	0.068526	0.115015	0.285614	0.0119638	0.0663757													0.0900722	0.299219	0.00841425	0.0797918	0.0893526	0.313305	0.00772632	0.079455
log(TG)	AMR	0.105256	0.0223496	0.0116105	0.00497522	0.15632	0.0220711	0.0256368	0.00722614	JointPRS	JointPRS	0.0614796	0.149742	0.00390176	0.0231359	0.112576	0.198882	0.013452	0.0415816													0.0476241	0.162081	0.00239454	0.0270565	0.0975813	0.212479	0.0100127	0.0479501
log(TG)	AFR	0.0589418	0.019828	0.00340757	0.00230594	0.0593264	0.0196903	0.00343545	0.00235046	JointPRS	JointPRS	0.0209316	0.0982386	0.00040522	0.00933184	0.0203635	0.0979443	0.000444789	0.00939383													0.00917412	0.111509	7.46076e-05	0.0116319	0.00735435	0.110558	7.94942e-05	0.0117374
log(TG)	EAS	0.130848	0.0331026	0.016312	0.00816336	0.131484	0.0324257	0.0166279	0.00813436	JointPRS	JointPRS	0.0667873	0.19612	0.00425209	0.0358993	0.0672935	0.195252	0.00455042	0.0360481													0.0442655	0.216277	0.00208687	0.0434765	0.0480294	0.21527	0.00213029	0.0433504
log(TG)	MID	0.0652623	0.0751746	0.00382716	0.0112268	0.0677646	0.0806353	0.00365996	0.0110003	JointPRS	JointPRS	-0.0778112	0.215512	8.91324e-06	0.0397872	-0.0886513	0.227309	1.06449e-05	0.0384519													-0.132418	0.266947	3.65259e-07	0.0579666	-0.132667	0.279085	4.4059e-07	0.0576712
Height	EUR	0.257678	0.00780016	0.0663923	0.00422407	0.247901	0.00758899	0.0636655	0.004052	JointPRS	JointPRS	0.242573	0.273271	0.0583549	0.075026	0.233426	0.263053	0.05613	0.0719944													0.238343	0.277925	0.0561278	0.0774672	0.229156	0.267772	0.0538935	0.0745308
Height	SAS	0.349428	0.0251015	0.122669	0.0160592	0.507147	0.0352288	0.125335	0.0154161	JointPRS	JointPRS	0.300393	0.399264	0.0930696	0.156095	0.438185	0.576942	0.0970361	0.157013													0.284719	0.414716	0.0848302	0.167017	0.419397	0.599853	0.0880262	0.167122
Height	AMR	0.163741	0.0135363	0.0269327	0.0045156	0.295737	0.0131846	0.0924528	0.00883198	JointPRS	JointPRS	0.137154	0.190072	0.0189584	0.0365459	0.269793	0.321126	0.0756921	0.110246													0.128691	0.198507	0.016555	0.0398028	0.261501	0.329076	0.0708629	0.116137
Height	AFR	0.25561	0.0117403	0.065225	0.00572124	0.291133	0.0119791	0.0795062	0.00625254	JointPRS	JointPRS	0.232754	0.278701	0.0546345	0.077204	0.2681	0.314811	0.0675011	0.0921135													0.22527	0.28575	0.0511426	0.0811505	0.259898	0.321332	0.0639574	0.095929
Height	EAS	0.340002	0.0195067	0.114358	0.0147991	0.34345	0.0176662	0.122611	0.0150509	JointPRS	JointPRS	0.301567	0.378046	0.0870492	0.14509	0.308921	0.378499	0.0941328	0.153257													0.289101	0.389488	0.0788025	0.153191	0.297308	0.387178	0.0854239	0.163287
Height	MID	0.298409	0.0403259	0.0885369	0.0315045	0.399082	0.0500856	0.103708	0.0368267	JointPRS	JointPRS	0.220704	0.378857	0.0422249	0.162578	0.301694	0.497709	0.0487478	0.190689													0.20047	0.406493	0.0293995	0.188276	0.270656	0.529841	0.0356743	0.218748
TC	EUR	0.174573	0.0107508	0.0304342	0.00378759	0.176233	0.0109319	0.0305699	0.00384705	JointPRS	JointPRS	0.153697	0.195899	0.0234456	0.038345	0.154628	0.197644	0.0235802	0.0386732													0.146169	0.202259	0.0215675	0.0407306	0.147948	0.204412	0.0213107	0.0413963
TC	SAS	0.156057	0.0428249	0.0239086	0.0134026	0.161021	0.0428295	0.0256005	0.0137287	JointPRS	JointPRS	0.0713059	0.240976	0.00498242	0.0564016	0.076982	0.245509	0.00576727	0.0584532													0.0474618	0.268221	0.00212237	0.0687211	0.0505904	0.275091	0.00234033	0.0711647
TC	AMR	0.142214	0.0222656	0.0209864	0.00681642	0.152028	0.0219777	0.0247407	0.00714232	JointPRS	JointPRS	0.09786	0.185787	0.00987068	0.0364649	0.109947	0.195165	0.0128055	0.0408096													0.0849803	0.200028	0.00742781	0.0415179	0.0957644	0.209369	0.00993402	0.0457057
TC	AFR	0.19272	0.0202464	0.0368479	0.00756053	0.196011	0.0198539	0.0380659	0.0076274	JointPRS	JointPRS	0.152739	0.232976	0.0236101	0.0530444	0.157077	0.234596	0.0247509	0.0542273													0.1408	0.244993	0.0201307	0.0588151	0.144031	0.247428	0.0208387	0.0601245
TC	EAS	0.131076	0.0325785	0.0165657	0.00849846	0.139934	0.032496	0.0187641	0.00884039	JointPRS	JointPRS	0.0666262	0.194732	0.0042827	0.037722	0.0750571	0.202964	0.00552514	0.0395521													0.0455714	0.212667	0.00217039	0.0450321	0.055102	0.224159	0.00298197	0.0480025
TC	MID	0.288239	0.0754833	0.0838524	0.0375627	0.303445	0.0841044	0.0861153	0.0414291	JointPRS	JointPRS	0.141112	0.438538	0.0243034	0.167752	0.14046	0.472541	0.0207275	0.17987													0.0956557	0.480388	0.0133274	0.200399	0.0944746	0.527511	0.0104628	0.214405
BMI	EUR	0.199929	0.00765984	0.039727	0.00315669	0.201563	0.00770733	0.0396594	0.00303779	RICE-CV	RICE-CV	0.18461	0.214996	0.0338929	0.0461602	0.186662	0.216811	0.0338958	0.045784	0.0116551	0.0199317	-0.00751365	-0.000431612	0.0152361	0.0234852	0.0117394	0.019854	-0.00765186	-0.000581631	0.0143778	0.0224493	0.179492	0.219751	0.0319085	0.0481761	0.182273	0.221782	0.0322659	0.0476684	0.0116551	0.0199317	-0.00751365	-0.000431612	0.0152361	0.0234852	0.0117394	0.019854	-0.00765186	-0.000581631
BMI	SAS	0.253157	0.026149	0.0650479	0.0118965	0.250716	0.0258539	0.0655593	0.0119149	RICE-CV	RICE-CV	0.202319	0.304967	0.0435807	0.0903434	0.201332	0.301758	0.0441365	0.0904561	0.00388178	0.0359973	-0.00731493	0.0221534	-0.0181647	0.00933919	-0.0013355	0.0307773	-0.00746885	0.0217064	-0.025099	0.00365511	0.187503	0.321356	0.0378636	0.0982703	0.184731	0.319714	0.0385127	0.0990588	0.00388178	0.0359973	-0.00731493	0.0221534	-0.0181647	0.00933919	-0.0013355	0.0307773	-0.00746885	0.0217064
BMI	AMR	0.200319	0.0135715	0.0401368	0.00546573	0.195247	0.0131881	0.0406643	0.00551467	RICE-CV	RICE-CV	0.173947	0.227696	0.0301283	0.0516194	0.169262	0.221299	0.0304911	0.0522352	0.00190944	0.0158707	-0.00773077	0.00403019	-0.00561942	0.00618578	0.00306856	0.016767	-0.00725089	0.00466871	-0.007926	0.0028032	0.166266	0.23536	0.0275938	0.0554589	0.161284	0.22972	0.0279201	0.0557519	0.00190944	0.0158707	-0.00773077	0.00403019	-0.00561942	0.00618578	0.00306856	0.016767	-0.00725089	0.00466871
BMI	AFR	0.152105	0.0121647	0.0231413	0.00361798	0.152264	0.0121118	0.0231067	0.0035974	RICE-CV	RICE-CV	0.128456	0.176262	0.0166409	0.0307146	0.128533	0.176122	0.0165811	0.0306014	-0.000794992	0.00924603	-0.0105922	-7.95999e-05	-0.00557609	0.00391287	-0.00129425	0.00903026	-0.0105371	-0.000131736	-0.00772382	0.00089806	0.121478	0.184216	0.0145947	0.0331798	0.121366	0.183947	0.0147156	0.033277	-0.000794992	0.00924603	-0.0105922	-7.95999e-05	-0.00557609	0.00391287	-0.00129425	0.00903026	-0.0105371	-0.000131736
BMI	EAS	0.235938	0.0247147	0.0551214	0.00959761	0.233692	0.0243793	0.0538121	0.00912039	RICE-CV	RICE-CV	0.189139	0.286618	0.0376564	0.0752736	0.188876	0.284493	0.0369224	0.0728246	0.00267505	0.026037	-0.00102532	0.0202957	-0.0192726	0.00182689	0.00790414	0.030678	0.000100963	0.0204085	-0.0129477	0.00760764	0.17592	0.302243	0.0323852	0.0829532	0.177388	0.302899	0.0320915	0.0792926	0.00267505	0.026037	-0.00102532	0.0202957	-0.0192726	0.00182689	0.00790414	0.030678	0.000100963	0.0204085
BMI	MID	0.175879	0.0556986	0.0319085	0.0160374	0.190449	0.0595975	0.031901	0.015902	RICE-CV	RICE-CV	0.0743585	0.291175	0.00703104	0.0686797	0.0805341	0.314237	0.00697002	0.0677057	-0.00125916	0.0455992	-0.00395977	0.0393274	0.00389462	0.0444041	-0.00109775	0.0457801	-0.0041925	0.0397077	0.00333523	0.0416655	0.0474024	0.334179	0.00271201	0.0813409	0.0508177	0.360821	0.00264437	0.0812201	-0.00125916	0.0455992	-0.00395977	0.0393274	0.00389462	0.0444041	-0.00109775	0.0457801	-0.0041925	0.0397077
HDL	EUR	0.279681	0.010679	0.0860588	0.00603309	0.280003	0.0107024	0.0857579	0.00599371	RICE-CV	RICE-CV	0.258894	0.300781	0.0744605	0.098484	0.259287	0.301127	0.0742947	0.0978135	0.0166612	0.026836	-0.00234595	0.00934611	0.0414583	0.0607834	0.0165884	0.0269822	-0.00250622	0.00923891	0.0416512	0.0609274	0.25214	0.307441	0.0711829	0.102429	0.253008	0.307279	0.0711248	0.101523	0.0166612	0.026836	-0.00234595	0.00934611	0.0414583	0.0607834	0.0165884	0.0269822	-0.00250622	0.00923891
HDL	SAS	0.280476	0.0424479	0.0806055	0.0247641	0.281334	0.0422348	0.0846205	0.0249921	RICE-CV	RICE-CV	0.198818	0.364208	0.0398669	0.136205	0.199148	0.364047	0.0426531	0.140057	0.00165092	0.0331394	-0.0153158	0.0223861	-0.00852345	0.0617794	0.00248106	0.0344434	-0.0155438	0.0232433	-0.00487724	0.0662357	0.171213	0.393233	0.0297482	0.155866	0.170485	0.389225	0.0315907	0.157073	0.00165092	0.0331394	-0.0153158	0.0223861	-0.00852345	0.0617794	0.00248106	0.0344434	-0.0155438	0.0232433
HDL	AMR	0.255146	0.0237516	0.0724562	0.01177	0.266691	0.0231914	0.0806538	0.0122755	RICE-CV	RICE-CV	0.208534	0.302306	0.0508008	0.0972312	0.22213	0.313051	0.0584068	0.106036	0.0156524	0.0353942	-0.00568118	0.0182449	0.0189685	0.0514631	0.0150663	0.0360964	-0.00138151	0.0231732	0.0187406	0.0531019	0.195082	0.31715	0.0448195	0.10454	0.209383	0.327895	0.0515207	0.113489	0.0156524	0.0353942	-0.00568118	0.0182449	0.0189685	0.0514631	0.0150663	0.0360964	-0.00138151	0.0231732
HDL	AFR	0.218888	0.0209828	0.0503481	0.00924249	0.218817	0.0210853	0.050266	0.00932509	RICE-CV	RICE-CV	0.177696	0.260221	0.0339095	0.0699456	0.177143	0.260293	0.0339128	0.0703868	0.00249299	0.0191906	-0.0121805	0.00946717	0.0135543	0.0422238	0.00260745	0.0192636	-0.0124971	0.00932767	0.0137643	0.0419259	0.164704	0.274288	0.0293562	0.0768135	0.16435	0.273674	0.0293661	0.0776021	0.00249299	0.0191906	-0.0121805	0.00946717	0.0135543	0.0422238	0.00260745	0.0192636	-0.0124971	0.00932767
HDL	EAS	0.235513	0.0325051	0.0729833	0.0157659	0.242746	0.0325652	0.0760987	0.0162002	RICE-CV	RICE-CV	0.172961	0.301447	0.0448581	0.106778	0.179447	0.30749	0.0470934	0.110881	0.0182142	0.0489233	0.00456163	0.0389111	0.0136162	0.0634906	0.0186851	0.0510692	0.00542007	0.0407236	0.0152785	0.0667515	0.153229	0.319505	0.0379207	0.117066	0.159357	0.327547	0.0395566	0.122791	0.0182142	0.0489233	0.00456163	0.0389111	0.0136162	0.0634906	0.0186851	0.0510692	0.00542007	0.0407236
HDL	MID	0.325837	0.0665774	0.145376	0.0459269	0.329316	0.0683767	0.143636	0.0462135	RICE-CV	RICE-CV	0.200634	0.461308	0.0675827	0.244765	0.200529	0.467821	0.0660556	0.247073	0.0164137	0.109489	-0.0263145	0.078982	0.0160499	0.185431	0.0169585	0.1077	-0.0281397	0.0762737	0.0138475	0.186039	0.162299	0.506672	0.0473022	0.279148	0.164492	0.516998	0.0440149	0.280689	0.0164137	0.109489	-0.0263145	0.078982	0.0160499	0.185431	0.0169585	0.1077	-0.0281397	0.0762737
LDL	EUR	0.238232	0.0108213	0.0576992	0.00524118	0.23779	0.0107658	0.0576907	0.00517042	RICE-CV	RICE-CV	0.216397	0.258849	0.0477004	0.0682749	0.216743	0.258887	0.0477241	0.0680232	-0.00509385	0.00208431	-0.00411959	0.00550902	0.0212216	0.0382036	-0.00516162	0.0020833	-0.00401663	0.00551103	0.021823	0.0385147	0.209418	0.264593	0.0446766	0.0715577	0.209278	0.264723	0.0448093	0.0715524	-0.00509385	0.00208431	-0.00411959	0.00550902	0.0212216	0.0382036	-0.00516162	0.0020833	-0.00401663	0.00551103
LDL	SAS	0.235716	0.0402517	0.0550384	0.0182902	0.234649	0.0416939	0.0532828	0.0181611	RICE-CV	RICE-CV	0.155486	0.313658	0.0239426	0.0947362	0.151976	0.316081	0.0232282	0.0938152	-0.00199347	0.030908	-0.0281222	0.0168791	0.0189242	0.0813742	-0.00455097	0.0268128	-0.027306	0.0161089	0.0164245	0.077735	0.129599	0.339894	0.0175693	0.109305	0.129325	0.34206	0.016088	0.106913	-0.00199347	0.030908	-0.0281222	0.0168791	0.0189242	0.0813742	-0.00455097	0.0268128	-0.027306	0.0161089
LDL	AMR	0.190515	0.0281607	0.0405107	0.0108061	0.192959	0.0269175	0.0409771	0.0103912	RICE-CV	RICE-CV	0.135082	0.245086	0.0215564	0.064035	0.139681	0.245285	0.0226276	0.0633068	-0.00113465	0.0178657	-0.00390131	0.0189975	0.0158314	0.0533946	-0.00349011	0.0138865	-0.00458312	0.0181817	0.0130904	0.0482422	0.1183	0.261782	0.0168015	0.0717289	0.120804	0.261011	0.017644	0.0710036	-0.00113465	0.0178657	-0.00390131	0.0189975	0.0158314	0.0533946	-0.00349011	0.0138865	-0.00458312	0.0181817
LDL	AFR	0.293561	0.0197643	0.098029	0.0118757	0.29297	0.0197596	0.0978371	0.0118307	RICE-CV	RICE-CV	0.2549	0.332565	0.0757551	0.122314	0.254322	0.331719	0.0754716	0.1212	-0.00250788	0.020795	-0.0052221	0.0225082	0.0539856	0.0944318	-0.0022596	0.020773	-0.00558576	0.0213635	0.0538693	0.0940291	0.240461	0.344791	0.0690433	0.130645	0.241283	0.343705	0.0684806	0.129844	-0.00250788	0.020795	-0.0052221	0.0225082	0.0539856	0.0944318	-0.0022596	0.020773	-0.00558576	0.0213635
LDL	EAS	0.240671	0.0315945	0.0592566	0.0148633	0.238425	0.0309292	0.0587216	0.0148776	RICE-CV	RICE-CV	0.178426	0.303145	0.0330539	0.0913687	0.175961	0.29741	0.0325412	0.0907532	-0.00940113	0.0165031	-0.00856201	0.0242796	0.0260391	0.0775345	-0.00944741	0.0151562	-0.00758854	0.0239455	0.0234186	0.0737471	0.159385	0.323419	0.0268953	0.101647	0.157118	0.31549	0.0248647	0.101667	-0.00940113	0.0165031	-0.00856201	0.0242796	0.0260391	0.0775345	-0.00944741	0.0151562	-0.00758854	0.0239455
LDL	MID	0.240715	0.0821446	0.0591015	0.0333962	0.239185	0.0815209	0.0594788	0.0332651	RICE-CV	RICE-CV	0.0903665	0.408967	0.00974423	0.137079	0.0848359	0.405761	0.0108679	0.13887	-0.0362284	0.0246932	-0.0618237	0.00141618	-0.0616857	0.0713034	-0.0356698	0.0268545	-0.0611186	0.00297706	-0.0602154	0.0540965	0.0451152	0.475594	0.00270162	0.163618	0.04185	0.46067	0.00287627	0.167476	-0.0362284	0.0246932	-0.0618237	0.00141618	-0.0616857	0.0713034	-0.0356698	0.0268545	-0.0611186	0.00297706
log(TG)	EUR	0.230847	0.010705	0.0621559	0.00522593	0.229892	0.0106552	0.0617131	0.00513333	RICE-CV	RICE-CV	0.209821	0.251687	0.0523146	0.0729372	0.209131	0.250611	0.051974	0.0721395	0.00787056	0.0171111	-0.00116388	0.0123363	0.0322141	0.0487526	0.00806565	0.0171418	-0.00109536	0.0122059	0.0317835	0.048602	0.203163	0.258277	0.0494366	0.0758897	0.203074	0.257491	0.0488625	0.0757035	0.00787056	0.0171111	-0.00116388	0.0123363	0.0322141	0.0487526	0.00806565	0.0171418	-0.00109536	0.0122059
log(TG)	SAS	0.225911	0.0389812	0.0583675	0.0181391	0.239284	0.0399376	0.0615794	0.0188324	RICE-CV	RICE-CV	0.149432	0.302774	0.0276943	0.0987683	0.16174	0.316896	0.0290394	0.103212	-0.00692363	0.0175361	-0.00997901	0.0366744	-0.00648934	0.0534663	-0.00788175	0.017445	-0.0125626	0.0360569	-0.000531202	0.0596202	0.127189	0.326621	0.0202278	0.11133	0.134704	0.340937	0.0218341	0.116382	-0.00692363	0.0175361	-0.00997901	0.0366744	-0.00648934	0.0534663	-0.00788175	0.017445	-0.0125626	0.0360569
log(TG)	AMR	0.183026	0.0229997	0.0379473	0.00876985	0.217614	0.0221229	0.0535471	0.0100994	RICE-CV	RICE-CV	0.139284	0.229637	0.0228916	0.0571947	0.174352	0.261251	0.0357504	0.0755266	-0.00101227	0.0133765	-0.0221981	0.00510187	0.0129272	0.0416183	-0.00329301	0.0144392	-0.015368	0.0151334	0.010605	0.0471802	0.123441	0.243363	0.0185934	0.0642368	0.16142	0.27398	0.0309859	0.0827298	-0.00101227	0.0133765	-0.0221981	0.00510187	0.0129272	0.0416183	-0.00329301	0.0144392	-0.015368	0.0151334
log(TG)	AFR	0.147986	0.0207981	0.0266879	0.00656387	0.149663	0.020727	0.0269678	0.00665291	RICE-CV	RICE-CV	0.107808	0.188509	0.0153095	0.0409167	0.108476	0.191099	0.0154808	0.0416048	-0.00247486	0.0114972	-0.00019967	0.0221683	0.0124737	0.0357979	-0.0025757	0.0119101	-7.16712e-05	0.0226995	0.0126269	0.0360156	0.0956637	0.203711	0.0121273	0.0458933	0.096409	0.203611	0.012537	0.046609	-0.00247486	0.0114972	-0.00019967	0.0221683	0.0124737	0.0357979	-0.0025757	0.0119101	-7.16712e-05	0.0226995
log(TG)	EAS	0.173994	0.0331889	0.0354057	0.0123389	0.178607	0.0331292	0.0369223	0.0125415	RICE-CV	RICE-CV	0.109475	0.239045	0.0148557	0.0631545	0.11262	0.243199	0.0162395	0.0649348	0.00189026	0.0169681	-0.0197492	0.0147248	-2.70475e-05	0.0414699	0.00191053	0.0176786	-0.0179783	0.0170008	0.000675901	0.0426945	0.0901425	0.260821	0.00979228	0.0720722	0.0908305	0.260806	0.0120636	0.0756401	0.00189026	0.0169681	-0.0197492	0.0147248	-2.70475e-05	0.0414699	0.00191053	0.0176786	-0.0179783	0.0170008
log(TG)	MID	0.224944	0.0680539	0.0505882	0.0265308	0.220741	0.0666759	0.0507589	0.0264451	RICE-CV	RICE-CV	0.0989073	0.367622	0.0118861	0.113073	0.0969917	0.357419	0.0115722	0.113134	-0.0247467	0.0330222	-0.122896	0.013952	0.00111838	0.101034	-0.0262047	0.0335844	-0.120923	0.0141256	0.00114936	0.102298	0.0611958	0.414744	0.00481787	0.137818	0.0575231	0.402018	0.00505512	0.136307	-0.0247467	0.0330222	-0.122896	0.013952	0.00111838	0.101034	-0.0262047	0.0335844	-0.120923	0.0141256
Height	EUR	0.365574	0.00721902	0.135836	0.00628556	0.368478	0.00733955	0.135999	0.00621308	RICE-CV	RICE-CV	0.351384	0.37982	0.123815	0.148502	0.354114	0.382915	0.124413	0.148461	0.0283868	0.0397656	0.0115809	0.0221433	0.0613842	0.0777587	0.0290547	0.0405991	0.0116644	0.022361	0.0641777	0.0809128	0.346944	0.384229	0.1205	0.152653	0.349796	0.38765	0.120971	0.152541	0.0283868	0.0397656	0.0115809	0.0221433	0.0613842	0.0777587	0.0290547	0.0405991	0.0116644	0.022361
Height	SAS	0.344567	0.0252058	0.120215	0.0155717	0.347279	0.0253931	0.118508	0.0153536	RICE-CV	RICE-CV	0.29597	0.393452	0.0907754	0.151743	0.297554	0.397529	0.0906429	0.150258	0.00396525	0.0419317	-0.0208147	0.0174756	-0.0254503	0.0203278	-0.0045146	0.0327501	-0.0211858	0.0171793	-0.0270464	0.013775	0.282784	0.407492	0.0816941	0.162229	0.281245	0.413358	0.0825372	0.160972	0.00396525	0.0419317	-0.0208147	0.0174756	-0.0254503	0.0203278	-0.0045146	0.0327501	-0.0211858	0.0171793
Height	AMR	0.330891	0.0132694	0.111021	0.00929646	0.323851	0.0128217	0.110606	0.00940217	RICE-CV	RICE-CV	0.30493	0.356786	0.0933914	0.129963	0.298722	0.34913	0.0929437	0.129654	0.0173403	0.0372506	-0.0026161	0.0164997	0.0685888	0.100471	0.0139632	0.0334108	-0.00287621	0.0157111	0.0066947	0.0299853	0.295828	0.365429	0.0882405	0.135839	0.290644	0.357387	0.0877742	0.135615	0.0173403	0.0372506	-0.0026161	0.0164997	0.0685888	0.100471	0.0139632	0.0334108	-0.00287621	0.0157111
Height	AFR	0.257811	0.0119745	0.0683902	0.00610832	0.259686	0.0121782	0.0678938	0.0060348	RICE-CV	RICE-CV	0.233683	0.281285	0.0569526	0.0808708	0.236179	0.283234	0.0565716	0.0802533	0.0136514	0.0295027	-0.00889188	0.00749056	-0.00717857	0.0135478	0.0132797	0.0291617	-0.00909066	0.00721762	-0.0218276	-0.00139331	0.226781	0.288537	0.0532196	0.0850972	0.228441	0.291908	0.0530387	0.084535	0.0136514	0.0295027	-0.00889188	0.00749056	-0.00717857	0.0135478	0.0132797	0.0291617	-0.00909066	0.00721762
Height	EAS	0.311876	0.0186086	0.0991116	0.0143417	0.310968	0.0190274	0.0987867	0.0143664	RICE-CV	RICE-CV	0.2749	0.347343	0.0716699	0.127873	0.272904	0.347921	0.0723439	0.128489	0.0127021	0.0377569	-0.0139179	0.0118717	-0.0317108	0.00223953	0.0136049	0.0382519	-0.0132961	0.0123301	-0.0376348	-0.0100287	0.261658	0.358609	0.0638826	0.135773	0.261397	0.359759	0.0645626	0.136715	0.0127021	0.0377569	-0.0139179	0.0118717	-0.0317108	0.00223953	0.0136049	0.0382519	-0.0132961	0.0123301
Height	MID	0.299556	0.0445985	0.0937539	0.0379826	0.302993	0.0442398	0.0943274	0.0380124	RICE-CV	RICE-CV	0.209179	0.385108	0.0360245	0.181366	0.21275	0.387364	0.036374	0.180424	0.00238973	0.0636083	-0.0103892	0.0443746	-0.0292315	0.052234	0.00179755	0.06303	-0.010618	0.0439642	-0.0396886	0.0243587	0.173176	0.408004	0.0248681	0.207034	0.182083	0.409717	0.0246232	0.207192	0.00238973	0.0636083	-0.0103892	0.0443746	-0.0292315	0.052234	0.00179755	0.06303	-0.010618	0.0439642
TC	EUR	0.207426	0.010736	0.0427793	0.00450895	0.20738	0.0108053	0.0428693	0.00449282	RICE-CV	RICE-CV	0.186425	0.228177	0.0344363	0.0520872	0.186164	0.228126	0.0343416	0.0521857	-0.00386236	0.0035431	0.00175425	0.00911959	0.00720045	0.017647	-0.00393447	0.00353879	0.00181505	0.00914001	0.00721543	0.0176031	0.179422	0.235516	0.0320169	0.0551854	0.179768	0.235671	0.0318544	0.0547406	-0.00386236	0.0035431	0.00175425	0.00911959	0.00720045	0.017647	-0.00393447	0.00353879	0.00181505	0.00914001
TC	SAS	0.193844	0.0412327	0.0377585	0.0158866	0.195749	0.0417076	0.0374351	0.0159699	RICE-CV	RICE-CV	0.113351	0.275862	0.013077	0.0744119	0.112578	0.276777	0.0123897	0.0736476	-0.0065664	0.0200369	-0.015233	0.012749	-0.00455274	0.034015	-0.00804964	0.0175821	-0.0154503	0.0119668	-0.00589647	0.0310546	0.0885513	0.300356	0.00778169	0.0875719	0.0869782	0.304563	0.00713082	0.0889033	-0.0065664	0.0200369	-0.015233	0.012749	-0.00455274	0.034015	-0.00804964	0.0175821	-0.0154503	0.0119668
TC	AMR	0.175353	0.0244325	0.0299638	0.00848709	0.177299	0.0241474	0.0307031	0.00855653	RICE-CV	RICE-CV	0.127353	0.222151	0.0161291	0.0493004	0.128663	0.223969	0.0163679	0.0500317	-0.00197629	0.0131755	-0.00422549	0.0120799	-0.000432416	0.0199304	-0.00355755	0.0113604	-0.00472759	0.0122694	-0.00419569	0.0175243	0.111091	0.238614	0.0123379	0.0560959	0.112819	0.23922	0.0127982	0.0571182	-0.00197629	0.0131755	-0.00422549	0.0120799	-0.000432416	0.0199304	-0.00355755	0.0113604	-0.00472759	0.0122694
TC	AFR	0.266287	0.0192929	0.0822022	0.010305	0.26576	0.019394	0.0821056	0.0101382	RICE-CV	RICE-CV	0.228722	0.30341	0.0628123	0.103632	0.22776	0.304045	0.0635328	0.103344	0.00114026	0.0245928	0.0131179	0.036889	0.0306046	0.0605067	0.0011491	0.0243108	0.0129706	0.0370829	0.0301069	0.0584813	0.21513	0.316132	0.0572472	0.110781	0.215665	0.313952	0.0581435	0.109617	0.00114026	0.0245928	0.0131179	0.036889	0.0306046	0.0605067	0.0011491	0.0243108	0.0129706	0.0370829
TC	EAS	0.160902	0.0331485	0.0242147	0.0102735	0.158987	0.0325247	0.0241446	0.0101648	RICE-CV	RICE-CV	0.0946304	0.224135	0.00800673	0.0479863	0.0953776	0.22333	0.00832821	0.0473652	-0.0139083	0.00552286	-0.0160019	0.00372685	-0.00509046	0.0226297	-0.0134841	0.00571707	-0.0156296	0.00436585	-0.00709506	0.0195471	0.0745972	0.245577	0.00504808	0.0580286	0.0750635	0.242144	0.00508838	0.055798	-0.0139083	0.00552286	-0.0160019	0.00372685	-0.00509046	0.0226297	-0.0134841	0.00571707	-0.0156296	0.00436585
TC	MID	0.244362	0.0830664	0.0724329	0.0393209	0.263719	0.0893202	0.069925	0.0380731	RICE-CV	RICE-CV	0.08646	0.40997	0.0142668	0.164174	0.0916166	0.442016	0.0141554	0.158807	-0.00323303	0.0707951	-0.0353658	0.032271	-0.0627611	0.0413172	-0.00467784	0.0646415	-0.0360047	0.0295541	-0.063595	0.0277441	0.0375181	0.458361	0.00493555	0.205345	0.0409567	0.502489	0.00517599	0.192202	-0.00323303	0.0707951	-0.0353658	0.032271	-0.0627611	0.0413172	-0.00467784	0.0646415	-0.0360047	0.0295541
BMI	EUR	0	0.005931	0.039727	0.00315669	0	0.00599338	0.0396594	0.00303779	RICE-RV	RICE-CV	-0.0188693	0.00462522	0.0338929	0.0461602	-0.0189155	0.00467069	0.0338958	0.045784													-0.0229452	0.00832312	0.0319085	0.0481761	-0.0227841	0.00861559	0.0322659	0.0476684
BMI	SAS	0.0310597	0.033579	0.0650479	0.0118965	0.0304151	0.031754	0.0655593	0.0119149	RICE-RV	RICE-CV	-0.0287455	0.102986	0.0435807	0.0903434	-0.0267206	0.0983626	0.0441365	0.0904561													-0.042554	0.12521	0.0378636	0.0982703	-0.0423417	0.119491	0.0385127	0.0990588
BMI	AMR	0.00673543	0.0120142	0.0401368	0.00546573	0.0101545	0.0122677	0.0406643	0.00551467	RICE-RV	RICE-CV	-0.0174201	0.0297561	0.0301283	0.0516194	-0.0137717	0.0342195	0.0304911	0.0522352													-0.0251286	0.0374935	0.0275938	0.0554589	-0.021333	0.0416172	0.0279201	0.0557519
BMI	AFR	0.00388919	0.0147394	0.0231413	0.00361798	0.00495908	0.014861	0.0231067	0.0035974	RICE-RV	RICE-CV	-0.0243298	0.0325376	0.0166409	0.0307146	-0.0240765	0.0344148	0.0165811	0.0306014													-0.0335862	0.0419868	0.0145947	0.0331798	-0.0329527	0.0435668	0.0147156	0.033277
BMI	EAS	0	0.0201476	0.0551214	0.00959761	0	0.0203332	0.0538121	0.00912039	RICE-RV	RICE-CV	-0.0461099	0.0339764	0.0376564	0.0752736	-0.0447109	0.0357115	0.0369224	0.0728246													-0.056427	0.0477495	0.0323852	0.0829532	-0.0562368	0.0497809	0.0320915	0.0792926
BMI	MID	0	0.0432364	0.0319085	0.0160374	0	0.0337241	0.031901	0.015902	RICE-RV	RICE-CV	-0.196507	-0.0234582	0.00703104	0.0686797	-0.154573	-0.0216158	0.00697002	0.0677057													-0.221303	0.00778291	0.00271201	0.0813409	-0.176388	0.00282777	0.00264437	0.0812201
HDL	EUR	0.0899399	0.0118872	0.0860588	0.00603309	0.0887649	0.0116136	0.0857579	0.00599371	RICE-RV	RICE-CV	0.0672159	0.1135	0.0744605	0.098484	0.0661797	0.111792	0.0742947	0.0978135													0.0606194	0.121296	0.0711829	0.102429	0.0601166	0.119376	0.0711248	0.101523
HDL	SAS	0.0389203	0.0356252	0.0806055	0.0247641	0.0457902	0.0454965	0.0846205	0.0249921	RICE-RV	RICE-CV	-0.0311715	0.108763	0.0398669	0.136205	-0.0437885	0.134762	0.0426531	0.140057													-0.0499128	0.129725	0.0297482	0.155866	-0.0725273	0.163743	0.0315907	0.157073
HDL	AMR	0.0869339	0.0266658	0.0724562	0.01177	0.0919727	0.0268551	0.0806538	0.0122755	RICE-RV	RICE-CV	0.0388838	0.143163	0.0508008	0.0972312	0.0425931	0.147989	0.0584068	0.106036													0.0267094	0.160992	0.0448195	0.10454	0.0259016	0.165738	0.0515207	0.113489
HDL	AFR	0.0529376	0.0191816	0.0503481	0.00924249	0.0538831	0.0199189	0.050266	0.00932509	RICE-RV	RICE-CV	0.0144216	0.0901744	0.0339095	0.0699456	0.0138556	0.0923896	0.0339128	0.0703868													0.00188265	0.100436	0.0293562	0.0768135	0.000622473	0.105116	0.0293661	0.0776021
HDL	EAS	0.169345	0.0401805	0.0729833	0.0157659	0.166722	0.0389694	0.0760987	0.0162002	RICE-RV	RICE-CV	0.091193	0.246932	0.0448581	0.106778	0.0911261	0.244946	0.0470934	0.110881													0.0717875	0.274546	0.0379207	0.117066	0.0703993	0.267104	0.0395566	0.122791
HDL	MID	0.256834	0.0812223	0.145376	0.0459269	0.190593	0.0614937	0.143636	0.0462135	RICE-RV	RICE-CV	0.113944	0.431674	0.0675827	0.244765	0.0777156	0.320091	0.0660556	0.247073													0.062559	0.510244	0.0473022	0.279148	0.042492	0.370487	0.0440149	0.280689
LDL	EUR	0.0343632	0.0105043	0.0576992	0.00524118	0.0537214	0.0164837	0.0576907	0.00517042	RICE-RV	RICE-CV	0.0136382	0.0553814	0.0477004	0.0682749	0.0216266	0.0869172	0.0477241	0.0680232													0.00584463	0.0626338	0.0446766	0.0715577	0.0085263	0.0992256	0.0448093	0.0715524
LDL	SAS	0.0212314	0.0411315	0.0550384	0.0182902	0.0380041	0.0671183	0.0532828	0.0181611	RICE-RV	RICE-CV	-0.0631521	0.0988569	0.0239426	0.0947362	-0.0966439	0.165918	0.0232282	0.0938152													-0.0876703	0.121223	0.0175693	0.109305	-0.146905	0.209237	0.016088	0.106913
LDL	AMR	0.0549032	0.02817	0.0405107	0.0108061	0.0745863	0.0351866	0.0409771	0.0103912	RICE-RV	RICE-CV	0.000355604	0.11174	0.0215564	0.064035	0.00673309	0.147187	0.0226276	0.0633068													-0.0201651	0.136235	0.0168015	0.0717289	-0.018676	0.179567	0.017644	0.0710036
LDL	AFR	0.113438	0.0153498	0.098029	0.0118757	0.0581054	0.00801939	0.0978371	0.0118307	RICE-RV	RICE-CV	0.0822454	0.142991	0.0757551	0.122314	0.0415409	0.0732308	0.0754716	0.1212													0.0731935	0.151901	0.0690433	0.130645	0.0361134	0.0777596	0.0684806	0.129844
LDL	EAS	0.0570827	0.033667	0.0592566	0.0148633	0.093004	0.0526233	0.0587216	0.0148776	RICE-RV	RICE-CV	-0.00909109	0.123279	0.0330539	0.0913687	-0.0101384	0.196866	0.0325412	0.0907532													-0.0282472	0.141346	0.0268953	0.101647	-0.0390076	0.229754	0.0248647	0.101667
LDL	MID	0.0662458	0.0739806	0.0591015	0.0333962	0.0782411	0.0898844	0.0594788	0.0332651	RICE-RV	RICE-CV	-0.0718919	0.217551	0.00974423	0.137079	-0.0840489	0.265949	0.0108679	0.13887													-0.117668	0.270988	0.00270162	0.163618	-0.134685	0.338286	0.00287627	0.167476
log(TG)	EUR	0.0875879	0.0095187	0.0621559	0.00522593	0.0839076	0.00920546	0.0617131	0.00513333	RICE-RV	RICE-CV	0.0685949	0.105883	0.0523146	0.0729372	0.0656692	0.101818	0.051974	0.0721395													0.0626678	0.111507	0.0494366	0.0758897	0.0598848	0.107872	0.0488625	0.0757035
log(TG)	SAS	0.127233	0.0397523	0.0583675	0.0181391	0.367199	0.117433	0.0615794	0.0188324	RICE-RV	RICE-CV	0.0475078	0.202047	0.0276943	0.0987683	0.132293	0.589795	0.0290394	0.103212													0.0227145	0.222373	0.0202278	0.11133	0.0645946	0.661783	0.0218341	0.116382
log(TG)	AMR	0.0674579	0.0282875	0.0379473	0.00876985	0.0838229	0.0339982	0.0535471	0.0100994	RICE-RV	RICE-CV	0.0159015	0.127986	0.0228916	0.0571947	0.0232457	0.156875	0.0357504	0.0755266													-0.00142047	0.151165	0.0185934	0.0642368	0.00501691	0.187041	0.0309859	0.0827298
log(TG)	AFR	0.0692777	0.0192772	0.0266879	0.00656387	0.0625683	0.0175004	0.0269678	0.00665291	RICE-RV	RICE-CV	0.0307162	0.106034	0.0153095	0.0409167	0.0274691	0.0967314	0.0154808	0.0416048													0.01972	0.11835	0.0121273	0.0458933	0.0174475	0.107078	0.012537	0.046609
log(TG)	EAS	0.0890325	0.0307524	0.0354057	0.0123389	0.179512	0.0604484	0.0369223	0.0125415	RICE-RV	RICE-CV	0.0424382	0.169725	0.0148557	0.0631545	0.0858388	0.335509	0.0162395	0.0649348													0.0146182	0.200165	0.00979228	0.0720722	0.0332189	0.395581	0.0120636	0.0756401
log(TG)	MID	0.0674811	0.0571636	0.0505882	0.0265308	0.0380655	0.0324304	0.0507589	0.0264451	RICE-RV	RICE-CV	-0.031552	0.183741	0.0118861	0.113073	-0.0200048	0.104916	0.0115722	0.113134													-0.0777301	0.257166	0.00481787	0.137818	-0.0456037	0.145072	0.00505512	0.136307
Height	EUR	0.0414261	0.0069731	0.135836	0.00628556	0.0426291	0.00687237	0.135999	0.00621308	RICE-RV	RICE-CV	0.0280595	0.0554631	0.123815	0.148502	0.0291532	0.0563132	0.124413	0.148461													0.0241409	0.0597856	0.1205	0.152653	0.025284	0.0614011	0.120971	0.152541
Height	SAS	0.0333957	0.027134	0.120215	0.0155717	0.0132837	0.0287943	0.118508	0.0153536	RICE-RV	RICE-CV	-0.0201269	0.0863485	0.0907754	0.151743	-0.0432677	0.0700979	0.0906429	0.150258													-0.0372356	0.102985	0.0816941	0.162229	-0.0625756	0.0892658	0.0825372	0.160972
Height	AMR	0.0430839	0.0128629	0.111021	0.00929646	0.0423383	0.0130041	0.110606	0.00940217	RICE-RV	RICE-CV	0.018011	0.0689859	0.0933914	0.129963	0.0174782	0.0683916	0.0929437	0.129654													0.0109661	0.0782849	0.0882405	0.135839	0.00881482	0.0765736	0.0877742	0.135615
Height	AFR	0.0396335	0.0121635	0.0683902	0.00610832	0.0402889	0.01198	0.0678938	0.0060348	RICE-RV	RICE-CV	0.016154	0.0639703	0.0569526	0.0808708	0.0171143	0.0640335	0.0565716	0.0802533													0.00928249	0.0713204	0.0532196	0.0850972	0.00980587	0.0719223	0.0530387	0.084535
Height	EAS	0.0383913	0.0165928	0.0991116	0.0143417	0.036897	0.0166399	0.0987867	0.0143664	RICE-RV	RICE-CV	0.00681922	0.0714872	0.0716699	0.127873	0.00438526	0.0700295	0.0723439	0.128489													-0.00467611	0.0809127	0.0638826	0.135773	-0.00566397	0.0803508	0.0645626	0.136715
Height	MID	0.0555582	0.0658606	0.0937539	0.0379826	0.0441175	0.0522909	0.0943274	0.0380124	RICE-RV	RICE-CV	-0.00482553	0.235002	0.0360245	0.181366	-0.00635588	0.189723	0.036374	0.180424													-0.0319247	0.273244	0.0248681	0.207034	-0.0303096	0.229762	0.0246232	0.207192
TC	EUR	0.0159764	0.0122932	0.0427793	0.00450895	0.0253202	0.0192183	0.0428693	0.00449282	RICE-RV	RICE-CV	-0.00653499	0.0418926	0.0344363	0.0520872	-0.0102975	0.0656593	0.0343416	0.0521857													-0.0138209	0.0527347	0.0320169	0.0551854	-0.0226768	0.0801759	0.0318544	0.0547406
TC	SAS	0.0198836	0.0433499	0.0377585	0.0158866	0.0365986	0.0712113	0.0374351	0.0159699	RICE-RV	RICE-CV	-0.0762444	0.0933771	0.013077	0.0744119	-0.121925	0.156848	0.0123897	0.0736476													-0.114681	0.116117	0.00778169	0.0875719	-0.179173	0.197527	0.00713082	0.0889033
TC	AMR	0.00872683	0.0237572	0.0299638	0.00848709	0.0148585	0.0323128	0.0307031	0.00855653	RICE-RV	RICE-CV	-0.0393884	0.0547032	0.0161291	0.0493004	-0.0504052	0.0782143	0.0163679	0.0500317													-0.0558604	0.0708864	0.0123379	0.0560959	-0.0714301	0.100979	0.0127982	0.0571182
TC	AFR	0.107937	0.0152138	0.0822022	0.010305	0.0549316	0.00782749	0.0821056	0.0101382	RICE-RV	RICE-CV	0.0775276	0.137292	0.0628123	0.103632	0.0393072	0.0700591	0.0635328	0.103344													0.0682048	0.147497	0.0572472	0.110781	0.0341308	0.0750092	0.0581435	0.109617
TC	EAS	0	0.0412101	0.0242147	0.0102735	0	0.0641568	0.0241446	0.0101648	RICE-RV	RICE-CV	-0.090864	0.069326	0.00800673	0.0479863	-0.136009	0.116712	0.00832821	0.0473652													-0.1174	0.0990315	0.00504808	0.0580286	-0.170828	0.159064	0.00508838	0.055798
TC	MID	0.16442	0.0600382	0.0724329	0.0393209	0.181859	0.0683297	0.069925	0.0380731	RICE-RV	RICE-CV	0.0537704	0.290504	0.0142668	0.164174	0.0584354	0.324262	0.0141554	0.158807													0.0171611	0.349435	0.00493555	0.205345	0.0159529	0.393307	0.00517599	0.192202
[truncated: 6 more columns]

## Sheet: Figure 8
Figure 8
Predictive performance of RICE trained on All of Us (AoU) data and evaluated on both AoU and UK Biobank (UKB) validation datasets.
Figure 8 — Fig8
trait	ancestry	beta_raw	beta_se_raw	R2_raw	R2_se_raw	beta_adjusted	beta_se_adjusted	R2_adjusted	R2_se_adjusted	Method	Method1	beta_adjusted_Lower_95	beta_adjusted_Upper_95	beta_adjusted_Lower_99	beta_adjusted_Upper_99	Method_Dodge	group1	group2	p.signif_beta1	position1	group3	group4	p.signif_beta2	position2
BMI	EUR	0.199929	0.00765984	0.039727	0.00315669	0.201563	0.00770733	0.0396594	0.00303779	RICE-CV; Train (AoU) -> Validate (AoU)	RICE-CV; Train (AoU) -> Validate (AoU)	0.186662	0.216811	0.182273	0.221782	RICE-CV	RICE-RV; Train (AoU) -> Validate (UKB)	RICE-RV; Train (AoU) -> Validate (UKB)			RICE-RV; Train (AoU) -> Validate (AoU)	RICE-RV; Train (AoU) -> Validate (AoU)
BMI	SAS	0.253157	0.026149	0.0650479	0.0118965	0.250716	0.0258539	0.0655593	0.0119149	RICE-CV; Train (AoU) -> Validate (AoU)	RICE-CV; Train (AoU) -> Validate (AoU)	0.201332	0.301758	0.184731	0.319714	RICE-CV	RICE-RV; Train (AoU) -> Validate (UKB)	RICE-RV; Train (AoU) -> Validate (UKB)			RICE-RV; Train (AoU) -> Validate (AoU)	RICE-RV; Train (AoU) -> Validate (AoU)
BMI	AMR	0.200319	0.0135715	0.0401368	0.00546573	0.195247	0.0131881	0.0406643	0.00551467	RICE-CV; Train (AoU) -> Validate (AoU)	RICE-CV; Train (AoU) -> Validate (AoU)	0.169262	0.221299	0.161284	0.22972	RICE-CV	RICE-RV; Train (AoU) -> Validate (UKB)	RICE-RV; Train (AoU) -> Validate (UKB)			RICE-RV; Train (AoU) -> Validate (AoU)	RICE-RV; Train (AoU) -> Validate (AoU)
BMI	AFR	0.152105	0.0121647	0.0231413	0.00361798	0.152264	0.0121118	0.0231067	0.0035974	RICE-CV; Train (AoU) -> Validate (AoU)	RICE-CV; Train (AoU) -> Validate (AoU)	0.128533	0.176122	0.121366	0.183947	RICE-CV	RICE-RV; Train (AoU) -> Validate (UKB)	RICE-RV; Train (AoU) -> Validate (UKB)			RICE-RV; Train (AoU) -> Validate (AoU)	RICE-RV; Train (AoU) -> Validate (AoU)
HDL	EUR	0.279681	0.010679	0.0860588	0.00603309	0.280003	0.0107024	0.0857579	0.00599371	RICE-CV; Train (AoU) -> Validate (AoU)	RICE-CV; Train (AoU) -> Validate (AoU)	0.259287	0.301127	0.253008	0.307279	RICE-CV	RICE-RV; Train (AoU) -> Validate (UKB)	RICE-RV; Train (AoU) -> Validate (UKB)			RICE-RV; Train (AoU) -> Validate (AoU)	RICE-RV; Train (AoU) -> Validate (AoU)
HDL	SAS	0.280476	0.0424479	0.0806055	0.0247641	0.281334	0.0422348	0.0846205	0.0249921	RICE-CV; Train (AoU) -> Validate (AoU)	RICE-CV; Train (AoU) -> Validate (AoU)	0.199148	0.364047	0.170485	0.389225	RICE-CV	RICE-RV; Train (AoU) -> Validate (UKB)	RICE-RV; Train (AoU) -> Validate (UKB)			RICE-RV; Train (AoU) -> Validate (AoU)	RICE-RV; Train (AoU) -> Validate (AoU)
HDL	AMR	0.255146	0.0237516	0.0724562	0.01177	0.266691	0.0231914	0.0806538	0.0122755	RICE-CV; Train (AoU) -> Validate (AoU)	RICE-CV; Train (AoU) -> Validate (AoU)	0.22213	0.313051	0.209383	0.327895	RICE-CV	RICE-RV; Train (AoU) -> Validate (UKB)	RICE-RV; Train (AoU) -> Validate (UKB)			RICE-RV; Train (AoU) -> Validate (AoU)	RICE-RV; Train (AoU) -> Validate (AoU)
HDL	AFR	0.218888	0.0209828	0.0503481	0.00924249	0.218817	0.0210853	0.050266	0.00932509	RICE-CV; Train (AoU) -> Validate (AoU)	RICE-CV; Train (AoU) -> Validate (AoU)	0.177143	0.260293	0.16435	0.273674	RICE-CV	RICE-RV; Train (AoU) -> Validate (UKB)	RICE-RV; Train (AoU) -> Validate (UKB)			RICE-RV; Train (AoU) -> Validate (AoU)	RICE-RV; Train (AoU) -> Validate (AoU)
LDL	EUR	0.238232	0.0108213	0.0576992	0.00524118	0.23779	0.0107658	0.0576907	0.00517042	RICE-CV; Train (AoU) -> Validate (AoU)	RICE-CV; Train (AoU) -> Validate (AoU)	0.216743	0.258887	0.209278	0.264723	RICE-CV	RICE-RV; Train (AoU) -> Validate (UKB)	RICE-RV; Train (AoU) -> Validate (UKB)			RICE-RV; Train (AoU) -> Validate (AoU)	RICE-RV; Train (AoU) -> Validate (AoU)
LDL	SAS	0.235716	0.0402517	0.0550384	0.0182902	0.234649	0.0416939	0.0532828	0.0181611	RICE-CV; Train (AoU) -> Validate (AoU)	RICE-CV; Train (AoU) -> Validate (AoU)	0.151976	0.316081	0.129325	0.34206	RICE-CV	RICE-RV; Train (AoU) -> Validate (UKB)	RICE-RV; Train (AoU) -> Validate (UKB)			RICE-RV; Train (AoU) -> Validate (AoU)	RICE-RV; Train (AoU) -> Validate (AoU)
LDL	AMR	0.190515	0.0281607	0.0405107	0.0108061	0.192959	0.0269175	0.0409771	0.0103912	RICE-CV; Train (AoU) -> Validate (AoU)	RICE-CV; Train (AoU) -> Validate (AoU)	0.139681	0.245285	0.120804	0.261011	RICE-CV	RICE-RV; Train (AoU) -> Validate (UKB)	RICE-RV; Train (AoU) -> Validate (UKB)			RICE-RV; Train (AoU) -> Validate (AoU)	RICE-RV; Train (AoU) -> Validate (AoU)
LDL	AFR	0.293561	0.0197643	0.098029	0.0118757	0.29297	0.0197596	0.0978371	0.0118307	RICE-CV; Train (AoU) -> Validate (AoU)	RICE-CV; Train (AoU) -> Validate (AoU)	0.254322	0.331719	0.241283	0.343705	RICE-CV	RICE-RV; Train (AoU) -> Validate (UKB)	RICE-RV; Train (AoU) -> Validate (UKB)			RICE-RV; Train (AoU) -> Validate (AoU)	RICE-RV; Train (AoU) -> Validate (AoU)
log(TG)	EUR	0.230847	0.010705	0.0621559	0.00522593	0.229892	0.0106552	0.0617131	0.00513333	RICE-CV; Train (AoU) -> Validate (AoU)	RICE-CV; Train (AoU) -> Validate (AoU)	0.209131	0.250611	0.203074	0.257491	RICE-CV	RICE-RV; Train (AoU) -> Validate (UKB)	RICE-RV; Train (AoU) -> Validate (UKB)			RICE-RV; Train (AoU) -> Validate (AoU)	RICE-RV; Train (AoU) -> Validate (AoU)
log(TG)	SAS	0.225911	0.0389812	0.0583675	0.0181391	0.239284	0.0399376	0.0615794	0.0188324	RICE-CV; Train (AoU) -> Validate (AoU)	RICE-CV; Train (AoU) -> Validate (AoU)	0.16174	0.316896	0.134704	0.340937	RICE-CV	RICE-RV; Train (AoU) -> Validate (UKB)	RICE-RV; Train (AoU) -> Validate (UKB)			RICE-RV; Train (AoU) -> Validate (AoU)	RICE-RV; Train (AoU) -> Validate (AoU)
log(TG)	AMR	0.183026	0.0229997	0.0379473	0.00876985	0.217614	0.0221229	0.0535471	0.0100994	RICE-CV; Train (AoU) -> Validate (AoU)	RICE-CV; Train (AoU) -> Validate (AoU)	0.174352	0.261251	0.16142	0.27398	RICE-CV	RICE-RV; Train (AoU) -> Validate (UKB)	RICE-RV; Train (AoU) -> Validate (UKB)			RICE-RV; Train (AoU) -> Validate (AoU)	RICE-RV; Train (AoU) -> Validate (AoU)
log(TG)	AFR	0.147986	0.0207981	0.0266879	0.00656387	0.149663	0.020727	0.0269678	0.00665291	RICE-CV; Train (AoU) -> Validate (AoU)	RICE-CV; Train (AoU) -> Validate (AoU)	0.108476	0.191099	0.096409	0.203611	RICE-CV	RICE-RV; Train (AoU) -> Validate (UKB)	RICE-RV; Train (AoU) -> Validate (UKB)			RICE-RV; Train (AoU) -> Validate (AoU)	RICE-RV; Train (AoU) -> Validate (AoU)
Height	EUR	0.365574	0.00721902	0.135836	0.00628556	0.368478	0.00733955	0.135999	0.00621308	RICE-CV; Train (AoU) -> Validate (AoU)	RICE-CV; Train (AoU) -> Validate (AoU)	0.354114	0.382915	0.349796	0.38765	RICE-CV	RICE-RV; Train (AoU) -> Validate (UKB)	RICE-RV; Train (AoU) -> Validate (UKB)			RICE-RV; Train (AoU) -> Validate (AoU)	RICE-RV; Train (AoU) -> Validate (AoU)
Height	SAS	0.344567	0.0252058	0.120215	0.0155717	0.347279	0.0253931	0.118508	0.0153536	RICE-CV; Train (AoU) -> Validate (AoU)	RICE-CV; Train (AoU) -> Validate (AoU)	0.297554	0.397529	0.281245	0.413358	RICE-CV	RICE-RV; Train (AoU) -> Validate (UKB)	RICE-RV; Train (AoU) -> Validate (UKB)			RICE-RV; Train (AoU) -> Validate (AoU)	RICE-RV; Train (AoU) -> Validate (AoU)
Height	AMR	0.330891	0.0132694	0.111021	0.00929646	0.323851	0.0128217	0.110606	0.00940217	RICE-CV; Train (AoU) -> Validate (AoU)	RICE-CV; Train (AoU) -> Validate (AoU)	0.298722	0.34913	0.290644	0.357387	RICE-CV	RICE-RV; Train (AoU) -> Validate (UKB)	RICE-RV; Train (AoU) -> Validate (UKB)			RICE-RV; Train (AoU) -> Validate (AoU)	RICE-RV; Train (AoU) -> Validate (AoU)
Height	AFR	0.257811	0.0119745	0.0683902	0.00610832	0.259686	0.0121782	0.0678938	0.0060348	RICE-CV; Train (AoU) -> Validate (AoU)	RICE-CV; Train (AoU) -> Validate (AoU)	0.236179	0.283234	0.228441	0.291908	RICE-CV	RICE-RV; Train (AoU) -> Validate (UKB)	RICE-RV; Train (AoU) -> Validate (UKB)			RICE-RV; Train (AoU) -> Validate (AoU)	RICE-RV; Train (AoU) -> Validate (AoU)
TC	EUR	0.207426	0.010736	0.0427793	0.00450895	0.20738	0.0108053	0.0428693	0.00449282	RICE-CV; Train (AoU) -> Validate (AoU)	RICE-CV; Train (AoU) -> Validate (AoU)	0.186164	0.228126	0.179768	0.235671	RICE-CV	RICE-RV; Train (AoU) -> Validate (UKB)	RICE-RV; Train (AoU) -> Validate (UKB)			RICE-RV; Train (AoU) -> Validate (AoU)	RICE-RV; Train (AoU) -> Validate (AoU)
TC	SAS	0.193844	0.0412327	0.0377585	0.0158866	0.195749	0.0417076	0.0374351	0.0159699	RICE-CV; Train (AoU) -> Validate (AoU)	RICE-CV; Train (AoU) -> Validate (AoU)	0.112578	0.276777	0.0869782	0.304563	RICE-CV	RICE-RV; Train (AoU) -> Validate (UKB)	RICE-RV; Train (AoU) -> Validate (UKB)			RICE-RV; Train (AoU) -> Validate (AoU)	RICE-RV; Train (AoU) -> Validate (AoU)
TC	AMR	0.175353	0.0244325	0.0299638	0.00848709	0.177299	0.0241474	0.0307031	0.00855653	RICE-CV; Train (AoU) -> Validate (AoU)	RICE-CV; Train (AoU) -> Validate (AoU)	0.128663	0.223969	0.112819	0.23922	RICE-CV	RICE-RV; Train (AoU) -> Validate (UKB)	RICE-RV; Train (AoU) -> Validate (UKB)			RICE-RV; Train (AoU) -> Validate (AoU)	RICE-RV; Train (AoU) -> Validate (AoU)
TC	AFR	0.266287	0.0192929	0.0822022	0.010305	0.26576	0.019394	0.0821056	0.0101382	RICE-CV; Train (AoU) -> Validate (AoU)	RICE-CV; Train (AoU) -> Validate (AoU)	0.22776	0.304045	0.215665	0.313952	RICE-CV	RICE-RV; Train (AoU) -> Validate (UKB)	RICE-RV; Train (AoU) -> Validate (UKB)			RICE-RV; Train (AoU) -> Validate (AoU)	RICE-RV; Train (AoU) -> Validate (AoU)
BMI	EUR	0.224788	0.00281305	0.0505119	0.0011803	0.228131	0.00280845	0.0519329	0.00118775	RICE-CV; Train (AoU) -> Validate (UKB)	RICE-CV; Train (AoU) -> Validate (UKB)	0.222646	0.233569	0.220622	0.235393	RICE-CV	RICE-RV; Train (AoU) -> Validate (UKB)	RICE-RV; Train (AoU) -> Validate (UKB)			RICE-RV; Train (AoU) -> Validate (AoU)	RICE-RV; Train (AoU) -> Validate (AoU)
BMI	SAS	0.212656	0.0173219	0.0461993	0.00697521	0.210628	0.0172326	0.0450972	0.00685375	RICE-CV; Train (AoU) -> Validate (UKB)	RICE-CV; Train (AoU) -> Validate (UKB)	0.17682	0.244371	0.165558	0.255979	RICE-CV	RICE-RV; Train (AoU) -> Validate (UKB)	RICE-RV; Train (AoU) -> Validate (UKB)			RICE-RV; Train (AoU) -> Validate (AoU)	RICE-RV; Train (AoU) -> Validate (AoU)
BMI	AMR	0.187939	0.0180322	0.0364306	0.00699268	0.187807	0.0175158	0.0406666	0.00728842	RICE-CV; Train (AoU) -> Validate (UKB)	RICE-CV; Train (AoU) -> Validate (UKB)	0.153848	0.222375	0.143331	0.233242	RICE-CV	RICE-RV; Train (AoU) -> Validate (UKB)	RICE-RV; Train (AoU) -> Validate (UKB)			RICE-RV; Train (AoU) -> Validate (AoU)	RICE-RV; Train (AoU) -> Validate (AoU)
BMI	AFR	0.186901	0.0171617	0.0349758	0.00631391	0.188232	0.0172882	0.0347999	0.00637773	RICE-CV; Train (AoU) -> Validate (UKB)	RICE-CV; Train (AoU) -> Validate (UKB)	0.154659	0.222118	0.144322	0.233074	RICE-CV	RICE-RV; Train (AoU) -> Validate (UKB)	RICE-RV; Train (AoU) -> Validate (UKB)			RICE-RV; Train (AoU) -> Validate (AoU)	RICE-RV; Train (AoU) -> Validate (AoU)
LDL	EUR	0.250197	0.00268416	0.0653546	0.00133333	0.250118	0.00267162	0.065288	0.00135023	RICE-CV; Train (AoU) -> Validate (UKB)	RICE-CV; Train (AoU) -> Validate (UKB)	0.244929	0.255317	0.243304	0.257205	RICE-CV	RICE-RV; Train (AoU) -> Validate (UKB)	RICE-RV; Train (AoU) -> Validate (UKB)			RICE-RV; Train (AoU) -> Validate (AoU)	RICE-RV; Train (AoU) -> Validate (AoU)
LDL	SAS	0.166302	0.0165391	0.0316462	0.00584714	0.167697	0.0164375	0.0319052	0.0058709	RICE-CV; Train (AoU) -> Validate (UKB)	RICE-CV; Train (AoU) -> Validate (UKB)	0.135348	0.199916	0.125765	0.209787	RICE-CV	RICE-RV; Train (AoU) -> Validate (UKB)	RICE-RV; Train (AoU) -> Validate (UKB)			RICE-RV; Train (AoU) -> Validate (AoU)	RICE-RV; Train (AoU) -> Validate (AoU)
LDL	AMR	0.230953	0.0172749	0.0572815	0.0081316	0.229401	0.0169516	0.0586725	0.00829338	RICE-CV; Train (AoU) -> Validate (UKB)	RICE-CV; Train (AoU) -> Validate (UKB)	0.195895	0.261682	0.186098	0.271638	RICE-CV	RICE-RV; Train (AoU) -> Validate (UKB)	RICE-RV; Train (AoU) -> Validate (UKB)			RICE-RV; Train (AoU) -> Validate (AoU)	RICE-RV; Train (AoU) -> Validate (AoU)
LDL	AFR	0.307215	0.0165909	0.115887	0.0107884	0.30625	0.0167177	0.115483	0.0108663	RICE-CV; Train (AoU) -> Validate (UKB)	RICE-CV; Train (AoU) -> Validate (UKB)	0.2732	0.339622	0.26252	0.349816	RICE-CV	RICE-RV; Train (AoU) -> Validate (UKB)	RICE-RV; Train (AoU) -> Validate (UKB)			RICE-RV; Train (AoU) -> Validate (AoU)	RICE-RV; Train (AoU) -> Validate (AoU)
HDL	EUR	0.300179	0.00289777	0.0980937	0.00170783	0.300413	0.00289137	0.0981838	0.00169935	RICE-CV; Train (AoU) -> Validate (UKB)	RICE-CV; Train (AoU) -> Validate (UKB)	0.294841	0.306144	0.292975	0.307978	RICE-CV	RICE-RV; Train (AoU) -> Validate (UKB)	RICE-RV; Train (AoU) -> Validate (UKB)			RICE-RV; Train (AoU) -> Validate (AoU)	RICE-RV; Train (AoU) -> Validate (AoU)
HDL	SAS	0.272557	0.0179767	0.0774818	0.00966866	0.270915	0.0178856	0.0765861	0.00970066	RICE-CV; Train (AoU) -> Validate (UKB)	RICE-CV; Train (AoU) -> Validate (UKB)	0.235523	0.305447	0.224962	0.31707	RICE-CV	RICE-RV; Train (AoU) -> Validate (UKB)	RICE-RV; Train (AoU) -> Validate (UKB)			RICE-RV; Train (AoU) -> Validate (AoU)	RICE-RV; Train (AoU) -> Validate (AoU)
HDL	AMR	0.258297	0.0201184	0.0927464	0.013118	0.25828	0.0198303	0.0923735	0.0131983	RICE-CV; Train (AoU) -> Validate (UKB)	RICE-CV; Train (AoU) -> Validate (UKB)	0.219407	0.2973	0.208265	0.308724	RICE-CV	RICE-RV; Train (AoU) -> Validate (UKB)	RICE-RV; Train (AoU) -> Validate (UKB)			RICE-RV; Train (AoU) -> Validate (AoU)	RICE-RV; Train (AoU) -> Validate (AoU)
HDL	AFR	0.207273	0.0183922	0.0552649	0.00854856	0.209807	0.0182239	0.056007	0.00849674	RICE-CV; Train (AoU) -> Validate (UKB)	RICE-CV; Train (AoU) -> Validate (UKB)	0.173863	0.245051	0.16353	0.256987	RICE-CV	RICE-RV; Train (AoU) -> Validate (UKB)	RICE-RV; Train (AoU) -> Validate (UKB)			RICE-RV; Train (AoU) -> Validate (AoU)	RICE-RV; Train (AoU) -> Validate (AoU)
log(TG)	EUR	0.220315	0.00277812	0.0568356	0.0012936	0.221014	0.00274393	0.0570726	0.0012782	RICE-CV; Train (AoU) -> Validate (UKB)	RICE-CV; Train (AoU) -> Validate (UKB)	0.215578	0.226355	0.214077	0.227915	RICE-CV	RICE-RV; Train (AoU) -> Validate (UKB)	RICE-RV; Train (AoU) -> Validate (UKB)			RICE-RV; Train (AoU) -> Validate (AoU)	RICE-RV; Train (AoU) -> Validate (AoU)
log(TG)	SAS	0.22673	0.0162905	0.0543318	0.00745919	0.225477	0.0163885	0.0546654	0.007531	RICE-CV; Train (AoU) -> Validate (UKB)	RICE-CV; Train (AoU) -> Validate (UKB)	0.193998	0.258312	0.184155	0.269535	RICE-CV	RICE-RV; Train (AoU) -> Validate (UKB)	RICE-RV; Train (AoU) -> Validate (UKB)			RICE-RV; Train (AoU) -> Validate (AoU)	RICE-RV; Train (AoU) -> Validate (AoU)
log(TG)	AMR	0.203528	0.0183508	0.0537351	0.00789539	0.20106	0.0178695	0.054415	0.00788601	RICE-CV; Train (AoU) -> Validate (UKB)	RICE-CV; Train (AoU) -> Validate (UKB)	0.165765	0.236327	0.154547	0.247564	RICE-CV	RICE-RV; Train (AoU) -> Validate (UKB)	RICE-RV; Train (AoU) -> Validate (UKB)			RICE-RV; Train (AoU) -> Validate (AoU)	RICE-RV; Train (AoU) -> Validate (AoU)
log(TG)	AFR	0.122129	0.017737	0.0175183	0.00452388	0.113113	0.0175924	0.0154632	0.00423136	RICE-CV; Train (AoU) -> Validate (UKB)	RICE-CV; Train (AoU) -> Validate (UKB)	0.0790821	0.148207	0.0682114	0.158242	RICE-CV	RICE-RV; Train (AoU) -> Validate (UKB)	RICE-RV; Train (AoU) -> Validate (UKB)			RICE-RV; Train (AoU) -> Validate (AoU)	RICE-RV; Train (AoU) -> Validate (AoU)
TC	EUR	0.241047	0.00276945	0.0601	0.00130421	0.241064	0.00274533	0.0600946	0.00131688	RICE-CV; Train (AoU) -> Validate (UKB)	RICE-CV; Train (AoU) -> Validate (UKB)	0.235584	0.246354	0.233916	0.24823	RICE-CV	RICE-RV; Train (AoU) -> Validate (UKB)	RICE-RV; Train (AoU) -> Validate (UKB)			RICE-RV; Train (AoU) -> Validate (AoU)	RICE-RV; Train (AoU) -> Validate (AoU)
TC	SAS	0.171729	0.0165824	0.0304679	0.00575174	0.172072	0.0165957	0.0301821	0.0057327	RICE-CV; Train (AoU) -> Validate (UKB)	RICE-CV; Train (AoU) -> Validate (UKB)	0.139762	0.204765	0.129901	0.214704	RICE-CV	RICE-RV; Train (AoU) -> Validate (UKB)	RICE-RV; Train (AoU) -> Validate (UKB)			RICE-RV; Train (AoU) -> Validate (AoU)	RICE-RV; Train (AoU) -> Validate (AoU)
TC	AMR	0.235732	0.0189731	0.0566923	0.00850121	0.235089	0.0184735	0.0578374	0.00851017	RICE-CV; Train (AoU) -> Validate (UKB)	RICE-CV; Train (AoU) -> Validate (UKB)	0.199142	0.272019	0.186195	0.282473	RICE-CV	RICE-RV; Train (AoU) -> Validate (UKB)	RICE-RV; Train (AoU) -> Validate (UKB)			RICE-RV; Train (AoU) -> Validate (AoU)	RICE-RV; Train (AoU) -> Validate (AoU)
TC	AFR	0.269781	0.017224	0.0902554	0.0102317	0.269168	0.0172861	0.0903845	0.0103275	RICE-CV; Train (AoU) -> Validate (UKB)	RICE-CV; Train (AoU) -> Validate (UKB)	0.235265	0.303242	0.224437	0.313389	RICE-CV	RICE-RV; Train (AoU) -> Validate (UKB)	RICE-RV; Train (AoU) -> Validate (UKB)			RICE-RV; Train (AoU) -> Validate (AoU)	RICE-RV; Train (AoU) -> Validate (AoU)
Height	EUR	0.447783	0.00248153	0.20236	0.00201145	0.452328	0.00249219	0.206076	0.00201482	RICE-CV; Train (AoU) -> Validate (UKB)	RICE-CV; Train (AoU) -> Validate (UKB)	0.447421	0.457134	0.445813	0.458677	RICE-CV	RICE-RV; Train (AoU) -> Validate (UKB)	RICE-RV; Train (AoU) -> Validate (UKB)			RICE-RV; Train (AoU) -> Validate (AoU)	RICE-RV; Train (AoU) -> Validate (AoU)
Height	SAS	0.356201	0.0152888	0.127994	0.0103689	0.352025	0.0154451	0.123893	0.0101354	RICE-CV; Train (AoU) -> Validate (UKB)	RICE-CV; Train (AoU) -> Validate (UKB)	0.321759	0.382314	0.312199	0.391584	RICE-CV	RICE-RV; Train (AoU) -> Validate (UKB)	RICE-RV; Train (AoU) -> Validate (UKB)			RICE-RV; Train (AoU) -> Validate (AoU)	RICE-RV; Train (AoU) -> Validate (AoU)
Height	AMR	0.368892	0.0166438	0.138498	0.0117595	0.378128	0.015442	0.160413	0.0120483	RICE-CV; Train (AoU) -> Validate (UKB)	RICE-CV; Train (AoU) -> Validate (UKB)	0.347639	0.408255	0.338796	0.41767	RICE-CV	RICE-RV; Train (AoU) -> Validate (UKB)	RICE-RV; Train (AoU) -> Validate (UKB)			RICE-RV; Train (AoU) -> Validate (AoU)	RICE-RV; Train (AoU) -> Validate (AoU)
Height	AFR	0.203556	0.0174927	0.042478	0.00711575	0.267971	0.0172812	0.0725185	0.00884901	RICE-CV; Train (AoU) -> Validate (UKB)	RICE-CV; Train (AoU) -> Validate (UKB)	0.234311	0.301764	0.222601	0.312417	RICE-CV	RICE-RV; Train (AoU) -> Validate (UKB)	RICE-RV; Train (AoU) -> Validate (UKB)			RICE-RV; Train (AoU) -> Validate (AoU)	RICE-RV; Train (AoU) -> Validate (AoU)
BMI	EUR	0	0.005931	0.039727	0.00315669	0	0.00599338	0.0396594	0.00303779	RICE-RV; Train (AoU) -> Validate (AoU)	RICE-CV; Train (AoU) -> Validate (AoU)	-0.0189155	0.00467069	-0.0227841	0.00861559	RICE-RV	RICE-RV; Train (AoU) -> Validate (UKB)	RICE-RV; Train (AoU) -> Validate (UKB)			RICE-RV; Train (AoU) -> Validate (AoU)	RICE-RV; Train (AoU) -> Validate (AoU)		0.03
BMI	SAS	0.0310597	0.033579	0.0650479	0.0118965	0.0304151	0.031754	0.0655593	0.0119149	RICE-RV; Train (AoU) -> Validate (AoU)	RICE-CV; Train (AoU) -> Validate (AoU)	-0.0267206	0.0983626	-0.0423417	0.119491	RICE-RV	RICE-RV; Train (AoU) -> Validate (UKB)	RICE-RV; Train (AoU) -> Validate (UKB)			RICE-RV; Train (AoU) -> Validate (AoU)	RICE-RV; Train (AoU) -> Validate (AoU)		0.0604151
BMI	AMR	0.00673543	0.0120142	0.0401368	0.00546573	0.0101545	0.0122677	0.0406643	0.00551467	RICE-RV; Train (AoU) -> Validate (AoU)	RICE-CV; Train (AoU) -> Validate (AoU)	-0.0137717	0.0342195	-0.021333	0.0416172	RICE-RV	RICE-RV; Train (AoU) -> Validate (UKB)	RICE-RV; Train (AoU) -> Validate (UKB)			RICE-RV; Train (AoU) -> Validate (AoU)	RICE-RV; Train (AoU) -> Validate (AoU)		0.0401545
BMI	AFR	0.00388919	0.0147394	0.0231413	0.00361798	0.00495908	0.014861	0.0231067	0.0035974	RICE-RV; Train (AoU) -> Validate (AoU)	RICE-CV; Train (AoU) -> Validate (AoU)	-0.0240765	0.0344148	-0.0329527	0.0435668	RICE-RV	RICE-RV; Train (AoU) -> Validate (UKB)	RICE-RV; Train (AoU) -> Validate (UKB)			RICE-RV; Train (AoU) -> Validate (AoU)	RICE-RV; Train (AoU) -> Validate (AoU)		0.0349591
HDL	EUR	0.0899399	0.0118872	0.0860588	0.00603309	0.0887649	0.0116136	0.0857579	0.00599371	RICE-RV; Train (AoU) -> Validate (AoU)	RICE-CV; Train (AoU) -> Validate (AoU)	0.0661797	0.111792	0.0601166	0.119376	RICE-RV	RICE-RV; Train (AoU) -> Validate (UKB)	RICE-RV; Train (AoU) -> Validate (UKB)			RICE-RV; Train (AoU) -> Validate (AoU)	RICE-RV; Train (AoU) -> Validate (AoU)	***	0.118765
HDL	SAS	0.0389203	0.0356252	0.0806055	0.0247641	0.0457902	0.0454965	0.0846205	0.0249921	RICE-RV; Train (AoU) -> Validate (AoU)	RICE-CV; Train (AoU) -> Validate (AoU)	-0.0437885	0.134762	-0.0725273	0.163743	RICE-RV	RICE-RV; Train (AoU) -> Validate (UKB)	RICE-RV; Train (AoU) -> Validate (UKB)			RICE-RV; Train (AoU) -> Validate (AoU)	RICE-RV; Train (AoU) -> Validate (AoU)		0.0757902
HDL	AMR	0.0869339	0.0266658	0.0724562	0.01177	0.0919727	0.0268551	0.0806538	0.0122755	RICE-RV; Train (AoU) -> Validate (AoU)	RICE-CV; Train (AoU) -> Validate (AoU)	0.0425931	0.147989	0.0259016	0.165738	RICE-RV	RICE-RV; Train (AoU) -> Validate (UKB)	RICE-RV; Train (AoU) -> Validate (UKB)			RICE-RV; Train (AoU) -> Validate (AoU)	RICE-RV; Train (AoU) -> Validate (AoU)	***	0.121973
HDL	AFR	0.0529376	0.0191816	0.0503481	0.00924249	0.0538831	0.0199189	0.050266	0.00932509	RICE-RV; Train (AoU) -> Validate (AoU)	RICE-CV; Train (AoU) -> Validate (AoU)	0.0138556	0.0923896	0.000622473	0.105116	RICE-RV	RICE-RV; Train (AoU) -> Validate (UKB)	RICE-RV; Train (AoU) -> Validate (UKB)			RICE-RV; Train (AoU) -> Validate (AoU)	RICE-RV; Train (AoU) -> Validate (AoU)	***	0.0838831
LDL	EUR	0.0343632	0.0105043	0.0576992	0.00524118	0.0537214	0.0164837	0.0576907	0.00517042	RICE-RV; Train (AoU) -> Validate (AoU)	RICE-CV; Train (AoU) -> Validate (AoU)	0.0216266	0.0869172	0.0085263	0.0992256	RICE-RV	RICE-RV; Train (AoU) -> Validate (UKB)	RICE-RV; Train (AoU) -> Validate (UKB)			RICE-RV; Train (AoU) -> Validate (AoU)	RICE-RV; Train (AoU) -> Validate (AoU)	***	0.0837214
LDL	SAS	0.0212314	0.0411315	0.0550384	0.0182902	0.0380041	0.0671183	0.0532828	0.0181611	RICE-RV; Train (AoU) -> Validate (AoU)	RICE-CV; Train (AoU) -> Validate (AoU)	-0.0966439	0.165918	-0.146905	0.209237	RICE-RV	RICE-RV; Train (AoU) -> Validate (UKB)	RICE-RV; Train (AoU) -> Validate (UKB)			RICE-RV; Train (AoU) -> Validate (AoU)	RICE-RV; Train (AoU) -> Validate (AoU)		0.0680041
LDL	AMR	0.0549032	0.02817	0.0405107	0.0108061	0.0745863	0.0351866	0.0409771	0.0103912	RICE-RV; Train (AoU) -> Validate (AoU)	RICE-CV; Train (AoU) -> Validate (AoU)	0.00673309	0.147187	-0.018676	0.179567	RICE-RV	RICE-RV; Train (AoU) -> Validate (UKB)	RICE-RV; Train (AoU) -> Validate (UKB)			RICE-RV; Train (AoU) -> Validate (AoU)	RICE-RV; Train (AoU) -> Validate (AoU)	**	0.104586
LDL	AFR	0.113438	0.0153498	0.098029	0.0118757	0.0581054	0.00801939	0.0978371	0.0118307	RICE-RV; Train (AoU) -> Validate (AoU)	RICE-CV; Train (AoU) -> Validate (AoU)	0.0415409	0.0732308	0.0361134	0.0777596	RICE-RV	RICE-RV; Train (AoU) -> Validate (UKB)	RICE-RV; Train (AoU) -> Validate (UKB)			RICE-RV; Train (AoU) -> Validate (AoU)	RICE-RV; Train (AoU) -> Validate (AoU)	***	0.0881054
log(TG)	EUR	0.0875879	0.0095187	0.0621559	0.00522593	0.0839076	0.00920546	0.0617131	0.00513333	RICE-RV; Train (AoU) -> Validate (AoU)	RICE-CV; Train (AoU) -> Validate (AoU)	0.0656692	0.101818	0.0598848	0.107872	RICE-RV	RICE-RV; Train (AoU) -> Validate (UKB)	RICE-RV; Train (AoU) -> Validate (UKB)			RICE-RV; Train (AoU) -> Validate (AoU)	RICE-RV; Train (AoU) -> Validate (AoU)	***	0.113908
log(TG)	SAS	0.127233	0.0397523	0.0583675	0.0181391	0.367199	0.117433	0.0615794	0.0188324	RICE-RV; Train (AoU) -> Validate (AoU)	RICE-CV; Train (AoU) -> Validate (AoU)	0.132293	0.589795	0.0645946	0.661783	RICE-RV	RICE-RV; Train (AoU) -> Validate (UKB)	RICE-RV; Train (AoU) -> Validate (UKB)			RICE-RV; Train (AoU) -> Validate (AoU)	RICE-RV; Train (AoU) -> Validate (AoU)	***	0.397199
log(TG)	AMR	0.0674579	0.0282875	0.0379473	0.00876985	0.0838229	0.0339982	0.0535471	0.0100994	RICE-RV; Train (AoU) -> Validate (AoU)	RICE-CV; Train (AoU) -> Validate (AoU)	0.0232457	0.156875	0.00501691	0.187041	RICE-RV	RICE-RV; Train (AoU) -> Validate (UKB)	RICE-RV; Train (AoU) -> Validate (UKB)			RICE-RV; Train (AoU) -> Validate (AoU)	RICE-RV; Train (AoU) -> Validate (AoU)	***	0.113823
log(TG)	AFR	0.0692777	0.0192772	0.0266879	0.00656387	0.0625683	0.0175004	0.0269678	0.00665291	RICE-RV; Train (AoU) -> Validate (AoU)	RICE-CV; Train (AoU) -> Validate (AoU)	0.0274691	0.0967314	0.0174475	0.107078	RICE-RV	RICE-RV; Train (AoU) -> Validate (UKB)	RICE-RV; Train (AoU) -> Validate (UKB)			RICE-RV; Train (AoU) -> Validate (AoU)	RICE-RV; Train (AoU) -> Validate (AoU)	***	0.0925683
Height	EUR	0.0414261	0.0069731	0.135836	0.00628556	0.0426291	0.00687237	0.135999	0.00621308	RICE-RV; Train (AoU) -> Validate (AoU)	RICE-CV; Train (AoU) -> Validate (AoU)	0.0291532	0.0563132	0.025284	0.0614011	RICE-RV	RICE-RV; Train (AoU) -> Validate (UKB)	RICE-RV; Train (AoU) -> Validate (UKB)			RICE-RV; Train (AoU) -> Validate (AoU)	RICE-RV; Train (AoU) -> Validate (AoU)	***	0.0726291
Height	SAS	0.0333957	0.027134	0.120215	0.0155717	0.0132837	0.0287943	0.118508	0.0153536	RICE-RV; Train (AoU) -> Validate (AoU)	RICE-CV; Train (AoU) -> Validate (AoU)	-0.0432677	0.0700979	-0.0625756	0.0892658	RICE-RV	RICE-RV; Train (AoU) -> Validate (UKB)	RICE-RV; Train (AoU) -> Validate (UKB)			RICE-RV; Train (AoU) -> Validate (AoU)	RICE-RV; Train (AoU) -> Validate (AoU)		0.0432837
Height	AMR	0.0430839	0.0128629	0.111021	0.00929646	0.0423383	0.0130041	0.110606	0.00940217	RICE-RV; Train (AoU) -> Validate (AoU)	RICE-CV; Train (AoU) -> Validate (AoU)	0.0174782	0.0683916	0.00881482	0.0765736	RICE-RV	RICE-RV; Train (AoU) -> Validate (UKB)	RICE-RV; Train (AoU) -> Validate (UKB)			RICE-RV; Train (AoU) -> Validate (AoU)	RICE-RV; Train (AoU) -> Validate (AoU)	***	0.0723383
Height	AFR	0.0396335	0.0121635	0.0683902	0.00610832	0.0402889	0.01198	0.0678938	0.0060348	RICE-RV; Train (AoU) -> Validate (AoU)	RICE-CV; Train (AoU) -> Validate (AoU)	0.0171143	0.0640335	0.00980587	0.0719223	RICE-RV	RICE-RV; Train (AoU) -> Validate (UKB)	RICE-RV; Train (AoU) -> Validate (UKB)			RICE-RV; Train (AoU) -> Validate (AoU)	RICE-RV; Train (AoU) -> Validate (AoU)	***	0.0702889
TC	EUR	0.0159764	0.0122932	0.0427793	0.00450895	0.0253202	0.0192183	0.0428693	0.00449282	RICE-RV; Train (AoU) -> Validate (AoU)	RICE-CV; Train (AoU) -> Validate (AoU)	-0.0102975	0.0656593	-0.0226768	0.0801759	RICE-RV	RICE-RV; Train (AoU) -> Validate (UKB)	RICE-RV; Train (AoU) -> Validate (UKB)			RICE-RV; Train (AoU) -> Validate (AoU)	RICE-RV; Train (AoU) -> Validate (AoU)		0.0553202
TC	SAS	0.0198836	0.0433499	0.0377585	0.0158866	0.0365986	0.0712113	0.0374351	0.0159699	RICE-RV; Train (AoU) -> Validate (AoU)	RICE-CV; Train (AoU) -> Validate (AoU)	-0.121925	0.156848	-0.179173	0.197527	RICE-RV	RICE-RV; Train (AoU) -> Validate (UKB)	RICE-RV; Train (AoU) -> Validate (UKB)			RICE-RV; Train (AoU) -> Validate (AoU)	RICE-RV; Train (AoU) -> Validate (AoU)		0.0665986
TC	AMR	0.00872683	0.0237572	0.0299638	0.00848709	0.0148585	0.0323128	0.0307031	0.00855653	RICE-RV; Train (AoU) -> Validate (AoU)	RICE-CV; Train (AoU) -> Validate (AoU)	-0.0504052	0.0782143	-0.0714301	0.100979	RICE-RV	RICE-RV; Train (AoU) -> Validate (UKB)	RICE-RV; Train (AoU) -> Validate (UKB)			RICE-RV; Train (AoU) -> Validate (AoU)	RICE-RV; Train (AoU) -> Validate (AoU)		0.0448585
TC	AFR	0.107937	0.0152138	0.0822022	0.010305	0.0549316	0.00782749	0.0821056	0.0101382	RICE-RV; Train (AoU) -> Validate (AoU)	RICE-CV; Train (AoU) -> Validate (AoU)	0.0393072	0.0700591	0.0341308	0.0750092	RICE-RV	RICE-RV; Train (AoU) -> Validate (UKB)	RICE-RV; Train (AoU) -> Validate (UKB)			RICE-RV; Train (AoU) -> Validate (AoU)	RICE-RV; Train (AoU) -> Validate (AoU)	***	0.0849316
BMI	EUR	0	0.00302099	0.0505119	0.0011803	0	0.00307391	0.0519329	0.00118775	RICE-RV; Train (AoU) -> Validate (UKB)	RICE-CV; Train (AoU) -> Validate (UKB)	-0.00715774	0.00491114	-0.00940607	0.00675267	RICE-RV	RICE-RV; Train (AoU) -> Validate (UKB)	RICE-RV; Train (AoU) -> Validate (UKB)		0.03	RICE-RV; Train (AoU) -> Validate (AoU)	RICE-RV; Train (AoU) -> Validate (AoU)
BMI	SAS	0	0.0158617	0.0461993	0.00697521	0	0.015518	0.0450972	0.00685375	RICE-RV; Train (AoU) -> Validate (UKB)	RICE-CV; Train (AoU) -> Validate (UKB)	-0.0548874	0.00632871	-0.0644704	0.0156128	RICE-RV	RICE-RV; Train (AoU) -> Validate (UKB)	RICE-RV; Train (AoU) -> Validate (UKB)		0.03	RICE-RV; Train (AoU) -> Validate (AoU)	RICE-RV; Train (AoU) -> Validate (AoU)
BMI	AMR	0.033269	0.0227087	0.0364306	0.00699268	0.0388565	0.0222753	0.0406666	0.00728842	RICE-RV; Train (AoU) -> Validate (UKB)	RICE-CV; Train (AoU) -> Validate (UKB)	-0.00238094	0.085584	-0.0131091	0.0985763	RICE-RV	RICE-RV; Train (AoU) -> Validate (UKB)	RICE-RV; Train (AoU) -> Validate (UKB)		0.0688565	RICE-RV; Train (AoU) -> Validate (AoU)	RICE-RV; Train (AoU) -> Validate (AoU)
BMI	AFR	0	0.0183655	0.0349758	0.00631391	0	0.0188751	0.0347999	0.00637773	RICE-RV; Train (AoU) -> Validate (UKB)	RICE-CV; Train (AoU) -> Validate (UKB)	-0.0409638	0.0321622	-0.053992	0.0444817	RICE-RV	RICE-RV; Train (AoU) -> Validate (UKB)	RICE-RV; Train (AoU) -> Validate (UKB)		0.03	RICE-RV; Train (AoU) -> Validate (AoU)	RICE-RV; Train (AoU) -> Validate (AoU)
LDL	EUR	0.0534116	0.00268423	0.0653546	0.00133333	0.0605674	0.00301096	0.065288	0.00135023	RICE-RV; Train (AoU) -> Validate (UKB)	RICE-CV; Train (AoU) -> Validate (UKB)	0.0548454	0.0665053	0.0528963	0.0681458	RICE-RV	RICE-RV; Train (AoU) -> Validate (UKB)	RICE-RV; Train (AoU) -> Validate (UKB)	***	0.0905674	RICE-RV; Train (AoU) -> Validate (AoU)	RICE-RV; Train (AoU) -> Validate (AoU)
LDL	SAS	0.0599273	0.0157028	0.0316462	0.00584714	0.057081	0.0149523	0.0319052	0.0058709	RICE-RV; Train (AoU) -> Validate (UKB)	RICE-CV; Train (AoU) -> Validate (UKB)	0.0283228	0.0871688	0.0178652	0.0975465	RICE-RV	RICE-RV; Train (AoU) -> Validate (UKB)	RICE-RV; Train (AoU) -> Validate (UKB)	***	0.087081	RICE-RV; Train (AoU) -> Validate (AoU)	RICE-RV; Train (AoU) -> Validate (AoU)
LDL	AMR	0.0617882	0.0181378	0.0572815	0.0081316	0.0576208	0.0157584	0.0586725	0.00829338	RICE-RV; Train (AoU) -> Validate (UKB)	RICE-CV; Train (AoU) -> Validate (UKB)	0.0303346	0.0927148	0.0224278	0.10734	RICE-RV	RICE-RV; Train (AoU) -> Validate (UKB)	RICE-RV; Train (AoU) -> Validate (UKB)	***	0.0876208	RICE-RV; Train (AoU) -> Validate (AoU)	RICE-RV; Train (AoU) -> Validate (AoU)
LDL	AFR	0.147495	0.0176846	0.115887	0.0107884	0.048026	0.00568151	0.115483	0.0108663	RICE-RV; Train (AoU) -> Validate (UKB)	RICE-CV; Train (AoU) -> Validate (UKB)	0.0365532	0.0589017	0.0330341	0.0624968	RICE-RV	RICE-RV; Train (AoU) -> Validate (UKB)	RICE-RV; Train (AoU) -> Validate (UKB)	***	0.078026	RICE-RV; Train (AoU) -> Validate (AoU)	RICE-RV; Train (AoU) -> Validate (AoU)
HDL	EUR	0.0879241	0.00312708	0.0980937	0.00170783	0.0876042	0.00310342	0.0981838	0.00169935	RICE-RV; Train (AoU) -> Validate (UKB)	RICE-CV; Train (AoU) -> Validate (UKB)	0.081584	0.0936718	0.0797488	0.0956504	RICE-RV	RICE-RV; Train (AoU) -> Validate (UKB)	RICE-RV; Train (AoU) -> Validate (UKB)	***	0.117604	RICE-RV; Train (AoU) -> Validate (AoU)	RICE-RV; Train (AoU) -> Validate (AoU)
HDL	SAS	0.0569103	0.015659	0.0774818	0.00966866	0.0547957	0.0162311	0.0765861	0.00970066	RICE-RV; Train (AoU) -> Validate (UKB)	RICE-CV; Train (AoU) -> Validate (UKB)	0.0225153	0.0862801	0.0131076	0.0952194	RICE-RV	RICE-RV; Train (AoU) -> Validate (UKB)	RICE-RV; Train (AoU) -> Validate (UKB)	***	0.0847957	RICE-RV; Train (AoU) -> Validate (AoU)	RICE-RV; Train (AoU) -> Validate (AoU)
HDL	AMR	0.153379	0.0247656	0.0927464	0.013118	0.157412	0.0251826	0.0923735	0.0131983	RICE-RV; Train (AoU) -> Validate (UKB)	RICE-CV; Train (AoU) -> Validate (UKB)	0.107889	0.20664	0.0912255	0.219831	RICE-RV	RICE-RV; Train (AoU) -> Validate (UKB)	RICE-RV; Train (AoU) -> Validate (UKB)	***	0.187412	RICE-RV; Train (AoU) -> Validate (AoU)	RICE-RV; Train (AoU) -> Validate (AoU)
HDL	AFR	0.101329	0.0188285	0.0552649	0.00854856	0.0982701	0.0182055	0.056007	0.00849674	RICE-RV; Train (AoU) -> Validate (UKB)	RICE-CV; Train (AoU) -> Validate (UKB)	0.0624619	0.133793	0.0518304	0.145499	RICE-RV	RICE-RV; Train (AoU) -> Validate (UKB)	RICE-RV; Train (AoU) -> Validate (UKB)	***	0.12827	RICE-RV; Train (AoU) -> Validate (AoU)	RICE-RV; Train (AoU) -> Validate (AoU)
log(TG)	EUR	0.0903447	0.0022818	0.0568356	0.0012936	0.0910511	0.0022953	0.0570726	0.0012782	RICE-RV; Train (AoU) -> Validate (UKB)	RICE-CV; Train (AoU) -> Validate (UKB)	0.0865298	0.0955199	0.0851654	0.0968305	RICE-RV	RICE-RV; Train (AoU) -> Validate (UKB)	RICE-RV; Train (AoU) -> Validate (UKB)	***	0.121051	RICE-RV; Train (AoU) -> Validate (AoU)	RICE-RV; Train (AoU) -> Validate (AoU)
log(TG)	SAS	0.0573783	0.0136915	0.0543318	0.00745919	0.0878488	0.0205825	0.0546654	0.007531	RICE-RV; Train (AoU) -> Validate (UKB)	RICE-CV; Train (AoU) -> Validate (UKB)	0.0418377	0.121342	0.0195497	0.133508	RICE-RV	RICE-RV; Train (AoU) -> Validate (UKB)	RICE-RV; Train (AoU) -> Validate (UKB)	***	0.117849	RICE-RV; Train (AoU) -> Validate (AoU)	RICE-RV; Train (AoU) -> Validate (AoU)
log(TG)	AMR	0.115414	0.0152789	0.0537351	0.00789539	0.0738368	0.0100697	0.054415	0.00788601	RICE-RV; Train (AoU) -> Validate (UKB)	RICE-CV; Train (AoU) -> Validate (UKB)	0.0543334	0.0937861	0.0487842	0.0998331	RICE-RV	RICE-RV; Train (AoU) -> Validate (UKB)	RICE-RV; Train (AoU) -> Validate (UKB)	***	0.103837	RICE-RV; Train (AoU) -> Validate (AoU)	RICE-RV; Train (AoU) -> Validate (AoU)
log(TG)	AFR	0.0519277	0.0144538	0.0175183	0.00452388	0.0521008	0.0140668	0.0154632	0.00423136	RICE-RV; Train (AoU) -> Validate (UKB)	RICE-CV; Train (AoU) -> Validate (UKB)	0.0245333	0.0802423	0.0162513	0.0898977	RICE-RV	RICE-RV; Train (AoU) -> Validate (UKB)	RICE-RV; Train (AoU) -> Validate (UKB)	***	0.0821008	RICE-RV; Train (AoU) -> Validate (AoU)	RICE-RV; Train (AoU) -> Validate (AoU)
TC	EUR	0.0449154	0.00274107	0.0601	0.00130421	0.0498154	0.00301282	0.0600946	0.00131688	RICE-RV; Train (AoU) -> Validate (UKB)	RICE-CV; Train (AoU) -> Validate (UKB)	0.0438427	0.0557421	0.042019	0.0578286	RICE-RV	RICE-RV; Train (AoU) -> Validate (UKB)	RICE-RV; Train (AoU) -> Validate (UKB)	***	0.0798154	RICE-RV; Train (AoU) -> Validate (AoU)	RICE-RV; Train (AoU) -> Validate (AoU)
TC	SAS	0.026935	0.0189409	0.0304679	0.00575174	0.0274314	0.0193025	0.0301821	0.0057327	RICE-RV; Train (AoU) -> Validate (UKB)	RICE-CV; Train (AoU) -> Validate (UKB)	-0.0109395	0.0657351	-0.0248458	0.0790298	RICE-RV	RICE-RV; Train (AoU) -> Validate (UKB)	RICE-RV; Train (AoU) -> Validate (UKB)		0.0574314	RICE-RV; Train (AoU) -> Validate (AoU)	RICE-RV; Train (AoU) -> Validate (AoU)
TC	AMR	0.0336889	0.0176066	0.0566923	0.00850121	0.0330159	0.0167269	0.0578374	0.00851017	RICE-RV; Train (AoU) -> Validate (UKB)	RICE-CV; Train (AoU) -> Validate (UKB)	0.00238927	0.0681278	-0.00738199	0.0824368	RICE-RV	RICE-RV; Train (AoU) -> Validate (UKB)	RICE-RV; Train (AoU) -> Validate (UKB)	**	0.0630159	RICE-RV; Train (AoU) -> Validate (AoU)	RICE-RV; Train (AoU) -> Validate (AoU)
TC	AFR	0.131756	0.0187601	0.0902554	0.0102317	0.0457135	0.00635363	0.0903845	0.0103275	RICE-RV; Train (AoU) -> Validate (UKB)	RICE-CV; Train (AoU) -> Validate (UKB)	0.0329316	0.0576789	0.0277638	0.0620393	RICE-RV	RICE-RV; Train (AoU) -> Validate (UKB)	RICE-RV; Train (AoU) -> Validate (UKB)	***	0.0757135	RICE-RV; Train (AoU) -> Validate (AoU)	RICE-RV; Train (AoU) -> Validate (AoU)
Height	EUR	0.0408942	0.00249313	0.20236	0.00201145	0.0410099	0.00252659	0.206076	0.00201482	RICE-RV; Train (AoU) -> Validate (UKB)	RICE-CV; Train (AoU) -> Validate (UKB)	0.0360976	0.0460607	0.0346156	0.0476225	RICE-RV	RICE-RV; Train (AoU) -> Validate (UKB)	RICE-RV; Train (AoU) -> Validate (UKB)	***	0.0710099	RICE-RV; Train (AoU) -> Validate (AoU)	RICE-RV; Train (AoU) -> Validate (AoU)
Height	SAS	0.0316446	0.0153945	0.127994	0.0103689	0.0327735	0.0154756	0.123893	0.0101354	RICE-RV; Train (AoU) -> Validate (UKB)	RICE-CV; Train (AoU) -> Validate (UKB)	0.000538185	0.0614847	-0.0093909	0.0718085	RICE-RV	RICE-RV; Train (AoU) -> Validate (UKB)	RICE-RV; Train (AoU) -> Validate (UKB)	**	0.0627735	RICE-RV; Train (AoU) -> Validate (AoU)	RICE-RV; Train (AoU) -> Validate (AoU)
Height	AMR	0.0481636	0.0159968	0.138498	0.0117595	0.0558219	0.0163202	0.160413	0.0120483	RICE-RV; Train (AoU) -> Validate (UKB)	RICE-CV; Train (AoU) -> Validate (UKB)	0.023112	0.0868749	0.013127	0.0972001	RICE-RV	RICE-RV; Train (AoU) -> Validate (UKB)	RICE-RV; Train (AoU) -> Validate (UKB)	***	0.0858219	RICE-RV; Train (AoU) -> Validate (AoU)	RICE-RV; Train (AoU) -> Validate (AoU)
Height	AFR	0.0324385	0.0167417	0.042478	0.00711575	0.0214312	0.0164707	0.0725185	0.00884901	RICE-RV; Train (AoU) -> Validate (UKB)	RICE-CV; Train (AoU) -> Validate (UKB)	-0.0106308	0.0538191	-0.0212735	0.0642136	RICE-RV	RICE-RV; Train (AoU) -> Validate (UKB)	RICE-RV; Train (AoU) -> Validate (UKB)		0.0514312	RICE-RV; Train (AoU) -> Validate (AoU)	RICE-RV; Train (AoU) -> Validate (AoU)

## Sheet: Supplementary Figure 1
Supplementary Figure 1
Simulation results comparing the predictive performance of PRSs for four ancestral groups from the UK Biobank (UKB).
Supplementary Figure 1 — FigS1_All_Betas
Method	Scale	Causal_Prop	Train_Size	Ancestry	Beta	SE_Beta	R2	SE_R2	Method1	Beta_Raw_Lower_95	Beta_Adjusted_Lower_95	R2_Raw_Lower_95	R2_Adjusted_Lower_95	Beta_Raw_Upper_95	Beta_Adjusted_Upper_95	R2_Raw_Upper_95	R2_Adjusted_Upper_95	Beta_Raw_Lower_99	Beta_Adjusted_Lower_99	R2_Raw_Lower_99	R2_Adjusted_Lower_99	Beta_Raw_Upper_99	Beta_Adjusted_Upper_99	R2_Raw_Upper_99	R2_Adjusted_Upper_99	group1	group2	p.signif_beta	position
CT	Scaled	Causal Prop. 0.01	n = 49,173	AFR	0.162118	0.0245937	0.0266313	0.00775127	CT																	RICE-CV	RICE-CV
Lassosum2	Scaled	Causal Prop. 0.01	n = 49,173	AFR	0.179408	0.0244018	0.0330935	0.00861099	Lassosum2																	RICE-CV	RICE-CV
LDpred2	Scaled	Causal Prop. 0.01	n = 49,173	AFR	0.180923	0.0242174	0.0336982	0.00867313	LDpred2																	RICE-CV	RICE-CV
RICE-CV	Scaled	Causal Prop. 0.01	n = 49,173	AFR	0.179733	0.0242824	0.0349413	0.00885079	RICE-CV																	RICE-CV	RICE-CV		0.263197
RICE-RV	Scaled	Causal Prop. 0.01	n = 49,173	AFR	0.0534639	0.284082	0.0349413	0.00885079	RICE-CV	-0.00324998	-0.0238051	0.0213987	0.0198718	0.088998	0.113187	0.0565578	0.054198	-0.0218576	-0.0559347	0.0175759	0.0161161	0.103106	0.150084	0.0632031	0.0607212	RICE-CV	RICE-CV
CT	Unscaled	Causal Prop. 0.01	n = 49,173	AFR	0.129843	0.0244006	0.0174782	0.00636905	CT																	RICE-CV	RICE-CV
Lassosum2	Unscaled	Causal Prop. 0.01	n = 49,173	AFR	0.13614	0.0244451	0.0192504	0.00665719	Lassosum2																	RICE-CV	RICE-CV
LDpred2	Unscaled	Causal Prop. 0.01	n = 49,173	AFR	0.139474	0.0243112	0.0201823	0.0067568	LDpred2																	RICE-CV	RICE-CV
RICE-CV	Unscaled	Causal Prop. 0.01	n = 49,173	AFR	0.14267	0.0242785	0.0320268	0.00850326	RICE-CV																	RICE-CV	RICE-CV	***	0.278048
RICE-RV	Unscaled	Causal Prop. 0.01	n = 49,173	AFR	0.105378	0.0244541	0.0320268	0.00850326	RICE-CV	0.0582947	0.0573602	0.0183228	0.0175797	0.154175	0.152938	0.0519667	0.0505758	0.043895	0.0423582	0.0147071	0.0142298	0.168596	0.167918	0.0583827	0.0569524	RICE-CV	RICE-CV
CT	Scaled	Causal Prop. 0.05	n = 49,173	AFR	0.106581	0.024947	0.0118246	0.00518088	CT																	RICE-CV	RICE-CV
Lassosum2	Scaled	Causal Prop. 0.05	n = 49,173	AFR	0.126892	0.0245171	0.0165737	0.00620769	Lassosum2																	RICE-CV	RICE-CV
LDpred2	Scaled	Causal Prop. 0.05	n = 49,173	AFR	0.128329	0.024621	0.0169218	0.0062604	LDpred2																	RICE-CV	RICE-CV
RICE-CV	Scaled	Causal Prop. 0.05	n = 49,173	AFR	0.125044	0.0244882	0.017087	0.00628898	RICE-CV																	RICE-CV	RICE-CV		0.183513
RICE-RV	Scaled	Causal Prop. 0.05	n = 49,173	AFR	0.0284693	0.0678174	0.017087	0.00628898	RICE-CV	-0.0215144	-0.0323466	0.00742096	0.00707949	0.0741342	0.075576	0.0319605	0.0314804	-0.0366292	-0.0613092	0.00522675	0.00503839	0.0894738	0.10668	0.0370596	0.0365389	RICE-CV	RICE-CV
CT	Unscaled	Causal Prop. 0.05	n = 49,173	AFR	0.085952	0.0246603	0.00779905	0.00424708	CT																	RICE-CV	RICE-CV
Lassosum2	Unscaled	Causal Prop. 0.05	n = 49,173	AFR	0.101087	0.024487	0.0107373	0.00495789	Lassosum2																	RICE-CV	RICE-CV
LDpred2	Unscaled	Causal Prop. 0.05	n = 49,173	AFR	0.0999219	0.0245165	0.0104357	0.00490243	LDpred2																	RICE-CV	RICE-CV
RICE-CV	Unscaled	Causal Prop. 0.05	n = 49,173	AFR	0.101577	0.0244904	0.0160049	0.00608207	RICE-CV																	RICE-CV	RICE-CV	***	0.204876
RICE-RV	Unscaled	Causal Prop. 0.05	n = 49,173	AFR	0.0732984	0.0244956	0.0160049	0.00608207	RICE-CV	0.0247996	0.0256988	0.00663902	0.00640218	0.120735	0.121307	0.0302464	0.0298793	0.0105147	0.0115574	0.00456205	0.00444901	0.135979	0.136419	0.0353001	0.0349858	RICE-CV	RICE-CV
CT	Scaled	Causal Prop. 0.2	n = 49,173	AFR	0.0758308	0.0247654	0.00616791	0.00375961	CT																	RICE-CV	RICE-CV
Lassosum2	Scaled	Causal Prop. 0.2	n = 49,173	AFR	0.102163	0.0243973	0.0111577	0.00500859	Lassosum2																	RICE-CV	RICE-CV
LDpred2	Scaled	Causal Prop. 0.2	n = 49,173	AFR	0.102111	0.0245642	0.0111889	0.00502047	LDpred2																	RICE-CV	RICE-CV
RICE-CV	Scaled	Causal Prop. 0.2	n = 49,173	AFR	0.0947863	0.0244983	0.00951711	0.00464619	RICE-CV																	RICE-CV	RICE-CV		0.143794
RICE-RV	Scaled	Causal Prop. 0.2	n = 49,173	AFR	0.0190077	0.571534	0.00951453	0.00463951	RICE-CV	-0.0362119	-0.150954	0.00274553	0.00285628	0.0524576	0.175818	0.0206629	0.0206389	-0.0501674	-0.223633	0.00165248	0.00176707	0.069901	0.235277	0.0247793	0.0248476	RICE-CV	RICE-CV
CT	Unscaled	Causal Prop. 0.2	n = 49,173	AFR	0.0606357	0.0244889	0.00431421	0.00307991	CT																	RICE-CV	RICE-CV
Lassosum2	Unscaled	Causal Prop. 0.2	n = 49,173	AFR	0.084155	0.0246802	0.00763782	0.00419311	Lassosum2																	RICE-CV	RICE-CV
LDpred2	Unscaled	Causal Prop. 0.2	n = 49,173	AFR	0.0846449	0.0245423	0.00770015	0.00418337	LDpred2																	RICE-CV	RICE-CV
RICE-CV	Unscaled	Causal Prop. 0.2	n = 49,173	AFR	0.0784265	0.0244654	0.00759794	0.00414963	RICE-CV																	RICE-CV	RICE-CV		0.139304
RICE-RV	Unscaled	Causal Prop. 0.2	n = 49,173	AFR	0.0308772	0.0250381	0.00759794	0.00414963	RICE-CV	-0.0182903	-0.0193233	0.00196871	0.00191719	0.0779005	0.0788459	0.0180329	0.0177684	-0.0334051	-0.0341642	0.001066	0.00101175	0.0927866	0.0935428	0.0219878	0.0217424	RICE-CV	RICE-CV
CT	Scaled	Causal Prop. 0.01	n = 98,343	AFR	0.184401	0.0245213	0.0340738	0.00864199	CT																	RICE-CV	RICE-CV
Lassosum2	Scaled	Causal Prop. 0.01	n = 98,343	AFR	0.191717	0.0242615	0.0377166	0.00910791	Lassosum2																	RICE-CV	RICE-CV
LDpred2	Scaled	Causal Prop. 0.01	n = 98,343	AFR	0.19529	0.024058	0.0391557	0.00929167	LDpred2																	RICE-CV	RICE-CV
RICE-CV	Scaled	Causal Prop. 0.01	n = 98,343	AFR	0.195861	0.0240734	0.0409528	0.00948346	RICE-CV																	RICE-CV	RICE-CV		0.272776
RICE-RV	Scaled	Causal Prop. 0.01	n = 98,343	AFR	0.0469145	0.0248922	0.0409528	0.00948346	RICE-CV	-0.0015359	-0.0018321	0.0259689	0.0245153	0.0925907	0.0956276	0.0636207	0.0614098	-0.0160542	-0.0165561	0.0216737	0.020415	0.107682	0.110987	0.0708961	0.0679593	RICE-CV	RICE-CV
CT	Scaled	Causal Prop. 0.05	n = 98,343	AFR	0.133825	0.0247572	0.0180532	0.00645281	CT																	RICE-CV	RICE-CV
Lassosum2	Scaled	Causal Prop. 0.05	n = 98,343	AFR	0.148975	0.0245407	0.0226588	0.00721181	Lassosum2																	RICE-CV	RICE-CV
LDpred2	Scaled	Causal Prop. 0.05	n = 98,343	AFR	0.15107	0.0245387	0.0232603	0.00730528	LDpred2																	RICE-CV	RICE-CV
RICE-CV	Scaled	Causal Prop. 0.05	n = 98,343	AFR	0.150485	0.0243297	0.0255965	0.00774773	RICE-CV																	RICE-CV	RICE-CV	**	0.229976
RICE-RV	Scaled	Causal Prop. 0.05	n = 98,343	AFR	0.0494913	0.0253829	0.0255965	0.00774773	RICE-CV	0.000289176	0.00212856	0.0132243	0.0128904	0.101713	0.100464	0.0431953	0.0428835	-0.0158026	-0.0132256	0.0102969	0.0100107	0.118128	0.116948	0.0489932	0.0486532	RICE-CV	RICE-CV
CT	Scaled	Causal Prop. 0.2	n = 98,343	AFR	0.0919247	0.0247642	0.00907868	0.00452189	CT																	RICE-CV	RICE-CV
Lassosum2	Scaled	Causal Prop. 0.2	n = 98,343	AFR	0.11713	0.0243574	0.0143978	0.00569436	Lassosum2																	RICE-CV	RICE-CV
LDpred2	Scaled	Causal Prop. 0.2	n = 98,343	AFR	0.117423	0.0245318	0.0145092	0.00573402	LDpred2																	RICE-CV	RICE-CV
RICE-CV	Scaled	Causal Prop. 0.2	n = 98,343	AFR	0.107777	0.0244373	0.0125618	0.00529843	RICE-CV																	RICE-CV	RICE-CV		0.153293
RICE-RV	Scaled	Causal Prop. 0.2	n = 98,343	AFR	0.0155158	0.0241103	0.0125618	0.00529843	RICE-CV	-0.0392147	-0.0390005	0.00446928	0.00454891	0.0604354	0.0563902	0.0249192	0.0249234	-0.0568564	-0.0564331	0.00300506	0.0029539	0.0783352	0.0732692	0.029494	0.029537	RICE-CV	RICE-CV
CT	Scaled	Causal Prop. 0.01	n = 49,173	AMR	0.160833	0.0248756	0.0270161	0.00807934	CT																	RICE-CV	RICE-CV
Lassosum2	Scaled	Causal Prop. 0.01	n = 49,173	AMR	0.154946	0.0251547	0.0246782	0.00775021	Lassosum2																	RICE-CV	RICE-CV
LDpred2	Scaled	Causal Prop. 0.01	n = 49,173	AMR	0.154518	0.025129	0.0245579	0.00771539	LDpred2																	RICE-CV	RICE-CV
RICE-CV	Scaled	Causal Prop. 0.01	n = 49,173	AMR	0.171267	0.0249844	0.0305049	0.00850039	RICE-CV																	RICE-CV	RICE-CV		0.254257
RICE-RV	Scaled	Causal Prop. 0.01	n = 49,173	AMR	0.0529906	0.184814	0.0305049	0.00850039	RICE-CV	-0.025628	-0.0928717	0.0167444	0.0161392	0.0758265	0.176267	0.0501439	0.0491945	-0.0421378	-0.123021	0.0132176	0.012662	0.092018	0.205409	0.056506	0.0555393	RICE-CV	RICE-CV
CT	Unscaled	Causal Prop. 0.01	n = 49,173	AMR	0.159594	0.0248569	0.0263383	0.00797185	CT																	RICE-CV	RICE-CV
Lassosum2	Unscaled	Causal Prop. 0.01	n = 49,173	AMR	0.15445	0.0251271	0.0242342	0.00764646	Lassosum2																	RICE-CV	RICE-CV
LDpred2	Unscaled	Causal Prop. 0.01	n = 49,173	AMR	0.155093	0.0250347	0.0244121	0.00767259	LDpred2																	RICE-CV	RICE-CV
RICE-CV	Unscaled	Causal Prop. 0.01	n = 49,173	AMR	0.172736	0.0249288	0.0327449	0.00884146	RICE-CV																	RICE-CV	RICE-CV	**	0.254179
RICE-RV	Unscaled	Causal Prop. 0.01	n = 49,173	AMR	0.0514425	0.0249336	0.0327449	0.00884146	RICE-CV	0.0056227	0.00235393	0.0183194	0.0177045	0.102767	0.100549	0.0528201	0.0519727	-0.00989815	-0.0129805	0.0144836	0.0140727	0.117977	0.11601	0.0598121	0.0583978	RICE-CV	RICE-CV
CT	Scaled	Causal Prop. 0.05	n = 49,173	AMR	0.13544	0.0247185	0.0194142	0.00684052	CT																	RICE-CV	RICE-CV
Lassosum2	Scaled	Causal Prop. 0.05	n = 49,173	AMR	0.13994	0.0248853	0.020571	0.00705716	Lassosum2																	RICE-CV	RICE-CV
LDpred2	Scaled	Causal Prop. 0.05	n = 49,173	AMR	0.141026	0.0249758	0.0209391	0.00723238	LDpred2																	RICE-CV	RICE-CV
RICE-CV	Scaled	Causal Prop. 0.05	n = 49,173	AMR	0.149109	0.0246433	0.0243164	0.00765943	RICE-CV																	RICE-CV	RICE-CV		0.205699
RICE-RV	Scaled	Causal Prop. 0.05	n = 49,173	AMR	0.0265908	0.0564059	0.0243164	0.00765943	RICE-CV	-0.0275403	-0.0392191	0.0123703	0.0117157	0.0790274	0.0818711	0.0426048	0.0415205	-0.0444996	-0.0602979	0.00940679	0.00883658	0.0976032	0.101155	0.0485754	0.0475329	RICE-CV	RICE-CV
CT	Unscaled	Causal Prop. 0.05	n = 49,173	AMR	0.140539	0.0249048	0.020942	0.00717505	CT																	RICE-CV	RICE-CV
Lassosum2	Unscaled	Causal Prop. 0.05	n = 49,173	AMR	0.141421	0.0249592	0.0210023	0.00717439	Lassosum2																	RICE-CV	RICE-CV
LDpred2	Unscaled	Causal Prop. 0.05	n = 49,173	AMR	0.14176	0.0250245	0.0212215	0.00723178	LDpred2																	RICE-CV	RICE-CV
RICE-CV	Unscaled	Causal Prop. 0.05	n = 49,173	AMR	0.152466	0.0247892	0.0274133	0.00817556	RICE-CV																	RICE-CV	RICE-CV		0.231377
RICE-RV	Unscaled	Causal Prop. 0.05	n = 49,173	AMR	0.0489117	0.0253142	0.0274133	0.00817556	RICE-CV	0.000414675	-0.000452205	0.0144521	0.0137719	0.0978488	0.0983622	0.0466534	0.0455604	-0.0141633	-0.015299	0.0113023	0.0105478	0.112811	0.114131	0.0529264	0.0519124	RICE-CV	RICE-CV
CT	Scaled	Causal Prop. 0.2	n = 49,173	AMR	0.115544	0.0252692	0.0137437	0.00582208	CT																	RICE-CV	RICE-CV
Lassosum2	Scaled	Causal Prop. 0.2	n = 49,173	AMR	0.128553	0.0251036	0.0171939	0.0064926	Lassosum2																	RICE-CV	RICE-CV
LDpred2	Scaled	Causal Prop. 0.2	n = 49,173	AMR	0.128378	0.0250847	0.0171775	0.00646533	LDpred2																	RICE-CV	RICE-CV
RICE-CV	Scaled	Causal Prop. 0.2	n = 49,173	AMR	0.130137	0.0251982	0.0172593	0.00647068	RICE-CV																	RICE-CV	RICE-CV		0.180681
RICE-RV	Scaled	Causal Prop. 0.2	n = 49,173	AMR	0.0205446	0.233344	0.017357	0.00649251	RICE-CV	-0.0456994	-0.150612	0.00731991	0.0070843	0.0620659	0.143847	0.0326861	0.0321507	-0.072133	-0.211247	0.00504465	0.00489543	0.0821437	0.194278	0.0381589	0.0376305	RICE-CV	RICE-CV
CT	Unscaled	Causal Prop. 0.2	n = 49,173	AMR	0.121436	0.0252763	0.0154769	0.00616382	CT																	RICE-CV	RICE-CV
Lassosum2	Unscaled	Causal Prop. 0.2	n = 49,173	AMR	0.136043	0.0252023	0.0193398	0.00687432	Lassosum2																	RICE-CV	RICE-CV
LDpred2	Unscaled	Causal Prop. 0.2	n = 49,173	AMR	0.136365	0.0250964	0.0194103	0.00688826	LDpred2																	RICE-CV	RICE-CV
RICE-CV	Unscaled	Causal Prop. 0.2	n = 49,173	AMR	0.13836	0.0252081	0.0202884	0.0070361	RICE-CV																	RICE-CV	RICE-CV		0.194308
RICE-RV	Unscaled	Causal Prop. 0.2	n = 49,173	AMR	0.0259472	0.0250792	0.0202884	0.0070361	RICE-CV	-0.0245484	-0.0255841	0.00876725	0.00888238	0.0732362	0.0726066	0.0358343	0.0361261	-0.0392277	-0.0402357	0.00634005	0.00639827	0.0886007	0.0875081	0.0413981	0.0418757	RICE-CV	RICE-CV
CT	Scaled	Causal Prop. 0.01	n = 98,343	AMR	0.173497	0.0248029	0.031334	0.00867846	CT																	RICE-CV	RICE-CV
Lassosum2	Scaled	Causal Prop. 0.01	n = 98,343	AMR	0.166241	0.0251103	0.0284687	0.0083093	Lassosum2																	RICE-CV	RICE-CV
LDpred2	Scaled	Causal Prop. 0.01	n = 98,343	AMR	0.16719	0.0250141	0.0287049	0.00832437	LDpred2																	RICE-CV	RICE-CV
RICE-CV	Scaled	Causal Prop. 0.01	n = 98,343	AMR	0.183211	0.0249211	0.0354396	0.00915936	RICE-CV																	RICE-CV	RICE-CV		0.270601
RICE-RV	Scaled	Causal Prop. 0.01	n = 98,343	AMR	0.0573902	0.0458473	0.0354396	0.00915936	RICE-CV	-0.0177364	-0.034116	0.0203924	0.0198439	0.0816151	0.145114	0.0564151	0.0553792	-0.032535	-0.0617891	0.0163648	0.0160718	0.0970766	0.172171	0.0633288	0.0621375	RICE-CV	RICE-CV
CT	Scaled	Causal Prop. 0.05	n = 98,343	AMR	0.151926	0.0247038	0.0241954	0.0076572	CT																	RICE-CV	RICE-CV
Lassosum2	Scaled	Causal Prop. 0.05	n = 98,343	AMR	0.15623	0.0247892	0.0254907	0.00783041	Lassosum2																	RICE-CV	RICE-CV
LDpred2	Scaled	Causal Prop. 0.05	n = 98,343	AMR	0.156519	0.0248401	0.0257474	0.00794422	LDpred2																	RICE-CV	RICE-CV
RICE-CV	Scaled	Causal Prop. 0.05	n = 98,343	AMR	0.165818	0.024566	0.0304072	0.00853533	RICE-CV																	RICE-CV	RICE-CV		0.235388
RICE-RV	Scaled	Causal Prop. 0.05	n = 98,343	AMR	0.0395696	0.024232	0.0304072	0.00853533	RICE-CV	-0.00748394	-0.00726708	0.0168932	0.0159654	0.0910112	0.0878704	0.0505995	0.0491336	-0.0220812	-0.0219053	0.0134587	0.0124878	0.107543	0.104109	0.0570122	0.0556588	RICE-CV	RICE-CV
CT	Scaled	Causal Prop. 0.2	n = 98,343	AMR	0.132533	0.0252101	0.0180177	0.00661253	CT																	RICE-CV	RICE-CV
Lassosum2	Scaled	Causal Prop. 0.2	n = 98,343	AMR	0.147599	0.0250414	0.0225824	0.00739702	Lassosum2																	RICE-CV	RICE-CV
LDpred2	Scaled	Causal Prop. 0.2	n = 98,343	AMR	0.147833	0.0250371	0.0226247	0.00738413	LDpred2																	RICE-CV	RICE-CV
RICE-CV	Scaled	Causal Prop. 0.2	n = 98,343	AMR	0.147554	0.0250241	0.0226297	0.00738603	RICE-CV																	RICE-CV	RICE-CV		0.195466
RICE-RV	Scaled	Causal Prop. 0.2	n = 98,343	AMR	0.0179122	0.0265459	0.0226297	0.00738603	RICE-CV	-0.0362359	-0.0390099	0.0105826	0.0105528	0.066442	0.0632279	0.039131	0.0390329	-0.0631343	-0.0646759	0.00782974	0.00797157	0.0866129	0.0826847	0.0448767	0.0449668	RICE-CV	RICE-CV
CT	Scaled	Causal Prop. 0.01	n = 49,173	EUR	0.168487	0.00783126	0.0284612	0.00260128	CT																	RICE-CV	RICE-CV
Lassosum2	Scaled	Causal Prop. 0.01	n = 49,173	EUR	0.162604	0.0078581	0.0264881	0.00251201	Lassosum2																	RICE-CV	RICE-CV
LDpred2	Scaled	Causal Prop. 0.01	n = 49,173	EUR	0.163865	0.00784889	0.0268946	0.00253601	LDpred2																	RICE-CV	RICE-CV
RICE-CV	Scaled	Causal Prop. 0.01	n = 49,173	EUR	0.178518	0.00780874	0.0342376	0.00287838	RICE-CV																	RICE-CV	RICE-CV	***	0.25606
RICE-RV	Scaled	Causal Prop. 0.01	n = 49,173	EUR	0.0475423	0.0079599	0.0342376	0.00287838	RICE-CV	0.0330599	0.0319904	0.0288256	0.0288185	0.065446	0.0631191	0.0400901	0.0400682	0.0279986	0.0270295	0.0272654	0.0272756	0.0707199	0.0683437	0.0419425	0.0419668	RICE-CV	RICE-CV
CT	Unscaled	Causal Prop. 0.01	n = 49,173	EUR	0.17481	0.00780946	0.0306248	0.00268573	CT																	RICE-CV	RICE-CV
Lassosum2	Unscaled	Causal Prop. 0.01	n = 49,173	EUR	0.167355	0.00784254	0.028107	0.00259151	Lassosum2																	RICE-CV	RICE-CV
LDpred2	Unscaled	Causal Prop. 0.01	n = 49,173	EUR	0.169068	0.00782775	0.0286893	0.00261187	LDpred2																	RICE-CV	RICE-CV
RICE-CV	Unscaled	Causal Prop. 0.01	n = 49,173	EUR	0.184783	0.00776876	0.0372073	0.0029633	RICE-CV																	RICE-CV	RICE-CV	***	0.268699
RICE-RV	Unscaled	Causal Prop. 0.01	n = 49,173	EUR	0.0539161	0.00784095	0.0372073	0.0029633	RICE-CV	0.038684	0.0385503	0.0316767	0.0316487	0.0691353	0.0692999	0.043195	0.0431893	0.0341916	0.0337797	0.0300701	0.0299977	0.0738331	0.0740355	0.0450249	0.0450881	RICE-CV	RICE-CV
CT	Scaled	Causal Prop. 0.05	n = 49,173	EUR	0.138074	0.00787803	0.0191161	0.00215492	CT																	RICE-CV	RICE-CV
Lassosum2	Scaled	Causal Prop. 0.05	n = 49,173	EUR	0.140362	0.00785604	0.0197563	0.00219201	Lassosum2																	RICE-CV	RICE-CV
LDpred2	Scaled	Causal Prop. 0.05	n = 49,173	EUR	0.141899	0.00785825	0.0201851	0.00220615	LDpred2																	RICE-CV	RICE-CV
RICE-CV	Scaled	Causal Prop. 0.05	n = 49,173	EUR	0.150255	0.00786419	0.022838	0.00233985	RICE-CV																	RICE-CV	RICE-CV	**	0.197255
RICE-RV	Scaled	Causal Prop. 0.05	n = 49,173	EUR	0.0170003	0.0140743	0.022838	0.00233985	RICE-CV	0.000858155	0.000781212	0.0184565	0.018479	0.0350754	0.0376784	0.0276472	0.0276216	-0.0101252	-0.0156135	0.0172418	0.0172955	0.0459259	0.0495786	0.02917	0.0291017	RICE-CV	RICE-CV
CT	Unscaled	Causal Prop. 0.05	n = 49,173	EUR	0.141901	0.00783999	0.0201854	0.0022158	CT																	RICE-CV	RICE-CV
Lassosum2	Unscaled	Causal Prop. 0.05	n = 49,173	EUR	0.142489	0.00785814	0.0203588	0.00220883	Lassosum2																	RICE-CV	RICE-CV
LDpred2	Unscaled	Causal Prop. 0.05	n = 49,173	EUR	0.143791	0.00789331	0.0207309	0.00223348	LDpred2																	RICE-CV	RICE-CV
RICE-CV	Unscaled	Causal Prop. 0.05	n = 49,173	EUR	0.155074	0.00787174	0.0252465	0.00246229	RICE-CV																	RICE-CV	RICE-CV	***	0.219961
RICE-RV	Unscaled	Causal Prop. 0.05	n = 49,173	EUR	0.0348863	0.00786039	0.0252465	0.00246229	RICE-CV	0.0197032	0.0195719	0.0206947	0.0206918	0.0503116	0.0502769	0.0302692	0.03029	0.0149903	0.0148228	0.0193788	0.0193796	0.0547593	0.0550171	0.0318578	0.0319252	RICE-CV	RICE-CV
CT	Scaled	Causal Prop. 0.2	n = 49,173	EUR	0.137548	0.0078225	0.0190157	0.00214629	CT																	RICE-CV	RICE-CV
Lassosum2	Scaled	Causal Prop. 0.2	n = 49,173	EUR	0.139364	0.0078693	0.0194529	0.00216663	Lassosum2																	RICE-CV	RICE-CV
LDpred2	Scaled	Causal Prop. 0.2	n = 49,173	EUR	0.139496	0.00787859	0.0194895	0.00216576	LDpred2																	RICE-CV	RICE-CV
RICE-CV	Scaled	Causal Prop. 0.2	n = 49,173	EUR	0.146745	0.00784502	0.0213296	0.00225839	RICE-CV																	RICE-CV	RICE-CV		0.184058
RICE-RV	Scaled	Causal Prop. 0.2	n = 49,173	EUR	0.00731294	0.0481669	0.0213741	0.00226087	RICE-CV	-0.0101182	-0.0113574	0.017196	0.0171648	0.0204022	0.0265882	0.0262645	0.0259892	-0.0145274	-0.0277374	0.0159952	0.0160019	0.0252978	0.0652891	0.0277172	0.0275292	RICE-CV	RICE-CV
CT	Unscaled	Causal Prop. 0.2	n = 49,173	EUR	0.139977	0.00788628	0.0196598	0.00217891	CT																	RICE-CV	RICE-CV
Lassosum2	Unscaled	Causal Prop. 0.2	n = 49,173	EUR	0.143871	0.00784394	0.020754	0.00222993	Lassosum2																	RICE-CV	RICE-CV
LDpred2	Unscaled	Causal Prop. 0.2	n = 49,173	EUR	0.144032	0.00784957	0.0207989	0.00224416	LDpred2																	RICE-CV	RICE-CV
RICE-CV	Unscaled	Causal Prop. 0.2	n = 49,173	EUR	0.151232	0.00784596	0.0234224	0.00237821	RICE-CV																	RICE-CV	RICE-CV	***	0.203729
RICE-RV	Unscaled	Causal Prop. 0.2	n = 49,173	EUR	0.0224977	0.0078452	0.0234224	0.00237821	RICE-CV	0.00725939	0.00714838	0.0190594	0.0190065	0.0377731	0.0379295	0.0282952	0.0283089	0.00252884	0.00262479	0.0178023	0.017768	0.0423933	0.0426159	0.0298695	0.0298054	RICE-CV	RICE-CV
CT	Scaled	Causal Prop. 0.01	n = 98,343	EUR	0.179728	0.00781133	0.0323794	0.00276607	CT																	RICE-CV	RICE-CV
Lassosum2	Scaled	Causal Prop. 0.01	n = 98,343	EUR	0.173936	0.0078497	0.030291	0.00267888	Lassosum2																	RICE-CV	RICE-CV
LDpred2	Scaled	Causal Prop. 0.01	n = 98,343	EUR	0.176054	0.00784708	0.0310362	0.00270908	LDpred2																	RICE-CV	RICE-CV
RICE-CV	Scaled	Causal Prop. 0.01	n = 98,343	EUR	0.189172	0.00780054	0.0394014	0.0030972	RICE-CV																	RICE-CV	RICE-CV	***	0.277761
RICE-RV	Scaled	Causal Prop. 0.01	n = 98,343	EUR	0.0585895	0.00812053	0.0394014	0.0030972	RICE-CV	0.0443747	0.0428186	0.0335452	0.0335797	0.0771691	0.0746058	0.0456658	0.0456213	0.039487	0.0379437	0.0319123	0.0318966	0.0821869	0.0797242	0.0476634	0.0476075	RICE-CV	RICE-CV
CT	Scaled	Causal Prop. 0.05	n = 98,343	EUR	0.159301	0.00783352	0.0254243	0.00247385	CT																	RICE-CV	RICE-CV
Lassosum2	Scaled	Causal Prop. 0.05	n = 98,343	EUR	0.158114	0.00783351	0.0250552	0.00244817	Lassosum2																	RICE-CV	RICE-CV
LDpred2	Scaled	Causal Prop. 0.05	n = 98,343	EUR	0.159174	0.00784508	0.0253899	0.00245512	LDpred2																	RICE-CV	RICE-CV
RICE-CV	Scaled	Causal Prop. 0.05	n = 98,343	EUR	0.170142	0.00782578	0.0295266	0.0026522	RICE-CV																	RICE-CV	RICE-CV	***	0.22773
RICE-RV	Scaled	Causal Prop. 0.05	n = 98,343	EUR	0.0275883	0.00801786	0.0295266	0.0026522	RICE-CV	0.0124721	0.0123647	0.0245878	0.0246085	0.0431204	0.0432478	0.0350041	0.0349286	0.0080336	0.00776266	0.0231594	0.0232038	0.0487696	0.0490065	0.0367263	0.036647	RICE-CV	RICE-CV
CT	Scaled	Causal Prop. 0.2	n = 98,343	EUR	0.154939	0.00779661	0.0241212	0.00241442	CT																	RICE-CV	RICE-CV
Lassosum2	Scaled	Causal Prop. 0.2	n = 98,343	EUR	0.155732	0.0078471	0.0242953	0.00241945	Lassosum2																	RICE-CV	RICE-CV
LDpred2	Scaled	Causal Prop. 0.2	n = 98,343	EUR	0.155653	0.00786665	0.0242722	0.00241008	LDpred2																	RICE-CV	RICE-CV
RICE-CV	Scaled	Causal Prop. 0.2	n = 98,343	EUR	0.164119	0.00781505	0.0270656	0.00254011	RICE-CV																	RICE-CV	RICE-CV		0.206522
RICE-RV	Scaled	Causal Prop. 0.2	n = 98,343	EUR	0.0124023	0.00848197	0.0270656	0.00254011	RICE-CV	-0.00443942	-0.00486282	0.0223214	0.0223306	0.0264271	0.0282618	0.0322689	0.0322221	-0.00913726	-0.00986382	0.0210245	0.0209865	0.031459	0.0335127	0.0339804	0.0338568	RICE-CV	RICE-CV
CT	Scaled	Causal Prop. 0.01	n = 49,173	SAS	0.165829	0.0230247	0.027804	0.00752283	CT																	RICE-CV	RICE-CV
Lassosum2	Scaled	Causal Prop. 0.01	n = 49,173	SAS	0.158397	0.0231455	0.025385	0.007149	Lassosum2																	RICE-CV	RICE-CV
LDpred2	Scaled	Causal Prop. 0.01	n = 49,173	SAS	0.158546	0.0231414	0.0254594	0.00718771	LDpred2																	RICE-CV	RICE-CV
RICE-CV	Scaled	Causal Prop. 0.01	n = 49,173	SAS	0.176268	0.0230242	0.033081	0.00816354	RICE-CV																	RICE-CV	RICE-CV		0.25239
RICE-RV	Scaled	Causal Prop. 0.01	n = 49,173	SAS	0.0461222	0.0998435	0.033081	0.00816354	RICE-CV	-0.00274055	-0.00266799	0.018963	0.0190714	0.0987693	0.103439	0.0509088	0.0507233	-0.0194226	-0.0246492	0.0156145	0.0156957	0.117588	0.128445	0.0568974	0.056827	RICE-CV	RICE-CV
CT	Unscaled	Causal Prop. 0.01	n = 49,173	SAS	0.174121	0.0230305	0.0305505	0.0078052	CT																	RICE-CV	RICE-CV
Lassosum2	Unscaled	Causal Prop. 0.01	n = 49,173	SAS	0.166917	0.023003	0.0279897	0.00750746	Lassosum2																	RICE-CV	RICE-CV
LDpred2	Unscaled	Causal Prop. 0.01	n = 49,173	SAS	0.167419	0.022893	0.0281558	0.00751296	LDpred2																	RICE-CV	RICE-CV
RICE-CV	Unscaled	Causal Prop. 0.01	n = 49,173	SAS	0.18438	0.0229637	0.0372709	0.00864189	RICE-CV																	RICE-CV	RICE-CV	**	0.269569
RICE-RV	Unscaled	Causal Prop. 0.01	n = 49,173	SAS	0.0551891	0.0227919	0.0372709	0.00864189	RICE-CV	0.0106295	0.0104761	0.0222381	0.022231	0.0999991	0.0997556	0.055612	0.0558869	-0.00424851	-0.00311384	0.0183789	0.0184928	0.114354	0.113511	0.0619039	0.0619377	RICE-CV	RICE-CV
CT	Scaled	Causal Prop. 0.05	n = 49,173	SAS	0.135805	0.0233426	0.0185528	0.00618901	CT																	RICE-CV	RICE-CV
Lassosum2	Scaled	Causal Prop. 0.05	n = 49,173	SAS	0.148348	0.0231075	0.02243	0.00677139	Lassosum2																	RICE-CV	RICE-CV
LDpred2	Scaled	Causal Prop. 0.05	n = 49,173	SAS	0.149673	0.0229916	0.0228103	0.00682959	LDpred2																	RICE-CV	RICE-CV
RICE-CV	Scaled	Causal Prop. 0.05	n = 49,173	SAS	0.152338	0.023078	0.0239212	0.00697216	RICE-CV																	RICE-CV	RICE-CV		0.2052
RICE-RV	Scaled	Causal Prop. 0.05	n = 49,173	SAS	0.0228619	0.0810079	0.0239212	0.00697216	RICE-CV	-0.0274817	-0.0361666	0.0121832	0.0122531	0.0678767	0.0793487	0.0393252	0.0392671	-0.0466604	-0.0601836	0.00941869	0.00947837	0.0870786	0.0996037	0.0446784	0.0445342	RICE-CV	RICE-CV
CT	Unscaled	Causal Prop. 0.05	n = 49,173	SAS	0.136411	0.0233831	0.0187626	0.00620593	CT																	RICE-CV	RICE-CV
Lassosum2	Unscaled	Causal Prop. 0.05	n = 49,173	SAS	0.140102	0.0231616	0.0199998	0.00639266	Lassosum2																	RICE-CV	RICE-CV
LDpred2	Unscaled	Causal Prop. 0.05	n = 49,173	SAS	0.141461	0.0231715	0.0203213	0.00644909	LDpred2																	RICE-CV	RICE-CV
RICE-CV	Unscaled	Causal Prop. 0.05	n = 49,173	SAS	0.150531	0.0230912	0.0249672	0.00713048	RICE-CV																	RICE-CV	RICE-CV		0.225262
RICE-RV	Unscaled	Causal Prop. 0.05	n = 49,173	SAS	0.0447309	0.0234959	0.0249672	0.00713048	RICE-CV	-0.00199458	-0.00125233	0.0131025	0.0130158	0.0889168	0.0904723	0.0409213	0.0406199	-0.0158781	-0.0152385	0.0102734	0.0101841	0.103112	0.103994	0.0463345	0.0461251	RICE-CV	RICE-CV
CT	Scaled	Causal Prop. 0.2	n = 49,173	SAS	0.130901	0.023083	0.0174493	0.00596241	CT																	RICE-CV	RICE-CV
Lassosum2	Scaled	Causal Prop. 0.2	n = 49,173	SAS	0.135795	0.0230268	0.0189308	0.00623397	Lassosum2																	RICE-CV	RICE-CV
LDpred2	Scaled	Causal Prop. 0.2	n = 49,173	SAS	0.135915	0.0230152	0.0189576	0.00625441	LDpred2																	RICE-CV	RICE-CV
RICE-CV	Scaled	Causal Prop. 0.2	n = 49,173	SAS	0.141178	0.0230248	0.019919	0.00637563	RICE-CV																	RICE-CV	RICE-CV		0.182423
RICE-RV	Scaled	Causal Prop. 0.2	n = 49,173	SAS	0.011245	0.501735	0.0200954	0.00641016	RICE-CV	-0.0423399	-0.135332	0.00985326	0.00953971	0.0486397	0.12651	0.0349363	0.0343749	-0.058197	-0.181952	0.00742981	0.00708017	0.064153	0.175462	0.0400889	0.0395879	RICE-CV	RICE-CV
CT	Unscaled	Causal Prop. 0.2	n = 49,173	SAS	0.128362	0.0230113	0.0169815	0.0059224	CT																	RICE-CV	RICE-CV
Lassosum2	Unscaled	Causal Prop. 0.2	n = 49,173	SAS	0.13974	0.0230265	0.0202704	0.00643006	Lassosum2																	RICE-CV	RICE-CV
LDpred2	Unscaled	Causal Prop. 0.2	n = 49,173	SAS	0.140623	0.0229597	0.0204907	0.00644691	LDpred2																	RICE-CV	RICE-CV
RICE-CV	Unscaled	Causal Prop. 0.2	n = 49,173	SAS	0.143547	0.0230447	0.0219561	0.00669595	RICE-CV																	RICE-CV	RICE-CV		0.199791
RICE-RV	Unscaled	Causal Prop. 0.2	n = 49,173	SAS	0.0262446	0.0229319	0.0219561	0.00669595	RICE-CV	-0.0199231	-0.0204903	0.0109825	0.01096	0.0701366	0.0693652	0.0368425	0.0368958	-0.0337596	-0.0343326	0.00837692	0.00831612	0.0839683	0.0832022	0.0421724	0.0417961	RICE-CV	RICE-CV
CT	Scaled	Causal Prop. 0.01	n = 98,343	SAS	0.180678	0.0230829	0.0328287	0.00817239	CT																	RICE-CV	RICE-CV
Lassosum2	Scaled	Causal Prop. 0.01	n = 98,343	SAS	0.170859	0.0230438	0.0294558	0.00767406	Lassosum2																	RICE-CV	RICE-CV
LDpred2	Scaled	Causal Prop. 0.01	n = 98,343	SAS	0.171429	0.0230679	0.0296592	0.00771314	LDpred2																	RICE-CV	RICE-CV
RICE-CV	Scaled	Causal Prop. 0.01	n = 98,343	SAS	0.190199	0.0229279	0.0383404	0.00875865	RICE-CV																	RICE-CV	RICE-CV	**	0.270318
RICE-RV	Scaled	Causal Prop. 0.01	n = 98,343	SAS	0.0501189	0.0260861	0.0383404	0.00875865	RICE-CV	0.000944648	0.000875503	0.023178	0.023085	0.0992674	0.103564	0.0573189	0.0571448	-0.0166535	-0.0163672	0.0192952	0.0191526	0.118464	0.122735	0.0637374	0.0633735	RICE-CV	RICE-CV
CT	Scaled	Causal Prop. 0.05	n = 98,343	SAS	0.157168	0.0231519	0.0245423	0.00705131	CT																	RICE-CV	RICE-CV
Lassosum2	Scaled	Causal Prop. 0.05	n = 98,343	SAS	0.162967	0.0230142	0.0268607	0.00737975	Lassosum2																	RICE-CV	RICE-CV
LDpred2	Scaled	Causal Prop. 0.05	n = 98,343	SAS	0.165228	0.022961	0.0275482	0.00747559	LDpred2																	RICE-CV	RICE-CV
RICE-CV	Scaled	Causal Prop. 0.05	n = 98,343	SAS	0.170687	0.0229765	0.0301672	0.00781277	RICE-CV																	RICE-CV	RICE-CV		0.235781
RICE-RV	Scaled	Causal Prop. 0.05	n = 98,343	SAS	0.0350941	0.0248646	0.0301672	0.00781277	RICE-CV	-0.0149601	-0.0150091	0.0168217	0.0167746	0.0759868	0.0824013	0.0473098	0.0470806	-0.0293292	-0.0299458	0.0136425	0.0134842	0.0904778	0.0981558	0.0530811	0.052879	RICE-CV	RICE-CV
CT	Scaled	Causal Prop. 0.2	n = 98,343	SAS	0.148846	0.0231232	0.0224129	0.00676751	CT																	RICE-CV	RICE-CV
Lassosum2	Scaled	Causal Prop. 0.2	n = 98,343	SAS	0.155112	0.0229834	0.0244894	0.00705856	Lassosum2																	RICE-CV	RICE-CV
LDpred2	Scaled	Causal Prop. 0.2	n = 98,343	SAS	0.155289	0.0229467	0.024538	0.00708413	LDpred2																	RICE-CV	RICE-CV
RICE-CV	Scaled	Causal Prop. 0.2	n = 98,343	SAS	0.159063	0.0230702	0.0258649	0.00725667	RICE-CV																	RICE-CV	RICE-CV		0.207136
RICE-RV	Scaled	Causal Prop. 0.2	n = 98,343	SAS	0.0180734	0.0355487	0.0258649	0.00725667	RICE-CV	-0.0319144	-0.0326368	0.0137508	0.013672	0.0689836	0.0690425	0.0420169	0.0418705	-0.0473157	-0.0539389	0.0108548	0.0108118	0.0875893	0.0888469	0.0475847	0.0474271	RICE-CV	RICE-CV
Supplementary Figure 1 — FigS1_All_R2
Method	Scale	Causal_Prop	Train_Size	Ancestry	Beta	SE_Beta	R2	SE_R2	R2_raw_RICE_vs_CT_Lower_95	R2_raw_RICE_vs_CT_Upper_95	R2_raw_RICE_vs_LDpred2_Lower_95	R2_raw_RICE_vs_LDpred2_Upper_95	R2_raw_RICE_vs_Lassosum2_Lower_95	R2_raw_RICE_vs_Lassosum2_Upper_95	R2_adjusted_RICE_vs_CT_Lower_95	R2_adjusted_RICE_vs_CT_Upper_95	R2_adjusted_RICE_vs_LDpred2_Lower_95	R2_adjusted_RICE_vs_LDpred2_Upper_95	R2_adjusted_RICE_vs_Lassosum2_Lower_95	R2_adjusted_RICE_vs_Lassosum2_Upper_95	R2_raw_RICE_vs_CT_Lower_99	R2_raw_RICE_vs_CT_Upper_99	R2_raw_RICE_vs_LDpred2_Lower_99	R2_raw_RICE_vs_LDpred2_Upper_99	R2_raw_RICE_vs_Lassosum2_Lower_99	R2_raw_RICE_vs_Lassosum2_Upper_99	R2_adjusted_RICE_vs_CT_Lower_99	R2_adjusted_RICE_vs_CT_Upper_99	R2_adjusted_RICE_vs_LDpred2_Lower_99	R2_adjusted_RICE_vs_LDpred2_Upper_99	R2_adjusted_RICE_vs_Lassosum2_Lower_99	R2_adjusted_RICE_vs_Lassosum2_Upper_99	group1	group2	p.signif_beta1	p.signif_beta2	position1	position2
CT	Scaled	Causal Prop. 0.01	n = 49,173	AFR	0.162118	0.0245937	0.0266313	0.00775127																									RICE	RICE
Lassosum2	Scaled	Causal Prop. 0.01	n = 49,173	AFR	0.179408	0.0244018	0.0330935	0.00861099																									RICE	RICE
LDpred2	Scaled	Causal Prop. 0.01	n = 49,173	AFR	0.180923	0.0242174	0.0336982	0.00867313																									RICE	RICE
RICE	Scaled	Causal Prop. 0.01	n = 49,173	AFR	0.179733	0.0242824	0.0349413	0.00885079	0.00101563	0.0168597	-0.0085591	0.0110777	-0.00838649	0.0119363	-0.00158292	0.0153815	-0.0116909	0.0100901	-0.0114591	0.010921	-0.00126246	0.0198433	-0.0117728	0.0143345	-0.0117165	0.0153696	-0.00415503	0.0184719	-0.0152882	0.0137355	-0.0151911	0.0146364	RICE	RICE			0.0399413	0.0549413
CT	Unscaled	Causal Prop. 0.01	n = 49,173	AFR	0.129843	0.0244006	0.0174782	0.00636905																									RICE	RICE
Lassosum2	Unscaled	Causal Prop. 0.01	n = 49,173	AFR	0.13614	0.0244451	0.0192504	0.00665719																									RICE	RICE
LDpred2	Unscaled	Causal Prop. 0.01	n = 49,173	AFR	0.139474	0.0243112	0.0201823	0.0067568																									RICE	RICE
RICE	Unscaled	Causal Prop. 0.01	n = 49,173	AFR	0.14267	0.0242785	0.0320268	0.00850326	0.00410801	0.0266871	-8.63938e-05	0.0245445	0.000601346	0.0257041	0.00286742	0.0257091	-0.00160366	0.0237969	-0.000899911	0.0249624	0.000959229	0.0309197	-0.00372754	0.0290045	-0.00307775	0.0303186	-0.000376581	0.0300385	-0.00545402	0.0283508	-0.00477195	0.0296689	RICE	RICE			0.0370268	0.0520268
CT	Scaled	Causal Prop. 0.05	n = 49,173	AFR	0.106581	0.024947	0.0118246	0.00518088																									RICE	RICE
Lassosum2	Scaled	Causal Prop. 0.05	n = 49,173	AFR	0.126892	0.0245171	0.0165737	0.00620769																									RICE	RICE
LDpred2	Scaled	Causal Prop. 0.05	n = 49,173	AFR	0.128329	0.024621	0.0169218	0.0062604																									RICE	RICE
RICE	Scaled	Causal Prop. 0.05	n = 49,173	AFR	0.125044	0.0244882	0.017087	0.00628898	-0.000896998	0.0120492	-0.00705527	0.00752779	-0.00688977	0.00805206	-0.00178688	0.011982	-0.00799429	0.00749156	-0.00777583	0.00795336	-0.00278088	0.0146229	-0.00962725	0.0101447	-0.00951667	0.0106822	-0.00389736	0.0147435	-0.0107633	0.0102129	-0.0105661	0.0107177	RICE	RICE			0.022087	0.037087
CT	Unscaled	Causal Prop. 0.05	n = 49,173	AFR	0.085952	0.0246603	0.00779905	0.00424708																									RICE	RICE
Lassosum2	Unscaled	Causal Prop. 0.05	n = 49,173	AFR	0.101087	0.024487	0.0107373	0.00495789																									RICE	RICE
LDpred2	Unscaled	Causal Prop. 0.05	n = 49,173	AFR	0.0999219	0.0245165	0.0104357	0.00490243																									RICE	RICE
RICE	Unscaled	Causal Prop. 0.05	n = 49,173	AFR	0.101577	0.0244904	0.0160049	0.00608207	0.000597495	0.0170103	-0.00295696	0.0149501	-0.00335616	0.0147577	9.96008e-05	0.0169411	-0.00349598	0.0148718	-0.00387477	0.01466	-0.00162549	0.0203935	-0.00576906	0.0184903	-0.00618028	0.0183097	-0.00224335	0.0203798	-0.00642457	0.0184907	-0.0068274	0.018271	RICE	RICE			0.0210049	0.0360049
CT	Scaled	Causal Prop. 0.2	n = 49,173	AFR	0.0758308	0.0247654	0.00616791	0.00375961																									RICE	RICE
Lassosum2	Scaled	Causal Prop. 0.2	n = 49,173	AFR	0.102163	0.0243973	0.0111577	0.00500859																									RICE	RICE
LDpred2	Scaled	Causal Prop. 0.2	n = 49,173	AFR	0.102111	0.0245642	0.0111889	0.00502047																									RICE	RICE
RICE	Scaled	Causal Prop. 0.2	n = 49,173	AFR	0.0947863	0.0244983	0.00951711	0.00464619	-0.00108236	0.00902107	-0.00748205	0.00388308	-0.00749868	0.00398135	-0.00121684	0.00929676	-0.0075374	0.00413048	-0.0075619	0.00423559	-0.00257699	0.0112512	-0.00975237	0.00587301	-0.00974022	0.00599507	-0.00277564	0.0115582	-0.00984825	0.00616844	-0.0098657	0.00629322	RICE	RICE			0.0145171	0.0295171
CT	Unscaled	Causal Prop. 0.2	n = 49,173	AFR	0.0606357	0.0244889	0.00431421	0.00307991																									RICE	RICE
Lassosum2	Unscaled	Causal Prop. 0.2	n = 49,173	AFR	0.084155	0.0246802	0.00763782	0.00419311																									RICE	RICE
LDpred2	Unscaled	Causal Prop. 0.2	n = 49,173	AFR	0.0846449	0.0245423	0.00770015	0.00418337																									RICE	RICE
RICE	Unscaled	Causal Prop. 0.2	n = 49,173	AFR	0.0784265	0.0244654	0.00759794	0.00414963	-0.00150438	0.00935258	-0.00566838	0.00529903	-0.00571764	0.00540237	-0.00181282	0.00922851	-0.00598277	0.00516335	-0.00604677	0.00528623	-0.00315491	0.0118353	-0.00779935	0.0073874	-0.00788657	0.00756111	-0.00354718	0.0117339	-0.00819871	0.00726634	-0.00829717	0.0074222	RICE	RICE			0.0125979	0.0275979
CT	Scaled	Causal Prop. 0.01	n = 98,343	AFR	0.184401	0.0245213	0.0340738	0.00864199																									RICE	RICE
Lassosum2	Scaled	Causal Prop. 0.01	n = 98,343	AFR	0.191717	0.0242615	0.0377166	0.00910791																									RICE	RICE
LDpred2	Scaled	Causal Prop. 0.01	n = 98,343	AFR	0.19529	0.024058	0.0391557	0.00929167																									RICE	RICE
RICE	Scaled	Causal Prop. 0.01	n = 98,343	AFR	0.195861	0.0240734	0.0409528	0.00948346	-0.00102528	0.0156124	-0.0093109	0.0129953	-0.00827515	0.014623	-0.00376938	0.0143971	-0.0122934	0.0120371	-0.0113501	0.0137418	-0.0035655	0.0185932	-0.0129634	0.0167486	-0.0119746	0.0184595	-0.00667867	0.0175542	-0.0162815	0.0161002	-0.0154918	0.017928	RICE	RICE			0.0459528	0.0609528
CT	Scaled	Causal Prop. 0.05	n = 98,343	AFR	0.133825	0.0247572	0.0180532	0.00645281																									RICE	RICE
Lassosum2	Scaled	Causal Prop. 0.05	n = 98,343	AFR	0.148975	0.0245407	0.0226588	0.00721181																									RICE	RICE
LDpred2	Scaled	Causal Prop. 0.05	n = 98,343	AFR	0.15107	0.0245387	0.0232603	0.00730528																									RICE	RICE
RICE	Scaled	Causal Prop. 0.05	n = 98,343	AFR	0.150485	0.0243297	0.0255965	0.00774773	-0.000189963	0.0158083	-0.00671511	0.0119221	-0.00623521	0.0126829	-0.00113847	0.0161599	-0.0075595	0.0121191	-0.00702238	0.0128134	-0.00252763	0.0188606	-0.00975237	0.015171	-0.00932169	0.0159983	-0.00372339	0.0193611	-0.010855	0.0155509	-0.0102681	0.0162873	RICE	RICE			0.0305965	0.0455965
CT	Scaled	Causal Prop. 0.2	n = 98,343	AFR	0.0919247	0.0247642	0.00907868	0.00452189																									RICE	RICE
Lassosum2	Scaled	Causal Prop. 0.2	n = 98,343	AFR	0.11713	0.0243574	0.0143978	0.00569436																									RICE	RICE
LDpred2	Scaled	Causal Prop. 0.2	n = 98,343	AFR	0.117423	0.0245318	0.0145092	0.00573402																									RICE	RICE
RICE	Scaled	Causal Prop. 0.2	n = 98,343	AFR	0.107777	0.0244373	0.0125618	0.00529843	-0.00151534	0.00939943	-0.00934232	0.0048988	-0.00921749	0.00508434	-0.00158156	0.00974264	-0.00924524	0.0050876	-0.00912038	0.00526056	-0.00317873	0.0116441	-0.0121055	0.00732733	-0.0119754	0.00750689	-0.00333479	0.0120802	-0.0119711	0.00756985	-0.0118793	0.0077454	RICE	RICE			0.0175618	0.0325618
CT	Scaled	Causal Prop. 0.01	n = 49,173	AMR	0.160833	0.0248756	0.0270161	0.00807934																									RICE	RICE
Lassosum2	Scaled	Causal Prop. 0.01	n = 49,173	AMR	0.154946	0.0251547	0.0246782	0.00775021																									RICE	RICE
LDpred2	Scaled	Causal Prop. 0.01	n = 49,173	AMR	0.154518	0.025129	0.0245579	0.00771539																									RICE	RICE
RICE	Scaled	Causal Prop. 0.01	n = 49,173	AMR	0.171267	0.0249844	0.0305049	0.00850039	-0.00235245	0.010059	-0.00341274	0.015309	-0.00354265	0.0152624	-0.00373095	0.00981672	-0.00470509	0.0150238	-0.00490813	0.0150143	-0.00430675	0.0123055	-0.00634064	0.0187015	-0.00654089	0.0186795	-0.00591199	0.0122211	-0.00791635	0.0185525	-0.00812015	0.0185786	RICE	RICE			0.0355049	0.0505049
CT	Unscaled	Causal Prop. 0.01	n = 49,173	AMR	0.159594	0.0248569	0.0263383	0.00797185																									RICE	RICE
Lassosum2	Unscaled	Causal Prop. 0.01	n = 49,173	AMR	0.15445	0.0251271	0.0242342	0.00764646																									RICE	RICE
LDpred2	Unscaled	Causal Prop. 0.01	n = 49,173	AMR	0.155093	0.0250347	0.0244121	0.00767259																									RICE	RICE
RICE	Unscaled	Causal Prop. 0.01	n = 49,173	AMR	0.172736	0.0249288	0.0327449	0.00884146	-0.000817633	0.014715	-0.0018668	0.0189958	-0.00169876	0.0192707	-0.00172623	0.0144362	-0.00269762	0.0186339	-0.00253871	0.0189445	-0.00314192	0.0176091	-0.00506853	0.0228254	-0.00485943	0.0231499	-0.00418284	0.0174003	-0.00594208	0.0224658	-0.00582903	0.0227958	RICE	RICE			0.0377449	0.0527449
CT	Scaled	Causal Prop. 0.05	n = 49,173	AMR	0.13544	0.0247185	0.0194142	0.00684052																									RICE	RICE
Lassosum2	Scaled	Causal Prop. 0.05	n = 49,173	AMR	0.13994	0.0248853	0.020571	0.00705716																									RICE	RICE
LDpred2	Scaled	Causal Prop. 0.05	n = 49,173	AMR	0.141026	0.0249758	0.0209391	0.00723238																									RICE	RICE
RICE	Scaled	Causal Prop. 0.05	n = 49,173	AMR	0.149109	0.0246433	0.0243164	0.00765943	-0.00155024	0.0121484	-0.00375349	0.0111278	-0.00333161	0.0115382	-0.00303883	0.0116825	-0.00515436	0.0105119	-0.00467831	0.0108732	-0.00362828	0.0147645	-0.00618281	0.0138697	-0.00569797	0.0142721	-0.00537694	0.0144165	-0.00777203	0.0132999	-0.00724878	0.0136894	RICE	RICE			0.0293164	0.0443164
CT	Unscaled	Causal Prop. 0.05	n = 49,173	AMR	0.140539	0.0249048	0.020942	0.00717505																									RICE	RICE
Lassosum2	Unscaled	Causal Prop. 0.05	n = 49,173	AMR	0.141421	0.0249592	0.0210023	0.00717439																									RICE	RICE
LDpred2	Unscaled	Causal Prop. 0.05	n = 49,173	AMR	0.14176	0.0250245	0.0212215	0.00723178																									RICE	RICE
RICE	Unscaled	Causal Prop. 0.05	n = 49,173	AMR	0.152466	0.0247892	0.0274133	0.00817556	-0.00104103	0.0146442	-0.00241033	0.0154441	-0.00210147	0.0157519	-0.00252227	0.0140433	-0.0037111	0.0147295	-0.0033873	0.0149996	-0.003398	0.0175736	-0.00515814	0.018708	-0.00486198	0.0190778	-0.00509643	0.0170751	-0.0066379	0.018114	-0.00624903	0.0183967	RICE	RICE			0.0324133	0.0474133
CT	Scaled	Causal Prop. 0.2	n = 49,173	AMR	0.115544	0.0252692	0.0137437	0.00582208																									RICE	RICE
Lassosum2	Scaled	Causal Prop. 0.2	n = 49,173	AMR	0.128553	0.0251036	0.0171939	0.0064926																									RICE	RICE
LDpred2	Scaled	Causal Prop. 0.2	n = 49,173	AMR	0.128378	0.0250847	0.0171775	0.00646533																									RICE	RICE
RICE	Scaled	Causal Prop. 0.2	n = 49,173	AMR	0.130137	0.0251982	0.0172593	0.00647068	-0.00142667	0.0100124	-0.00566	0.00618083	-0.00562803	0.00609744	-0.00260647	0.0104204	-0.00652199	0.00631388	-0.00653458	0.00627111	-0.00317732	0.012302	-0.00774213	0.0083196	-0.00770553	0.0081928	-0.00468242	0.0129237	-0.00882504	0.00860444	-0.0088325	0.00854704	RICE	RICE			0.0222593	0.0372593
CT	Unscaled	Causal Prop. 0.2	n = 49,173	AMR	0.121436	0.0252763	0.0154769	0.00616382																									RICE	RICE
Lassosum2	Unscaled	Causal Prop. 0.2	n = 49,173	AMR	0.136043	0.0252023	0.0193398	0.00687432																									RICE	RICE
LDpred2	Unscaled	Causal Prop. 0.2	n = 49,173	AMR	0.136365	0.0250964	0.0194103	0.00688826																									RICE	RICE
RICE	Unscaled	Causal Prop. 0.2	n = 49,173	AMR	0.13836	0.0252081	0.0202884	0.0070361	-0.00149474	0.0121256	-0.00572142	0.00746162	-0.00557419	0.00757538	-0.00202395	0.0131644	-0.00607778	0.00834732	-0.00596688	0.008484	-0.00354719	0.0147952	-0.00802399	0.00984125	-0.00787926	0.0099537	-0.00435284	0.0161228	-0.00853283	0.0109359	-0.00843654	0.0111171	RICE	RICE			0.0252884	0.0402884
CT	Scaled	Causal Prop. 0.01	n = 98,343	AMR	0.173497	0.0248029	0.031334	0.00867846																									RICE	RICE
Lassosum2	Scaled	Causal Prop. 0.01	n = 98,343	AMR	0.166241	0.0251103	0.0284687	0.0083093																									RICE	RICE
LDpred2	Scaled	Causal Prop. 0.01	n = 98,343	AMR	0.16719	0.0250141	0.0287049	0.00832437																									RICE	RICE
RICE	Scaled	Causal Prop. 0.01	n = 98,343	AMR	0.183211	0.0249211	0.0354396	0.00915936	-0.00172395	0.010597	-0.00385044	0.0173141	-0.00357993	0.0176663	-0.0032598	0.0104405	-0.00524526	0.0169969	-0.00507395	0.0174433	-0.00364133	0.0128056	-0.00714596	0.0210942	-0.0068859	0.0214475	-0.00543014	0.0128444	-0.00880794	0.0209292	-0.00868834	0.0213872	RICE	RICE			0.0404396	0.0554396
CT	Scaled	Causal Prop. 0.05	n = 98,343	AMR	0.151926	0.0247038	0.0241954	0.0076572																									RICE	RICE
Lassosum2	Scaled	Causal Prop. 0.05	n = 98,343	AMR	0.15623	0.0247892	0.0254907	0.00783041																									RICE	RICE
LDpred2	Scaled	Causal Prop. 0.05	n = 98,343	AMR	0.156519	0.0248401	0.0257474	0.00794422																									RICE	RICE
RICE	Scaled	Causal Prop. 0.05	n = 98,343	AMR	0.165818	0.024566	0.0304072	0.00853533	-0.000956137	0.0138821	-0.00380591	0.0138786	-0.00356803	0.0141922	-0.00289894	0.0134282	-0.00558827	0.0132219	-0.00524331	0.0134273	-0.00324786	0.0166056	-0.00663114	0.0170551	-0.00637049	0.0174232	-0.00547099	0.0163756	-0.00863271	0.0165446	-0.00824038	0.0167268	RICE	RICE			0.0354072	0.0504072
CT	Scaled	Causal Prop. 0.2	n = 98,343	AMR	0.132533	0.0252101	0.0180177	0.00661253																									RICE	RICE
Lassosum2	Scaled	Causal Prop. 0.2	n = 98,343	AMR	0.147599	0.0250414	0.0225824	0.00739702																									RICE	RICE
LDpred2	Scaled	Causal Prop. 0.2	n = 98,343	AMR	0.147833	0.0250371	0.0226247	0.00738413																									RICE	RICE
RICE	Scaled	Causal Prop. 0.2	n = 98,343	AMR	0.147554	0.0250241	0.0226297	0.00738603	-0.000722731	0.0108529	-0.00773332	0.00744287	-0.00755878	0.00748771	-0.00171474	0.0117785	-0.00819042	0.00781958	-0.00804562	0.007898	-0.00243308	0.0130938	-0.0103708	0.0100831	-0.0101795	0.0101053	-0.00379483	0.0143653	-0.0109866	0.0105986	-0.0108207	0.0106586	RICE	RICE			0.0276297	0.0426297
CT	Scaled	Causal Prop. 0.01	n = 49,173	EUR	0.168487	0.00783126	0.0284612	0.00260128																									RICE	RICE
Lassosum2	Scaled	Causal Prop. 0.01	n = 49,173	EUR	0.162604	0.0078581	0.0264881	0.00251201																									RICE	RICE
LDpred2	Scaled	Causal Prop. 0.01	n = 49,173	EUR	0.163865	0.00784889	0.0268946	0.00253601																									RICE	RICE
RICE	Scaled	Causal Prop. 0.01	n = 49,173	EUR	0.178518	0.00780874	0.0342376	0.00287838	0.00338823	0.00836243	0.00415102	0.0106881	0.00456235	0.0111108	0.00338006	0.00835979	0.00415184	0.0106809	0.00454325	0.0111035	0.00267899	0.00924521	0.00319217	0.0117742	0.00358468	0.0121933	0.00267288	0.00923359	0.00317774	0.0117618	0.00356832	0.0121994	RICE	RICE	20.3%	(***)	0.0392376	0.0542376
CT	Unscaled	Causal Prop. 0.01	n = 49,173	EUR	0.17481	0.00780946	0.0306248	0.00268573																									RICE	RICE
Lassosum2	Unscaled	Causal Prop. 0.01	n = 49,173	EUR	0.167355	0.00784254	0.028107	0.00259151																									RICE	RICE
LDpred2	Unscaled	Causal Prop. 0.01	n = 49,173	EUR	0.169068	0.00782775	0.0286893	0.00261187																									RICE	RICE
RICE	Unscaled	Causal Prop. 0.01	n = 49,173	EUR	0.184783	0.00776876	0.0372073	0.0029633	0.00429152	0.00895179	0.00541354	0.0116965	0.00597858	0.012308	0.00427391	0.00895017	0.00540965	0.0116793	0.00596932	0.0122961	0.00358287	0.00971115	0.00446775	0.0127105	0.00500357	0.0133385	0.00356493	0.00971064	0.00445491	0.0126908	0.00499347	0.0133184	RICE	RICE	21.49%	(***)	0.0422073	0.0572073
CT	Scaled	Causal Prop. 0.05	n = 49,173	EUR	0.138074	0.00787803	0.0191161	0.00215492																									RICE	RICE
Lassosum2	Scaled	Causal Prop. 0.05	n = 49,173	EUR	0.140362	0.00785604	0.0197563	0.00219201																									RICE	RICE
LDpred2	Scaled	Causal Prop. 0.05	n = 49,173	EUR	0.141899	0.00785825	0.0201851	0.00220615																									RICE	RICE
RICE	Scaled	Causal Prop. 0.05	n = 49,173	EUR	0.150255	0.00786419	0.022838	0.00233985	0.00190567	0.00558945	0.000580726	0.0047637	0.00104436	0.00515945	0.00189404	0.00559101	0.000574662	0.00475814	0.0010331	0.00515998	0.00134522	0.00620828	-6.34195e-05	0.00544257	0.000405847	0.00583289	0.0013358	0.00620369	-7.50301e-05	0.00543868	0.000399318	0.00582514	RICE	RICE	13.14%	**	0.027838	0.042838
CT	Unscaled	Causal Prop. 0.05	n = 49,173	EUR	0.141901	0.00783999	0.0201854	0.0022158																									RICE	RICE
Lassosum2	Unscaled	Causal Prop. 0.05	n = 49,173	EUR	0.142489	0.00785814	0.0203588	0.00220883																									RICE	RICE
LDpred2	Unscaled	Causal Prop. 0.05	n = 49,173	EUR	0.143791	0.00789331	0.0207309	0.00223348																									RICE	RICE
RICE	Unscaled	Causal Prop. 0.05	n = 49,173	EUR	0.155074	0.00787174	0.0252465	0.00246229	0.00296628	0.00722003	0.00202114	0.0070634	0.0024163	0.00742415	0.00294225	0.00722176	0.00199552	0.00704874	0.00238955	0.00741052	0.00232286	0.00792397	0.00125216	0.00788386	0.00166266	0.00824874	0.00229471	0.00792048	0.00122413	0.00788407	0.00163297	0.00823371	RICE	RICE	21.78%	***	0.0302465	0.0452465
CT	Scaled	Causal Prop. 0.2	n = 49,173	EUR	0.137548	0.0078225	0.0190157	0.00214629																									RICE	RICE
Lassosum2	Scaled	Causal Prop. 0.2	n = 49,173	EUR	0.139364	0.0078693	0.0194529	0.00216663																									RICE	RICE
LDpred2	Scaled	Causal Prop. 0.2	n = 49,173	EUR	0.139496	0.00787859	0.0194895	0.00216576																									RICE	RICE
RICE	Scaled	Causal Prop. 0.2	n = 49,173	EUR	0.146745	0.00784502	0.0213296	0.00225839	0.000514848	0.00432945	-7.58947e-06	0.00389656	4.82221e-05	0.00391718	0.000487299	0.00416065	-3.19649e-05	0.00372177	2.18266e-05	0.00374419	-4.40229e-05	0.00491541	-0.000581246	0.00449338	-0.000526968	0.00450384	-7.26771e-05	0.00475898	-0.000618066	0.00433642	-0.000549494	0.00434923	RICE	RICE			0.0263296	0.0413296
CT	Unscaled	Causal Prop. 0.2	n = 49,173	EUR	0.139977	0.00788628	0.0196598	0.00217891																									RICE	RICE
Lassosum2	Unscaled	Causal Prop. 0.2	n = 49,173	EUR	0.143871	0.00784394	0.020754	0.00222993																									RICE	RICE
LDpred2	Unscaled	Causal Prop. 0.2	n = 49,173	EUR	0.144032	0.00784957	0.0207989	0.00224416																									RICE	RICE
RICE	Unscaled	Causal Prop. 0.2	n = 49,173	EUR	0.151232	0.00784596	0.0234224	0.00237821	0.00166128	0.00591791	0.0006095	0.00465281	0.000661668	0.00469132	0.0016047	0.00590232	0.00055498	0.00463993	0.000607719	0.00467939	0.000999717	0.00662355	-9.91307e-06	0.005314	4.36974e-05	0.00534527	0.000941184	0.00660658	-7.70869e-05	0.00529599	-1.62582e-05	0.00533594	RICE	RICE	12.61%	**	0.0284224	0.0434224
CT	Scaled	Causal Prop. 0.01	n = 98,343	EUR	0.179728	0.00781133	0.0323794	0.00276607																									RICE	RICE
Lassosum2	Scaled	Causal Prop. 0.01	n = 98,343	EUR	0.173936	0.0078497	0.030291	0.00267888																									RICE	RICE
LDpred2	Scaled	Causal Prop. 0.01	n = 98,343	EUR	0.176054	0.00784708	0.0310362	0.00270908																									RICE	RICE
RICE	Scaled	Causal Prop. 0.01	n = 98,343	EUR	0.189172	0.00780054	0.0394014	0.0030972	0.00439054	0.00989145	0.00471124	0.0121983	0.00545433	0.0129494	0.00438752	0.0098901	0.00471141	0.0121903	0.00545378	0.0129476	0.00362317	0.0108714	0.00360337	0.0134447	0.00434628	0.0142135	0.00361063	0.010867	0.00360397	0.013432	0.00434531	0.0142002	RICE	RICE	21.69%	(***)	0.0444014	0.0594014
CT	Scaled	Causal Prop. 0.05	n = 98,343	EUR	0.159301	0.00783352	0.0254243	0.00247385																									RICE	RICE
Lassosum2	Scaled	Causal Prop. 0.05	n = 98,343	EUR	0.158114	0.00783351	0.0250552	0.00244817																									RICE	RICE
LDpred2	Scaled	Causal Prop. 0.05	n = 98,343	EUR	0.159174	0.00784508	0.0253899	0.00245512																									RICE	RICE
RICE	Scaled	Causal Prop. 0.05	n = 98,343	EUR	0.170142	0.00782578	0.0295266	0.0026522	0.002099	0.00619635	0.00162647	0.00674661	0.0019774	0.00707022	0.00208474	0.00619625	0.00161138	0.00672621	0.00196448	0.00705168	0.00148556	0.00689523	0.000842773	0.00759993	0.0012057	0.00792209	0.00146157	0.00690434	0.000836313	0.00759162	0.00119834	0.00791132	RICE	RICE	16.14%	(***)	0.0345266	0.0495266
CT	Scaled	Causal Prop. 0.2	n = 98,343	EUR	0.154939	0.00779661	0.0241212	0.00241442																									RICE	RICE
Lassosum2	Scaled	Causal Prop. 0.2	n = 98,343	EUR	0.155732	0.0078471	0.0242953	0.00241945																									RICE	RICE
LDpred2	Scaled	Causal Prop. 0.2	n = 98,343	EUR	0.155653	0.00786665	0.0242722	0.00241008																									RICE	RICE
RICE	Scaled	Causal Prop. 0.2	n = 98,343	EUR	0.164119	0.00781505	0.0270656	0.00254011	0.00125852	0.00467121	0.000449034	0.00513453	0.000451811	0.00508893	0.00122847	0.00470518	0.000434744	0.00516044	0.000440631	0.00511227	0.000729864	0.00522506	-0.000282161	0.00589933	-0.000263384	0.00584383	0.000699012	0.00526704	-0.000280898	0.00592336	-0.000275895	0.0058725	RICE	RICE	11.4%	**	0.0320656	0.0470656
CT	Scaled	Causal Prop. 0.01	n = 49,173	SAS	0.165829	0.0230247	0.027804	0.00752283																									RICE	RICE
Lassosum2	Scaled	Causal Prop. 0.01	n = 49,173	SAS	0.158397	0.0231455	0.025385	0.007149																									RICE	RICE
LDpred2	Scaled	Causal Prop. 0.01	n = 49,173	SAS	0.158546	0.0231414	0.0254594	0.00718771																									RICE	RICE
RICE	Scaled	Causal Prop. 0.01	n = 49,173	SAS	0.176268	0.0230242	0.033081	0.00816354	-0.00133835	0.0125765	-0.00155216	0.0173722	-0.00146579	0.0175429	-0.00137967	0.0125796	-0.00163554	0.0174131	-0.00151729	0.0175654	-0.00339782	0.0151513	-0.00444094	0.02079	-0.00434997	0.0209778	-0.0034891	0.0151695	-0.00448042	0.0208438	-0.00440083	0.0210408	RICE	RICE			0.038081	0.053081
CT	Unscaled	Causal Prop. 0.01	n = 49,173	SAS	0.174121	0.0230305	0.0305505	0.0078052																									RICE	RICE
Lassosum2	Unscaled	Causal Prop. 0.01	n = 49,173	SAS	0.166917	0.023003	0.0279897	0.00750746																									RICE	RICE
LDpred2	Unscaled	Causal Prop. 0.01	n = 49,173	SAS	0.167419	0.022893	0.0281558	0.00751296																									RICE	RICE
RICE	Unscaled	Causal Prop. 0.01	n = 49,173	SAS	0.18438	0.0229637	0.0372709	0.00864189	-0.000645939	0.0145634	-0.000431455	0.0191046	-0.00033381	0.0194034	-0.000520185	0.0147962	-0.000292402	0.0193498	-0.000199641	0.019642	-0.00294757	0.0172693	-0.00335758	0.022619	-0.00329482	0.0229624	-0.00281227	0.0175822	-0.00326688	0.0228082	-0.00317123	0.023198	RICE	RICE			0.0422709	0.0572709
CT	Scaled	Causal Prop. 0.05	n = 49,173	SAS	0.135805	0.0233426	0.0185528	0.00618901																									RICE	RICE
Lassosum2	Scaled	Causal Prop. 0.05	n = 49,173	SAS	0.148348	0.0231075	0.02243	0.00677139																									RICE	RICE
LDpred2	Scaled	Causal Prop. 0.05	n = 49,173	SAS	0.149673	0.0229916	0.0228103	0.00682959																									RICE	RICE
RICE	Scaled	Causal Prop. 0.05	n = 49,173	SAS	0.152338	0.023078	0.0239212	0.00697216	-0.000583757	0.0118643	-0.00542759	0.00770102	-0.00506738	0.00814699	-0.000653462	0.0120242	-0.00544633	0.00780171	-0.00509346	0.00822475	-0.00243741	0.0142152	-0.00762185	0.0100395	-0.00728121	0.0104899	-0.00255614	0.0143914	-0.00767458	0.0101198	-0.00727873	0.0105825	RICE	RICE			0.0289212	0.0439212
CT	Unscaled	Causal Prop. 0.05	n = 49,173	SAS	0.136411	0.0233831	0.0187626	0.00620593																									RICE	RICE
Lassosum2	Unscaled	Causal Prop. 0.05	n = 49,173	SAS	0.140102	0.0231616	0.0199998	0.00639266																									RICE	RICE
LDpred2	Unscaled	Causal Prop. 0.05	n = 49,173	SAS	0.141461	0.0231715	0.0203213	0.00644909																									RICE	RICE
RICE	Unscaled	Causal Prop. 0.05	n = 49,173	SAS	0.150531	0.0230912	0.0249672	0.00713048	-0.000563814	0.0137487	-0.00309728	0.0127508	-0.00282983	0.0131682	-0.000808008	0.0137134	-0.00327606	0.0126953	-0.00299356	0.0130899	-0.00271171	0.0164683	-0.00561881	0.0156436	-0.00533603	0.0160835	-0.00298472	0.0164056	-0.00577773	0.015575	-0.00549301	0.0160372	RICE	RICE			0.0299672	0.0449672
CT	Scaled	Causal Prop. 0.2	n = 49,173	SAS	0.130901	0.023083	0.0174493	0.00596241																									RICE	RICE
Lassosum2	Scaled	Causal Prop. 0.2	n = 49,173	SAS	0.135795	0.0230268	0.0189308	0.00623397																									RICE	RICE
LDpred2	Scaled	Causal Prop. 0.2	n = 49,173	SAS	0.135915	0.0230152	0.0189576	0.00625441																									RICE	RICE
RICE	Scaled	Causal Prop. 0.2	n = 49,173	SAS	0.141178	0.0230248	0.019919	0.00637563	-0.00272358	0.00876184	-0.0044249	0.00702699	-0.00438828	0.0070399	-0.00328286	0.00850266	-0.00495692	0.00676057	-0.00492592	0.00677734	-0.00455724	0.010867	-0.00633689	0.00906133	-0.00629235	0.00907642	-0.00518172	0.0106534	-0.00691676	0.00883427	-0.00689603	0.00884684	RICE	RICE			0.024919	0.039919
CT	Unscaled	Causal Prop. 0.2	n = 49,173	SAS	0.128362	0.0230113	0.0169815	0.0059224																									RICE	RICE
Lassosum2	Unscaled	Causal Prop. 0.2	n = 49,173	SAS	0.13974	0.0230265	0.0202704	0.00643006																									RICE	RICE
LDpred2	Unscaled	Causal Prop. 0.2	n = 49,173	SAS	0.140623	0.0229597	0.0204907	0.00644691																									RICE	RICE
RICE	Unscaled	Causal Prop. 0.2	n = 49,173	SAS	0.143547	0.0230447	0.0219561	0.00669595	-0.00132509	0.0120057	-0.00482812	0.00775778	-0.00459274	0.00795867	-0.00149919	0.0119645	-0.00500569	0.00770747	-0.00475352	0.00790515	-0.00336251	0.014527	-0.0069484	0.0100202	-0.00670361	0.0102147	-0.00357553	0.014476	-0.00711458	0.00997281	-0.00686406	0.0101731	RICE	RICE			0.0269561	0.0419561
CT	Scaled	Causal Prop. 0.01	n = 98,343	SAS	0.180678	0.0230829	0.0328287	0.00817239																									RICE	RICE
Lassosum2	Scaled	Causal Prop. 0.01	n = 98,343	SAS	0.170859	0.0230438	0.0294558	0.00767406																									RICE	RICE
LDpred2	Scaled	Causal Prop. 0.01	n = 98,343	SAS	0.171429	0.0230679	0.0296592	0.00771314																									RICE	RICE
RICE	Scaled	Causal Prop. 0.01	n = 98,343	SAS	0.190199	0.0229279	0.0383404	0.00875865	-0.0014948	0.0132452	-0.00187117	0.0197214	-0.00173086	0.020003	-0.00157275	0.0132414	-0.00196395	0.0197114	-0.00181182	0.0199825	-0.00369634	0.015997	-0.00518205	0.0235662	-0.00503127	0.0239269	-0.0037878	0.015959	-0.00528325	0.0235671	-0.00511667	0.0239364	RICE	RICE			0.0433404	0.0583404
CT	Scaled	Causal Prop. 0.05	n = 98,343	SAS	0.157168	0.0231519	0.0245423	0.00705131																									RICE	RICE
Lassosum2	Scaled	Causal Prop. 0.05	n = 98,343	SAS	0.162967	0.0230142	0.0268607	0.00737975																									RICE	RICE
LDpred2	Scaled	Causal Prop. 0.05	n = 98,343	SAS	0.165228	0.022961	0.0275482	0.00747559																									RICE	RICE
RICE	Scaled	Causal Prop. 0.05	n = 98,343	SAS	0.170687	0.0229765	0.0301672	0.00781277	-0.000694106	0.0125074	-0.00492278	0.0102292	-0.00434875	0.0110734	-0.000927579	0.0126573	-0.00505022	0.0102835	-0.0044513	0.0110941	-0.00268713	0.014942	-0.007388	0.012899	-0.00682035	0.0137575	-0.0029863	0.0151049	-0.00753222	0.0129699	-0.00695526	0.0138447	RICE	RICE			0.0351672	0.0501672
CT	Scaled	Causal Prop. 0.2	n = 98,343	SAS	0.148846	0.0231232	0.0224129	0.00676751																									RICE	RICE
Lassosum2	Scaled	Causal Prop. 0.2	n = 98,343	SAS	0.155112	0.0229834	0.0244894	0.00705856																									RICE	RICE
LDpred2	Scaled	Causal Prop. 0.2	n = 98,343	SAS	0.155289	0.0229467	0.024538	0.00708413																									RICE	RICE
RICE	Scaled	Causal Prop. 0.2	n = 98,343	SAS	0.159063	0.0230702	0.0258649	0.00725667	-0.00197506	0.00932604	-0.00587701	0.00853072	-0.00574721	0.00851648	-0.0021606	0.00931585	-0.0059546	0.00842316	-0.00584638	0.00842759	-0.00375404	0.0113771	-0.00829898	0.0110334	-0.00815597	0.010998	-0.00398235	0.0114034	-0.00837625	0.0109144	-0.00822722	0.0108587	RICE	RICE			0.0308649	0.0458649
Supplementary Figure 1 — FigS1_Prop_Betas
Method	Scale	Causal_Prop	Train_Size	Ancestry	Beta	SE_Beta	R2	SE_R2	Method1	Beta_Raw_Lower_95	Beta_Adjusted_Lower_95	R2_Raw_Lower_95	R2_Adjusted_Lower_95	Beta_Raw_Upper_95	Beta_Adjusted_Upper_95	R2_Raw_Upper_95	R2_Adjusted_Upper_95	Beta_Raw_Lower_99	Beta_Adjusted_Lower_99	R2_Raw_Lower_99	R2_Adjusted_Lower_99	Beta_Raw_Upper_99	Beta_Adjusted_Upper_99	R2_Raw_Upper_99	R2_Adjusted_Upper_99	group1	group2	p.signif_beta	position
CT	Scaled	Causal Prop. 0.01	n = 49,173	AFR	0.18273	0.0244936	0.0332453	0.00867219	CT																	RICE-CV	RICE-CV
Lassosum2	Scaled	Causal Prop. 0.01	n = 49,173	AFR	0.190087	0.0242612	0.0368129	0.00902731	Lassosum2																	RICE-CV	RICE-CV
LDpred2	Scaled	Causal Prop. 0.01	n = 49,173	AFR	0.191716	0.0241907	0.0374539	0.009096	LDpred2																	RICE-CV	RICE-CV
RICE-CV	Scaled	Causal Prop. 0.01	n = 49,173	AFR	0.192366	0.0242628	0.0392207	0.00933465	RICE-CV																	RICE-CV	RICE-CV		0.252397
RICE-RV	Scaled	Causal Prop. 0.01	n = 49,173	AFR	0.0300308	0.255478	0.0391739	0.00933144	RICE-CV	-0.015427	-0.0613322	0.0236389	0.0230304	0.0796812	0.108603	0.0605776	0.0593258	-0.0304931	-0.0784741	0.0195315	0.0188544	0.0950338	0.125964	0.067529	0.0659576	RICE-CV	RICE-CV
CT	Unscaled	Causal Prop. 0.01	n = 49,173	AFR	0.141728	0.0244461	0.0206492	0.00683026	CT																	RICE-CV	RICE-CV
Lassosum2	Unscaled	Causal Prop. 0.01	n = 49,173	AFR	0.143087	0.024186	0.021258	0.00692505	Lassosum2																	RICE-CV	RICE-CV
LDpred2	Unscaled	Causal Prop. 0.01	n = 49,173	AFR	0.143585	0.0242217	0.0215195	0.0069882	LDpred2																	RICE-CV	RICE-CV
RICE-CV	Unscaled	Causal Prop. 0.01	n = 49,173	AFR	0.153497	0.0241924	0.0270243	0.00781159	RICE-CV																	RICE-CV	RICE-CV	**	0.239439
RICE-RV	Unscaled	Causal Prop. 0.01	n = 49,173	AFR	0.0559426	0.0246778	0.0270243	0.00781159	RICE-CV	0.0092558	0.00813606	0.0150508	0.013909	0.105101	0.10442	0.0463382	0.0443156	-0.00524966	-0.0067726	0.0118361	0.0108283	0.120483	0.119577	0.052484	0.0502565	RICE-CV	RICE-CV
CT	Scaled	Causal Prop. 0.05	n = 49,173	AFR	0.101674	0.0249361	0.0106132	0.00495439	CT																	RICE-CV	RICE-CV
Lassosum2	Scaled	Causal Prop. 0.05	n = 49,173	AFR	0.133922	0.0244939	0.018364	0.00650929	Lassosum2																	RICE-CV	RICE-CV
LDpred2	Scaled	Causal Prop. 0.05	n = 49,173	AFR	0.136036	0.0246324	0.0188442	0.00661331	LDpred2																	RICE-CV	RICE-CV
RICE-CV	Scaled	Causal Prop. 0.05	n = 49,173	AFR	0.126699	0.0245414	0.0166713	0.00619152	RICE-CV																	RICE-CV	RICE-CV		0.187437
RICE-RV	Scaled	Causal Prop. 0.05	n = 49,173	AFR	0.030738	0.914788	0.0166713	0.00619152	RICE-CV	-0.0471465	-0.251025	0.00755996	0.00692133	0.0667492	0.263274	0.0323084	0.030792	-0.0697906	-0.292445	0.00528919	0.00478623	0.0844423	0.307231	0.0374431	0.0359169	RICE-CV	RICE-CV
CT	Unscaled	Causal Prop. 0.05	n = 49,173	AFR	0.0853026	0.0247613	0.00789709	0.0042342	CT																	RICE-CV	RICE-CV
Lassosum2	Unscaled	Causal Prop. 0.05	n = 49,173	AFR	0.113173	0.0247076	0.0132331	0.00555696	Lassosum2																	RICE-CV	RICE-CV
LDpred2	Unscaled	Causal Prop. 0.05	n = 49,173	AFR	0.114786	0.0246425	0.0136147	0.00564009	LDpred2																	RICE-CV	RICE-CV
RICE-CV	Unscaled	Causal Prop. 0.05	n = 49,173	AFR	0.109142	0.0246785	0.0144471	0.00579301	RICE-CV																	RICE-CV	RICE-CV		0.185937
RICE-RV	Unscaled	Causal Prop. 0.05	n = 49,173	AFR	0.0467949	0.0246715	0.0144471	0.00579301	RICE-CV	-0.00244122	-0.00209705	0.00575922	0.00544648	0.0947971	0.0939303	0.0286221	0.0278461	-0.0175231	-0.0171693	0.0039183	0.00364489	0.10988	0.108732	0.0336703	0.0328939	RICE-CV	RICE-CV
CT	Scaled	Causal Prop. 0.2	n = 49,173	AFR	0.0785165	0.0249167	0.00664877	0.00393284	CT																	RICE-CV	RICE-CV
Lassosum2	Scaled	Causal Prop. 0.2	n = 49,173	AFR	0.0936574	0.0245469	0.00929984	0.00465493	Lassosum2																	RICE-CV	RICE-CV
LDpred2	Scaled	Causal Prop. 0.2	n = 49,173	AFR	0.0935695	0.0245635	0.00923724	0.0046318	LDpred2																	RICE-CV	RICE-CV
RICE-CV	Scaled	Causal Prop. 0.2	n = 49,173	AFR	0.0897139	0.0246428	0.00843073	0.00443854	RICE-CV																	RICE-CV	RICE-CV		0.136394
RICE-RV	Scaled	Causal Prop. 0.2	n = 49,173	AFR	0.0166805	0.596871	0.00860232	0.00448384	RICE-CV	-0.0552579	-0.161331	0.00249816	0.00232508	0.0608845	0.149462	0.0198689	0.0194553	-0.0748168	-0.196839	0.00147809	0.00128244	0.0797827	0.182614	0.0238343	0.0235609	RICE-CV	RICE-CV
CT	Unscaled	Causal Prop. 0.2	n = 49,173	AFR	0.0654807	0.0247893	0.00492117	0.00332079	CT																	RICE-CV	RICE-CV
Lassosum2	Unscaled	Causal Prop. 0.2	n = 49,173	AFR	0.091713	0.0246552	0.00890969	0.00451766	Lassosum2																	RICE-CV	RICE-CV
LDpred2	Unscaled	Causal Prop. 0.2	n = 49,173	AFR	0.0909635	0.0246482	0.00882106	0.00450265	LDpred2																	RICE-CV	RICE-CV
RICE-CV	Unscaled	Causal Prop. 0.2	n = 49,173	AFR	0.0837565	0.0246624	0.00797596	0.0042701	RICE-CV																	RICE-CV	RICE-CV		0.138297
RICE-RV	Unscaled	Causal Prop. 0.2	n = 49,173	AFR	0.0245403	0.0634088	0.00797596	0.0042701	RICE-CV	-0.0249367	-0.0364215	0.00222128	0.00206612	0.0707097	0.0776309	0.0190252	0.0183822	-0.0395523	-0.0559404	0.00125041	0.00112741	0.0848629	0.0999302	0.0230782	0.0222278	RICE-CV	RICE-CV
CT	Scaled	Causal Prop. 0.01	n = 98,343	AFR	0.202394	0.024372	0.0406297	0.00948395	CT																	RICE-CV	RICE-CV
Lassosum2	Scaled	Causal Prop. 0.01	n = 98,343	AFR	0.201702	0.0242192	0.0414545	0.00953532	Lassosum2																	RICE-CV	RICE-CV
LDpred2	Scaled	Causal Prop. 0.01	n = 98,343	AFR	0.207055	0.0240686	0.0436581	0.00977061	LDpred2																	RICE-CV	RICE-CV
RICE-CV	Scaled	Causal Prop. 0.01	n = 98,343	AFR	0.205608	0.0240749	0.0487794	0.0104306	RICE-CV																	RICE-CV	RICE-CV	***	0.2889
RICE-RV	Scaled	Causal Prop. 0.01	n = 98,343	AFR	0.0532924	0.0177157	0.0487794	0.0104306	RICE-CV	0.0274189	0.0181117	0.0313671	0.0304276	0.12433	0.0875263	0.0722243	0.0710155	0.0115717	0.00714509	0.0265005	0.0258035	0.138395	0.0979693	0.0797157	0.0781901	RICE-CV	RICE-CV
CT	Unscaled	Causal Prop. 0.01	n = 98,343	AFR	0.157264	0.0244205	0.025242	0.00757925	CT																	RICE-CV	RICE-CV
Lassosum2	Unscaled	Causal Prop. 0.01	n = 98,343	AFR	0.154237	0.0241882	0.0246215	0.00743768	Lassosum2																	RICE-CV	RICE-CV
LDpred2	Unscaled	Causal Prop. 0.01	n = 98,343	AFR	0.158079	0.0241756	0.0258786	0.0076703	LDpred2																	RICE-CV	RICE-CV
RICE-CV	Unscaled	Causal Prop. 0.01	n = 98,343	AFR	0.166139	0.0242416	0.0312895	0.00841886	RICE-CV																	RICE-CV	RICE-CV	**	0.253459
RICE-RV	Unscaled	Causal Prop. 0.01	n = 98,343	AFR	0.05732	0.0245561	0.0312895	0.00841886	RICE-CV	0.00998355	0.00989062	0.0183154	0.0170745	0.105451	0.105557	0.0518597	0.049743	-0.00461798	-0.00469421	0.0147119	0.0135539	0.119981	0.120254	0.0582097	0.0561552	RICE-CV	RICE-CV
CT	Scaled	Causal Prop. 0.05	n = 98,343	AFR	0.117358	0.0249073	0.013902	0.0057138	CT																	RICE-CV	RICE-CV
Lassosum2	Scaled	Causal Prop. 0.05	n = 98,343	AFR	0.151864	0.024464	0.0234461	0.00730101	Lassosum2																	RICE-CV	RICE-CV
LDpred2	Scaled	Causal Prop. 0.05	n = 98,343	AFR	0.153084	0.0245403	0.0237551	0.00739029	LDpred2																	RICE-CV	RICE-CV
RICE-CV	Scaled	Causal Prop. 0.05	n = 98,343	AFR	0.145423	0.0244662	0.0223098	0.00722167	RICE-CV																	RICE-CV	RICE-CV		0.20425
RICE-RV	Scaled	Causal Prop. 0.05	n = 98,343	AFR	0.0288274	0.0559844	0.0223098	0.00722167	RICE-CV	-0.032384	-0.0353563	0.0112363	0.0105001	0.0904445	0.0864265	0.0399325	0.0385148	-0.0561054	-0.0548703	0.0085669	0.00779612	0.11807	0.110946	0.0454213	0.0440448	RICE-CV	RICE-CV
CT	Unscaled	Causal Prop. 0.05	n = 98,343	AFR	0.100891	0.0248524	0.0105025	0.00497943	CT																	RICE-CV	RICE-CV
Lassosum2	Unscaled	Causal Prop. 0.05	n = 98,343	AFR	0.123025	0.0246597	0.015508	0.00601268	Lassosum2																	RICE-CV	RICE-CV
LDpred2	Unscaled	Causal Prop. 0.05	n = 98,343	AFR	0.125043	0.0246009	0.0159974	0.00611081	LDpred2																	RICE-CV	RICE-CV
RICE-CV	Unscaled	Causal Prop. 0.05	n = 98,343	AFR	0.122796	0.0246118	0.0182246	0.00652322	RICE-CV																	RICE-CV	RICE-CV	**	0.204989
RICE-RV	Unscaled	Causal Prop. 0.05	n = 98,343	AFR	0.0521927	0.0245465	0.0182246	0.00652322	RICE-CV	0.00382883	0.00420803	0.00817946	0.00774913	0.100361	0.0999348	0.0338696	0.0329914	-0.0101505	-0.010479	0.00589153	0.00556395	0.115395	0.115236	0.0392096	0.0381782	RICE-CV	RICE-CV
CT	Scaled	Causal Prop. 0.2	n = 98,343	AFR	0.0936251	0.0248623	0.00919247	0.00460852	CT																	RICE-CV	RICE-CV
Lassosum2	Scaled	Causal Prop. 0.2	n = 98,343	AFR	0.109019	0.024636	0.0123795	0.00538968	Lassosum2																	RICE-CV	RICE-CV
LDpred2	Scaled	Causal Prop. 0.2	n = 98,343	AFR	0.109199	0.0246312	0.012384	0.00538554	LDpred2																	RICE-CV	RICE-CV
RICE-CV	Scaled	Causal Prop. 0.2	n = 98,343	AFR	0.104624	0.024621	0.0112714	0.00508056	RICE-CV																	RICE-CV	RICE-CV		0.158431
RICE-RV	Scaled	Causal Prop. 0.2	n = 98,343	AFR	0.0238073	0.550677	0.0112714	0.00508056	RICE-CV	-0.042615	-0.153256	0.00406868	0.00374725	0.0490092	0.148638	0.0242516	0.023283	-0.0586379	-0.197669	0.00261933	0.00233981	0.0660067	0.195453	0.0289264	0.0277819	RICE-CV	RICE-CV
CT	Unscaled	Causal Prop. 0.2	n = 98,343	AFR	0.0781538	0.0247292	0.00658133	0.0038992	CT																	RICE-CV	RICE-CV
Lassosum2	Unscaled	Causal Prop. 0.2	n = 98,343	AFR	0.104373	0.0246449	0.0115016	0.00511641	Lassosum2																	RICE-CV	RICE-CV
LDpred2	Unscaled	Causal Prop. 0.2	n = 98,343	AFR	0.104533	0.0246366	0.0114908	0.00513036	LDpred2																	RICE-CV	RICE-CV
RICE-CV	Unscaled	Causal Prop. 0.2	n = 98,343	AFR	0.097235	0.0245885	0.010739	0.00499211	RICE-CV																	RICE-CV	RICE-CV		0.155907
RICE-RV	Unscaled	Causal Prop. 0.2	n = 98,343	AFR	0.0286717	0.0247742	0.010739	0.00499211	RICE-CV	-0.0218037	-0.0208513	0.00364043	0.00335264	0.0752126	0.0755666	0.0232806	0.0225279	-0.0359244	-0.0354706	0.00225665	0.00202035	0.0900891	0.09032	0.0276636	0.0268192	RICE-CV	RICE-CV
CT	Scaled	Causal Prop. 0.01	n = 49,173	AMR	0.169067	0.0253887	0.0289252	0.0083714	CT																	RICE-CV	RICE-CV
Lassosum2	Scaled	Causal Prop. 0.01	n = 49,173	AMR	0.178443	0.025569	0.0313407	0.008676	Lassosum2																	RICE-CV	RICE-CV
LDpred2	Scaled	Causal Prop. 0.01	n = 49,173	AMR	0.179852	0.0255925	0.0317878	0.0087232	LDpred2																	RICE-CV	RICE-CV
RICE-CV	Scaled	Causal Prop. 0.01	n = 49,173	AMR	0.183341	0.0254078	0.0335373	0.00900586	RICE-CV																	RICE-CV	RICE-CV		0.241791
RICE-RV	Scaled	Causal Prop. 0.01	n = 49,173	AMR	0.0284496	0.136255	0.0336201	0.00901906	RICE-CV	-0.0364139	-0.0899152	0.0192892	0.018337	0.0654041	0.126321	0.0549399	0.053313	-0.0558458	-0.118332	0.0154555	0.0146538	0.0848167	0.155149	0.0617379	0.0599964	RICE-CV	RICE-CV
CT	Unscaled	Causal Prop. 0.01	n = 49,173	AMR	0.161241	0.0252611	0.0261274	0.0079458	CT																	RICE-CV	RICE-CV
Lassosum2	Unscaled	Causal Prop. 0.01	n = 49,173	AMR	0.163436	0.025515	0.0263739	0.00799306	Lassosum2																	RICE-CV	RICE-CV
LDpred2	Unscaled	Causal Prop. 0.01	n = 49,173	AMR	0.164497	0.0256718	0.0264888	0.00800326	LDpred2																	RICE-CV	RICE-CV
RICE-CV	Unscaled	Causal Prop. 0.01	n = 49,173	AMR	0.173576	0.0254268	0.0305978	0.00862479	RICE-CV																	RICE-CV	RICE-CV		0.237617
RICE-RV	Unscaled	Causal Prop. 0.01	n = 49,173	AMR	0.0340408	0.0259269	0.0305978	0.00862479	RICE-CV	-0.017838	-0.0183935	0.0169212	0.0160195	0.0805097	0.0825972	0.0506849	0.0495152	-0.0330528	-0.0336544	0.0134122	0.012501	0.0948657	0.0985329	0.0572074	0.0561804	RICE-CV	RICE-CV
CT	Scaled	Causal Prop. 0.05	n = 49,173	AMR	0.122635	0.0252724	0.0159318	0.00627482	CT																	RICE-CV	RICE-CV
Lassosum2	Scaled	Causal Prop. 0.05	n = 49,173	AMR	0.135128	0.0251228	0.0189935	0.00683684	Lassosum2																	RICE-CV	RICE-CV
LDpred2	Scaled	Causal Prop. 0.05	n = 49,173	AMR	0.134043	0.0251241	0.0186566	0.00676884	LDpred2																	RICE-CV	RICE-CV
RICE-CV	Scaled	Causal Prop. 0.05	n = 49,173	AMR	0.137644	0.0252005	0.0200071	0.0070314	RICE-CV																	RICE-CV	RICE-CV		0.184364
RICE-RV	Scaled	Causal Prop. 0.05	n = 49,173	AMR	0.0167197	0.254779	0.0200071	0.0070314	RICE-CV	-0.0475202	-0.186332	0.00903122	0.00870814	0.0804235	0.21671	0.0364388	0.0358206	-0.0886509	-0.269829	0.00654852	0.00621967	0.117791	0.281363	0.0421301	0.0414339	RICE-CV	RICE-CV
CT	Unscaled	Causal Prop. 0.05	n = 49,173	AMR	0.121903	0.0252698	0.015625	0.00614069	CT																	RICE-CV	RICE-CV
Lassosum2	Unscaled	Causal Prop. 0.05	n = 49,173	AMR	0.139059	0.0252513	0.0200695	0.00693684	Lassosum2																	RICE-CV	RICE-CV
LDpred2	Unscaled	Causal Prop. 0.05	n = 49,173	AMR	0.137212	0.0251974	0.0195242	0.00691956	LDpred2																	RICE-CV	RICE-CV
RICE-CV	Unscaled	Causal Prop. 0.05	n = 49,173	AMR	0.141173	0.0251789	0.0226323	0.00737043	RICE-CV																	RICE-CV	RICE-CV		0.215723
RICE-RV	Unscaled	Causal Prop. 0.05	n = 49,173	AMR	0.0445502	0.0252538	0.0226323	0.00737043	RICE-CV	-0.00642558	-0.00491149	0.0107049	0.0105813	0.0928121	0.0939193	0.0394023	0.0391859	-0.0213013	-0.0197434	0.00803459	0.00788219	0.107901	0.109088	0.0453855	0.0448794	RICE-CV	RICE-CV
CT	Scaled	Causal Prop. 0.2	n = 49,173	AMR	0.123468	0.0253255	0.0158441	0.00619462	CT																	RICE-CV	RICE-CV
Lassosum2	Scaled	Causal Prop. 0.2	n = 49,173	AMR	0.132764	0.0252575	0.0182642	0.0066847	Lassosum2																	RICE-CV	RICE-CV
LDpred2	Scaled	Causal Prop. 0.2	n = 49,173	AMR	0.132931	0.0252208	0.0183112	0.00672021	LDpred2																	RICE-CV	RICE-CV
RICE-CV	Scaled	Causal Prop. 0.2	n = 49,173	AMR	0.136214	0.025248	0.0190575	0.00683885	RICE-CV																	RICE-CV	RICE-CV		0.184688
RICE-RV	Scaled	Causal Prop. 0.2	n = 49,173	AMR	0.0184737	0.318439	0.0187933	0.00678295	RICE-CV	-0.0707592	-0.193433	0.00784597	0.00796702	0.0564038	0.17368	0.0339248	0.0342663	-0.0938972	-0.247664	0.0055161	0.00567256	0.0754705	0.240576	0.0393912	0.0397804	RICE-CV	RICE-CV
CT	Unscaled	Causal Prop. 0.2	n = 49,173	AMR	0.12107	0.025127	0.0155176	0.00612159	CT																	RICE-CV	RICE-CV
Lassosum2	Unscaled	Causal Prop. 0.2	n = 49,173	AMR	0.134746	0.0248966	0.0191543	0.00681685	Lassosum2																	RICE-CV	RICE-CV
LDpred2	Unscaled	Causal Prop. 0.2	n = 49,173	AMR	0.134875	0.0249228	0.0191458	0.00679503	LDpred2																	RICE-CV	RICE-CV
RICE-CV	Unscaled	Causal Prop. 0.2	n = 49,173	AMR	0.135549	0.0250063	0.0197587	0.00693018	RICE-CV																	RICE-CV	RICE-CV		0.187605
RICE-RV	Unscaled	Causal Prop. 0.2	n = 49,173	AMR	0.0220558	0.0576464	0.0197587	0.00693018	RICE-CV	-0.0335302	-0.0491569	0.00836263	0.00867722	0.0638412	0.0853063	0.0348415	0.035426	-0.0487449	-0.0690844	0.00602583	0.00631427	0.0792234	0.10169	0.0403589	0.0412431	RICE-CV	RICE-CV
CT	Scaled	Causal Prop. 0.01	n = 98,343	AMR	0.181638	0.02526	0.0331525	0.00896211	CT																	RICE-CV	RICE-CV
Lassosum2	Scaled	Causal Prop. 0.01	n = 98,343	AMR	0.188718	0.0255154	0.0349951	0.00914799	Lassosum2																	RICE-CV	RICE-CV
LDpred2	Scaled	Causal Prop. 0.01	n = 98,343	AMR	0.19146	0.0255216	0.0360213	0.00924108	LDpred2																	RICE-CV	RICE-CV
RICE-CV	Scaled	Causal Prop. 0.01	n = 98,343	AMR	0.1932	0.0253938	0.0378403	0.00950238	RICE-CV																	RICE-CV	RICE-CV		0.258935
RICE-RV	Scaled	Causal Prop. 0.01	n = 98,343	AMR	0.0357351	0.0314017	0.0378403	0.00950238	RICE-CV	-0.0264044	-0.0297925	0.0225183	0.0215138	0.0802704	0.094722	0.0602031	0.0583911	-0.0476919	-0.0544636	0.0184951	0.0174037	0.0993971	0.118498	0.0671723	0.0654897	RICE-CV	RICE-CV
CT	Unscaled	Causal Prop. 0.01	n = 98,343	AMR	0.172038	0.025153	0.0299292	0.00848676	CT																	RICE-CV	RICE-CV
Lassosum2	Unscaled	Causal Prop. 0.01	n = 98,343	AMR	0.171548	0.0255625	0.0290427	0.00836809	Lassosum2																	RICE-CV	RICE-CV
LDpred2	Unscaled	Causal Prop. 0.01	n = 98,343	AMR	0.174424	0.0257311	0.0298382	0.00847922	LDpred2																	RICE-CV	RICE-CV
RICE-CV	Unscaled	Causal Prop. 0.01	n = 98,343	AMR	0.179879	0.0252265	0.033288	0.00892003	RICE-CV																	RICE-CV	RICE-CV		0.243512
RICE-RV	Unscaled	Causal Prop. 0.01	n = 98,343	AMR	0.0336331	0.0257724	0.033288	0.00892003	RICE-CV	-0.0175407	-0.0190905	0.0190365	0.0181354	0.0801414	0.081993	0.0543634	0.0528557	-0.0320174	-0.0346602	0.0151337	0.0145588	0.0952011	0.0971895	0.0608367	0.0593139	RICE-CV	RICE-CV
CT	Scaled	Causal Prop. 0.05	n = 98,343	AMR	0.141023	0.0251566	0.0206012	0.00706658	CT																	RICE-CV	RICE-CV
Lassosum2	Scaled	Causal Prop. 0.05	n = 98,343	AMR	0.150733	0.0252152	0.0232683	0.00748764	Lassosum2																	RICE-CV	RICE-CV
LDpred2	Scaled	Causal Prop. 0.05	n = 98,343	AMR	0.151561	0.0252677	0.0234933	0.00751605	LDpred2																	RICE-CV	RICE-CV
RICE-CV	Scaled	Causal Prop. 0.05	n = 98,343	AMR	0.15664	0.0252338	0.025467	0.00789706	RICE-CV																	RICE-CV	RICE-CV		0.204884
RICE-RV	Scaled	Causal Prop. 0.05	n = 98,343	AMR	0.0182431	0.0394595	0.025467	0.00789706	RICE-CV	-0.0446369	-0.0420086	0.012895	0.0124302	0.10028	0.0773152	0.0439851	0.0431357	-0.0770627	-0.0725251	0.00977614	0.00945296	0.134651	0.102859	0.0501425	0.0492191	RICE-CV	RICE-CV
CT	Unscaled	Causal Prop. 0.05	n = 98,343	AMR	0.140252	0.0253349	0.02041	0.00703974	CT																	RICE-CV	RICE-CV
Lassosum2	Unscaled	Causal Prop. 0.05	n = 98,343	AMR	0.150417	0.0253143	0.0232868	0.0074761	Lassosum2																	RICE-CV	RICE-CV
LDpred2	Unscaled	Causal Prop. 0.05	n = 98,343	AMR	0.150471	0.0253153	0.0232689	0.00753978	LDpred2																	RICE-CV	RICE-CV
RICE-CV	Unscaled	Causal Prop. 0.05	n = 98,343	AMR	0.156421	0.0251885	0.0274342	0.00811935	RICE-CV																	RICE-CV	RICE-CV		0.234337
RICE-RV	Unscaled	Causal Prop. 0.05	n = 98,343	AMR	0.0479167	0.0254377	0.0274342	0.00811935	RICE-CV	-0.00300085	-0.00192207	0.0141557	0.0139613	0.0960494	0.0975388	0.045978	0.0453595	-0.018431	-0.0169642	0.0109022	0.0108608	0.112643	0.1125	0.0521163	0.0517045	RICE-CV	RICE-CV
CT	Scaled	Causal Prop. 0.2	n = 98,343	AMR	0.140055	0.0251041	0.0201648	0.00696873	CT																	RICE-CV	RICE-CV
Lassosum2	Scaled	Causal Prop. 0.2	n = 98,343	AMR	0.149154	0.0251155	0.0230325	0.00748251	Lassosum2																	RICE-CV	RICE-CV
LDpred2	Scaled	Causal Prop. 0.2	n = 98,343	AMR	0.149744	0.0250888	0.0231695	0.00751302	LDpred2																	RICE-CV	RICE-CV
RICE-CV	Scaled	Causal Prop. 0.2	n = 98,343	AMR	0.153395	0.0250504	0.0236648	0.00753659	RICE-CV																	RICE-CV	RICE-CV		0.215855
RICE-RV	Scaled	Causal Prop. 0.2	n = 98,343	AMR	0.0324599	0.34213	0.0236648	0.00753659	RICE-CV	-0.0472771	-0.163187	0.0111163	0.011294	0.0497175	0.178891	0.0404824	0.0404871	-0.070763	-0.208218	0.00830098	0.00849527	0.0693548	0.218764	0.0463542	0.0463176	RICE-CV	RICE-CV
CT	Unscaled	Causal Prop. 0.2	n = 98,343	AMR	0.14002	0.0250223	0.0203172	0.00698953	CT																	RICE-CV	RICE-CV
Lassosum2	Unscaled	Causal Prop. 0.2	n = 98,343	AMR	0.151024	0.0248396	0.0238331	0.00757962	Lassosum2																	RICE-CV	RICE-CV
LDpred2	Unscaled	Causal Prop. 0.2	n = 98,343	AMR	0.15155	0.0248463	0.0239374	0.00757927	LDpred2																	RICE-CV	RICE-CV
RICE-CV	Unscaled	Causal Prop. 0.2	n = 98,343	AMR	0.154393	0.0248773	0.0256054	0.00786424	RICE-CV																	RICE-CV	RICE-CV		0.211856
RICE-RV	Unscaled	Causal Prop. 0.2	n = 98,343	AMR	0.0274634	0.0259942	0.0256054	0.00786424	RICE-CV	-0.0253288	-0.025572	0.0121211	0.0125814	0.075222	0.0759878	0.0420112	0.0430981	-0.0408509	-0.0413709	0.0091932	0.00952513	0.0908815	0.0919005	0.0479385	0.0491818	RICE-CV	RICE-CV
CT	Scaled	Causal Prop. 0.01	n = 49,173	EUR	0.170609	0.00782911	0.0292399	0.00263475	CT																	RICE-CV	RICE-CV
Lassosum2	Scaled	Causal Prop. 0.01	n = 49,173	EUR	0.170436	0.00781056	0.0291656	0.00262892	Lassosum2																	RICE-CV	RICE-CV
LDpred2	Scaled	Causal Prop. 0.01	n = 49,173	EUR	0.172155	0.00780933	0.0297574	0.00266274	LDpred2																	RICE-CV	RICE-CV
RICE-CV	Scaled	Causal Prop. 0.01	n = 49,173	EUR	0.181822	0.00778096	0.0338364	0.00283286	RICE-CV																	RICE-CV	RICE-CV	**	0.240922
RICE-RV	Scaled	Causal Prop. 0.01	n = 49,173	EUR	0.0291006	0.0221396	0.0338569	0.00283273	RICE-CV	0.0115932	0.00728544	0.0285484	0.0285413	0.0542412	0.0728184	0.0395891	0.0395885	0.00452221	-0.00812054	0.0270131	0.0270812	0.0640354	0.0917258	0.0413632	0.0413803	RICE-CV	RICE-CV
CT	Unscaled	Causal Prop. 0.01	n = 49,173	EUR	0.173428	0.00784333	0.0301873	0.0026858	CT																	RICE-CV	RICE-CV
Lassosum2	Unscaled	Causal Prop. 0.01	n = 49,173	EUR	0.175413	0.00782947	0.0308448	0.00270589	Lassosum2																	RICE-CV	RICE-CV
LDpred2	Unscaled	Causal Prop. 0.01	n = 49,173	EUR	0.176069	0.0078425	0.0310899	0.00271613	LDpred2																	RICE-CV	RICE-CV
RICE-CV	Unscaled	Causal Prop. 0.01	n = 49,173	EUR	0.184925	0.00778897	0.0355091	0.00287924	RICE-CV																	RICE-CV	RICE-CV	***	0.250176
RICE-RV	Unscaled	Causal Prop. 0.01	n = 49,173	EUR	0.0352512	0.00782695	0.0355091	0.00287924	RICE-CV	0.02003	0.0200114	0.030084	0.0301354	0.0507355	0.0505518	0.0413686	0.0413191	0.015436	0.0153929	0.0285059	0.0285713	0.0554217	0.0552413	0.0432445	0.0432094	RICE-CV	RICE-CV
CT	Scaled	Causal Prop. 0.05	n = 49,173	EUR	0.140289	0.00786057	0.0198218	0.00218886	CT																	RICE-CV	RICE-CV
Lassosum2	Scaled	Causal Prop. 0.05	n = 49,173	EUR	0.145214	0.0078572	0.0211803	0.00226131	Lassosum2																	RICE-CV	RICE-CV
LDpred2	Scaled	Causal Prop. 0.05	n = 49,173	EUR	0.145347	0.00785793	0.0212263	0.00225635	LDpred2																	RICE-CV	RICE-CV
RICE-CV	Scaled	Causal Prop. 0.05	n = 49,173	EUR	0.1519	0.0078681	0.0231747	0.00236126	RICE-CV																	RICE-CV	RICE-CV		0.22288
RICE-RV	Scaled	Causal Prop. 0.05	n = 49,173	EUR	0.04098	0.176737	0.0231747	0.00236126	RICE-CV	-0.0101871	-0.15498	0.0188203	0.0187508	0.0203811	0.157361	0.0279926	0.0279836	-0.0150771	-0.191924	0.0175647	0.0175565	0.0254466	0.197898	0.0295739	0.029517	RICE-CV	RICE-CV
CT	Unscaled	Causal Prop. 0.05	n = 49,173	EUR	0.146625	0.00782571	0.0215783	0.00227515	CT																	RICE-CV	RICE-CV
Lassosum2	Unscaled	Causal Prop. 0.05	n = 49,173	EUR	0.153089	0.00781042	0.0235252	0.00237066	Lassosum2																	RICE-CV	RICE-CV
LDpred2	Unscaled	Causal Prop. 0.05	n = 49,173	EUR	0.152707	0.00784625	0.0234096	0.0023752	LDpred2																	RICE-CV	RICE-CV
RICE-CV	Unscaled	Causal Prop. 0.05	n = 49,173	EUR	0.159566	0.00781679	0.0265273	0.00251695	RICE-CV																	RICE-CV	RICE-CV	***	0.220507
RICE-RV	Unscaled	Causal Prop. 0.05	n = 49,173	EUR	0.0309407	0.00797017	0.0265273	0.00251695	RICE-CV	0.0152266	0.015371	0.0218463	0.0217951	0.0461685	0.0465004	0.0316714	0.0316305	0.0106072	0.0105999	0.0205395	0.0204533	0.0509426	0.0511568	0.0332662	0.0332644	RICE-CV	RICE-CV
CT	Scaled	Causal Prop. 0.2	n = 49,173	EUR	0.139149	0.00784587	0.019458	0.0021657	CT																	RICE-CV	RICE-CV
Lassosum2	Scaled	Causal Prop. 0.2	n = 49,173	EUR	0.139653	0.00786482	0.0195441	0.00217398	Lassosum2																	RICE-CV	RICE-CV
LDpred2	Scaled	Causal Prop. 0.2	n = 49,173	EUR	0.139714	0.00787492	0.0195594	0.0021731	LDpred2																	RICE-CV	RICE-CV
RICE-CV	Scaled	Causal Prop. 0.2	n = 49,173	EUR	0.147809	0.00789369	0.0216767	0.00230096	RICE-CV																	RICE-CV	RICE-CV		0.182634
RICE-RV	Scaled	Causal Prop. 0.2	n = 49,173	EUR	0.00482514	0.0503578	0.0215892	0.00229851	RICE-CV	-0.0134839	-0.021513	0.0173549	0.017377	0.0201807	0.0369699	0.0263116	0.0262965	-0.0185444	-0.0403537	0.0161818	0.0161808	0.0384262	0.0664326	0.0278719	0.0278948	RICE-CV	RICE-CV
CT	Unscaled	Causal Prop. 0.2	n = 49,173	EUR	0.13917	0.00787567	0.019448	0.00217545	CT																	RICE-CV	RICE-CV
Lassosum2	Unscaled	Causal Prop. 0.2	n = 49,173	EUR	0.142661	0.0078771	0.0203813	0.00221377	Lassosum2																	RICE-CV	RICE-CV
LDpred2	Unscaled	Causal Prop. 0.2	n = 49,173	EUR	0.143028	0.00786512	0.020486	0.00223507	LDpred2																	RICE-CV	RICE-CV
RICE-CV	Unscaled	Causal Prop. 0.2	n = 49,173	EUR	0.150207	0.00783686	0.0227597	0.00234483	RICE-CV																	RICE-CV	RICE-CV		0.193167
RICE-RV	Unscaled	Causal Prop. 0.2	n = 49,173	EUR	0.0129601	0.0160062	0.0227597	0.00234483	RICE-CV	-0.003015	-0.0112381	0.0184283	0.018424	0.0271895	0.0335839	0.0275684	0.0275681	-0.00764604	-0.0173022	0.0172011	0.0172066	0.0318317	0.0408227	0.0290775	0.029032	RICE-CV	RICE-CV
CT	Scaled	Causal Prop. 0.01	n = 98,343	EUR	0.182048	0.00780768	0.0332813	0.00279938	CT																	RICE-CV	RICE-CV
Lassosum2	Scaled	Causal Prop. 0.01	n = 98,343	EUR	0.182018	0.00780759	0.0332504	0.0027981	Lassosum2																	RICE-CV	RICE-CV
LDpred2	Scaled	Causal Prop. 0.01	n = 98,343	EUR	0.184593	0.00779256	0.0342033	0.00284409	LDpred2																	RICE-CV	RICE-CV
RICE-CV	Scaled	Causal Prop. 0.01	n = 98,343	EUR	0.192461	0.00778379	0.0382573	0.00300462	RICE-CV																	RICE-CV	RICE-CV	***	0.263076
RICE-RV	Scaled	Causal Prop. 0.01	n = 98,343	EUR	0.0406153	0.00935095	0.0382573	0.00300462	RICE-CV	0.0206873	0.0227682	0.0325981	0.0326262	0.0532383	0.0595139	0.0443089	0.0443093	0.0154988	0.0167083	0.0309726	0.0310187	0.0591859	0.0661422	0.0462716	0.0462833	RICE-CV	RICE-CV
CT	Unscaled	Causal Prop. 0.01	n = 98,343	EUR	0.183787	0.0077951	0.0338637	0.00283082	CT																	RICE-CV	RICE-CV
Lassosum2	Unscaled	Causal Prop. 0.01	n = 98,343	EUR	0.184584	0.00781582	0.0341424	0.00283249	Lassosum2																	RICE-CV	RICE-CV
LDpred2	Unscaled	Causal Prop. 0.01	n = 98,343	EUR	0.186733	0.00783282	0.0349556	0.00286863	LDpred2																	RICE-CV	RICE-CV
RICE-CV	Unscaled	Causal Prop. 0.01	n = 98,343	EUR	0.192483	0.00778628	0.0385114	0.00299078	RICE-CV																	RICE-CV	RICE-CV	***	0.259298
RICE-RV	Unscaled	Causal Prop. 0.01	n = 98,343	EUR	0.0368158	0.00783921	0.0385114	0.00299078	RICE-CV	0.0216252	0.0215969	0.0328683	0.0328994	0.0521579	0.0521959	0.0445497	0.0445544	0.0170439	0.0172219	0.031205	0.0312771	0.0570066	0.0568809	0.0464316	0.0464721	RICE-CV	RICE-CV
CT	Scaled	Causal Prop. 0.05	n = 98,343	EUR	0.156555	0.00780771	0.0246667	0.00243118	CT																	RICE-CV	RICE-CV
Lassosum2	Scaled	Causal Prop. 0.05	n = 98,343	EUR	0.161254	0.00781081	0.0261227	0.00250133	Lassosum2																	RICE-CV	RICE-CV
LDpred2	Scaled	Causal Prop. 0.05	n = 98,343	EUR	0.161595	0.00785957	0.0262394	0.00249975	LDpred2																	RICE-CV	RICE-CV
RICE-CV	Scaled	Causal Prop. 0.05	n = 98,343	EUR	0.168831	0.00783175	0.0287241	0.00261621	RICE-CV																	RICE-CV	RICE-CV		0.214429
RICE-RV	Scaled	Causal Prop. 0.05	n = 98,343	EUR	0.0155985	0.0177852	0.0287241	0.00261621	RICE-CV	-0.00391022	-0.0066228	0.0238214	0.0238408	0.0297133	0.0451321	0.0340214	0.0340179	-0.00993309	-0.0150466	0.0224031	0.0224362	0.0356947	0.0521786	0.0357297	0.0356685	RICE-CV	RICE-CV
CT	Unscaled	Causal Prop. 0.05	n = 98,343	EUR	0.162687	0.00782236	0.0265568	0.00250434	CT																	RICE-CV	RICE-CV
Lassosum2	Unscaled	Causal Prop. 0.05	n = 98,343	EUR	0.166934	0.00779866	0.0279828	0.00257576	Lassosum2																	RICE-CV	RICE-CV
LDpred2	Unscaled	Causal Prop. 0.05	n = 98,343	EUR	0.166537	0.00782085	0.0278548	0.00258376	LDpred2																	RICE-CV	RICE-CV
RICE-CV	Unscaled	Causal Prop. 0.05	n = 98,343	EUR	0.175306	0.00780652	0.0318961	0.00274829	RICE-CV																	RICE-CV	RICE-CV	***	0.236779
RICE-RV	Unscaled	Causal Prop. 0.05	n = 98,343	EUR	0.0314723	0.00793774	0.0318961	0.00274829	RICE-CV	0.0157952	0.0159422	0.0267676	0.0267521	0.0468259	0.0470105	0.0374268	0.0374636	0.0109855	0.011361	0.0253265	0.0252677	0.0517157	0.0517538	0.0391982	0.0392103	RICE-CV	RICE-CV
CT	Scaled	Causal Prop. 0.2	n = 98,343	EUR	0.155816	0.00783654	0.0243951	0.00241043	CT																	RICE-CV	RICE-CV
Lassosum2	Scaled	Causal Prop. 0.2	n = 98,343	EUR	0.156101	0.00786785	0.0244083	0.00242127	Lassosum2																	RICE-CV	RICE-CV
LDpred2	Scaled	Causal Prop. 0.2	n = 98,343	EUR	0.156135	0.00785078	0.0244166	0.00242505	LDpred2																	RICE-CV	RICE-CV
RICE-CV	Scaled	Causal Prop. 0.2	n = 98,343	EUR	0.165421	0.00785553	0.0262914	0.00277091	RICE-CV																	RICE-CV	RICE-CV		0.200487
RICE-RV	Scaled	Causal Prop. 0.2	n = 98,343	EUR	0.00506566	0.155975	0.0262914	0.00277091	RICE-CV	-0.0184687	-0.0391104	0.0217038	0.0217071	0.0261091	0.0578578	0.0321657	0.0320452	-0.034909	-0.0568337	0.0203576	0.0204063	0.0407157	0.0735308	0.034068	0.0336702	RICE-CV	RICE-CV
CT	Unscaled	Causal Prop. 0.2	n = 98,343	EUR	0.155726	0.00785733	0.0243284	0.00240978	CT																	RICE-CV	RICE-CV
Lassosum2	Unscaled	Causal Prop. 0.2	n = 98,343	EUR	0.15738	0.00785253	0.0247819	0.00243402	Lassosum2																	RICE-CV	RICE-CV
LDpred2	Unscaled	Causal Prop. 0.2	n = 98,343	EUR	0.157576	0.00785159	0.024849	0.0024503	LDpred2																	RICE-CV	RICE-CV
RICE-CV	Unscaled	Causal Prop. 0.2	n = 98,343	EUR	0.166738	0.00782145	0.0281827	0.00258278	RICE-CV																	RICE-CV	RICE-CV	**	0.215266
RICE-RV	Unscaled	Causal Prop. 0.2	n = 98,343	EUR	0.018528	0.00782875	0.0281827	0.00258278	RICE-CV	0.00316204	0.0030733	0.0233482	0.0233409	0.0338064	0.0336874	0.0334309	0.0334046	-0.00135302	-0.00154878	0.021932	0.022023	0.0385654	0.0383503	0.0350771	0.0350348	RICE-CV	RICE-CV
CT	Scaled	Causal Prop. 0.01	n = 49,173	SAS	0.196463	0.0230683	0.0385041	0.00878371	CT																	RICE-CV	RICE-CV
Lassosum2	Scaled	Causal Prop. 0.01	n = 49,173	SAS	0.198936	0.0227468	0.0404068	0.00894656	Lassosum2																	RICE-CV	RICE-CV
LDpred2	Scaled	Causal Prop. 0.01	n = 49,173	SAS	0.200135	0.0227354	0.0408673	0.00900142	LDpred2																	RICE-CV	RICE-CV
RICE-CV	Scaled	Causal Prop. 0.01	n = 49,173	SAS	0.204772	0.0227797	0.0437658	0.00932402	RICE-CV																	RICE-CV	RICE-CV		0.273639
RICE-RV	Scaled	Causal Prop. 0.01	n = 49,173	SAS	0.0388672	0.234434	0.0438516	0.00933328	RICE-CV	-0.0108082	-0.0503469	0.0279221	0.0274843	0.0781657	0.124017	0.0643328	0.0638634	-0.0254703	-0.069407	0.0235846	0.023322	0.0932253	0.142719	0.0711724	0.0705046	RICE-CV	RICE-CV
CT	Unscaled	Causal Prop. 0.01	n = 49,173	SAS	0.167458	0.0230057	0.0287904	0.00766089	CT																	RICE-CV	RICE-CV
Lassosum2	Unscaled	Causal Prop. 0.01	n = 49,173	SAS	0.16891	0.0229191	0.0295274	0.00774816	Lassosum2																	RICE-CV	RICE-CV
LDpred2	Unscaled	Causal Prop. 0.01	n = 49,173	SAS	0.169912	0.0228784	0.0298694	0.00778168	LDpred2																	RICE-CV	RICE-CV
RICE-CV	Unscaled	Causal Prop. 0.01	n = 49,173	SAS	0.180467	0.0229006	0.0342708	0.00829675	RICE-CV																	RICE-CV	RICE-CV		0.246215
RICE-RV	Unscaled	Causal Prop. 0.01	n = 49,173	SAS	0.035748	0.0225621	0.0342708	0.00829675	RICE-CV	-0.00937585	-0.00932876	0.0200955	0.019984	0.0797843	0.0789115	0.0524069	0.0522303	-0.0227445	-0.0230036	0.0165663	0.0165374	0.0933759	0.0918066	0.05863	0.0583208	RICE-CV	RICE-CV
CT	Scaled	Causal Prop. 0.05	n = 49,173	SAS	0.129995	0.0231371	0.0171799	0.00597603	CT																	RICE-CV	RICE-CV
Lassosum2	Scaled	Causal Prop. 0.05	n = 49,173	SAS	0.14639	0.0231513	0.0216835	0.00671236	Lassosum2																	RICE-CV	RICE-CV
LDpred2	Scaled	Causal Prop. 0.05	n = 49,173	SAS	0.147028	0.0231896	0.0218877	0.00670355	LDpred2																	RICE-CV	RICE-CV
RICE-CV	Scaled	Causal Prop. 0.05	n = 49,173	SAS	0.148594	0.0231548	0.0223391	0.00680256	RICE-CV																	RICE-CV	RICE-CV		0.192845
RICE-RV	Scaled	Causal Prop. 0.05	n = 49,173	SAS	0.0142516	1.06161	0.0223391	0.00680256	RICE-CV	-0.048454	-0.230819	0.0113343	0.0111276	0.0519122	0.246886	0.0379238	0.0375174	-0.0717505	-0.268702	0.00872942	0.00852947	0.0680652	0.289928	0.0430056	0.0428426	RICE-CV	RICE-CV
CT	Unscaled	Causal Prop. 0.05	n = 49,173	SAS	0.129619	0.0232295	0.017259	0.00595192	CT																	RICE-CV	RICE-CV
Lassosum2	Unscaled	Causal Prop. 0.05	n = 49,173	SAS	0.146652	0.0232388	0.0218945	0.00669238	Lassosum2																	RICE-CV	RICE-CV
LDpred2	Unscaled	Causal Prop. 0.05	n = 49,173	SAS	0.146994	0.0231923	0.0220004	0.00667945	LDpred2																	RICE-CV	RICE-CV
RICE-CV	Unscaled	Causal Prop. 0.05	n = 49,173	SAS	0.149228	0.0230249	0.0281767	0.00757424	RICE-CV																	RICE-CV	RICE-CV	***	0.254234
RICE-RV	Unscaled	Causal Prop. 0.05	n = 49,173	SAS	0.0750059	0.0224568	0.0281767	0.00757424	RICE-CV	0.0312065	0.030754	0.0153954	0.0152915	0.121092	0.118632	0.0449134	0.0448337	0.0176452	0.0174002	0.0122373	0.0122367	0.134399	0.132127	0.0506863	0.0503916	RICE-CV	RICE-CV
CT	Scaled	Causal Prop. 0.2	n = 49,173	SAS	0.127881	0.0232736	0.0167625	0.00588232	CT																	RICE-CV	RICE-CV
Lassosum2	Scaled	Causal Prop. 0.2	n = 49,173	SAS	0.132969	0.0230878	0.0181454	0.0061317	Lassosum2																	RICE-CV	RICE-CV
LDpred2	Scaled	Causal Prop. 0.2	n = 49,173	SAS	0.132725	0.0230321	0.0180723	0.00612022	LDpred2																	RICE-CV	RICE-CV
RICE-CV	Scaled	Causal Prop. 0.2	n = 49,173	SAS	0.138804	0.023116	0.0196579	0.0064065	RICE-CV																	RICE-CV	RICE-CV		0.180009
RICE-RV	Scaled	Causal Prop. 0.2	n = 49,173	SAS	0.0112052	0.529296	0.0194954	0.00639359	RICE-CV	-0.0516358	-0.171731	0.00904683	0.00909138	0.0448205	0.170037	0.0337449	0.033896	-0.0775109	-0.245647	0.00671347	0.00675243	0.0648683	0.253281	0.0386671	0.0389659	RICE-CV	RICE-CV
CT	Unscaled	Causal Prop. 0.2	n = 49,173	SAS	0.120507	0.0231719	0.0150468	0.00557906	CT																	RICE-CV	RICE-CV
Lassosum2	Unscaled	Causal Prop. 0.2	n = 49,173	SAS	0.132041	0.0229951	0.0180396	0.00609476	Lassosum2																	RICE-CV	RICE-CV
LDpred2	Unscaled	Causal Prop. 0.2	n = 49,173	SAS	0.132844	0.0230953	0.0182446	0.00613862	LDpred2																	RICE-CV	RICE-CV
RICE-CV	Unscaled	Causal Prop. 0.2	n = 49,173	SAS	0.135857	0.0229912	0.0194877	0.00632598	RICE-CV																	RICE-CV	RICE-CV		0.186697
RICE-RV	Unscaled	Causal Prop. 0.2	n = 49,173	SAS	0.0208404	0.0928205	0.0194877	0.00632598	RICE-CV	-0.0275086	-0.0401726	0.00926481	0.00917483	0.0618105	0.0752768	0.0339328	0.0336953	-0.0410814	-0.0596301	0.00697689	0.00680174	0.0763448	0.0969446	0.0389902	0.0386273	RICE-CV	RICE-CV
CT	Scaled	Causal Prop. 0.01	n = 98,343	SAS	0.208356	0.0229428	0.0432261	0.00927808	CT																	RICE-CV	RICE-CV
Lassosum2	Scaled	Causal Prop. 0.01	n = 98,343	SAS	0.207844	0.0226837	0.0440013	0.00929035	Lassosum2																	RICE-CV	RICE-CV
LDpred2	Scaled	Causal Prop. 0.01	n = 98,343	SAS	0.210925	0.0227127	0.0451989	0.00942488	LDpred2																	RICE-CV	RICE-CV
RICE-CV	Scaled	Causal Prop. 0.01	n = 98,343	SAS	0.214816	0.0226485	0.0492821	0.00982428	RICE-CV																	RICE-CV	RICE-CV	**	0.292726
RICE-RV	Scaled	Causal Prop. 0.01	n = 98,343	SAS	0.0479104	0.0212944	0.0492821	0.00982428	RICE-CV	0.00680669	0.00628827	0.0323088	0.0317663	0.0980283	0.0896107	0.0707602	0.0701048	-0.00872262	-0.00692684	0.0275766	0.0272995	0.11335	0.104147	0.0776068	0.0768944	RICE-CV	RICE-CV
CT	Unscaled	Causal Prop. 0.01	n = 98,343	SAS	0.176151	0.0229359	0.031636	0.00802711	CT																	RICE-CV	RICE-CV
Lassosum2	Unscaled	Causal Prop. 0.01	n = 98,343	SAS	0.175374	0.0228285	0.0316802	0.00801034	Lassosum2																	RICE-CV	RICE-CV
LDpred2	Unscaled	Causal Prop. 0.01	n = 98,343	SAS	0.178064	0.0228221	0.032633	0.00810337	LDpred2																	RICE-CV	RICE-CV
RICE-CV	Unscaled	Causal Prop. 0.01	n = 98,343	SAS	0.185754	0.022823	0.0363879	0.00850806	RICE-CV																	RICE-CV	RICE-CV		0.255291
RICE-RV	Unscaled	Causal Prop. 0.01	n = 98,343	SAS	0.0395373	0.0226036	0.0363879	0.00850806	RICE-CV	-0.00511721	-0.00518057	0.0217787	0.0215823	0.0838666	0.0830164	0.055047	0.0546659	-0.0180291	-0.0187903	0.0180676	0.0177267	0.097601	0.0963992	0.0611677	0.0608081	RICE-CV	RICE-CV
CT	Scaled	Causal Prop. 0.05	n = 98,343	SAS	0.152148	0.0231176	0.0233383	0.00690786	CT																	RICE-CV	RICE-CV
Lassosum2	Scaled	Causal Prop. 0.05	n = 98,343	SAS	0.162539	0.0230969	0.0266173	0.00738682	Lassosum2																	RICE-CV	RICE-CV
LDpred2	Scaled	Causal Prop. 0.05	n = 98,343	SAS	0.163109	0.0231547	0.0268221	0.00737389	LDpred2																	RICE-CV	RICE-CV
RICE-CV	Scaled	Causal Prop. 0.05	n = 98,343	SAS	0.167299	0.0230941	0.0283142	0.00758531	RICE-CV																	RICE-CV	RICE-CV		0.218411
RICE-RV	Scaled	Causal Prop. 0.05	n = 98,343	SAS	0.0211119	0.065785	0.0283142	0.00758531	RICE-CV	-0.0292177	-0.0382068	0.0157471	0.0155619	0.0659168	0.0776427	0.045543	0.0449605	-0.0498537	-0.0597943	0.0125148	0.0123992	0.0865525	0.0979638	0.0511339	0.0506997	RICE-CV	RICE-CV
CT	Unscaled	Causal Prop. 0.05	n = 98,343	SAS	0.145465	0.0231154	0.021544	0.00664894	CT																	RICE-CV	RICE-CV
Lassosum2	Unscaled	Causal Prop. 0.05	n = 98,343	SAS	0.158901	0.0231398	0.0255883	0.0072033	Lassosum2																	RICE-CV	RICE-CV
LDpred2	Unscaled	Causal Prop. 0.05	n = 98,343	SAS	0.15905	0.0231489	0.0256489	0.00716605	LDpred2																	RICE-CV	RICE-CV
RICE-CV	Unscaled	Causal Prop. 0.05	n = 98,343	SAS	0.164334	0.0229567	0.0329043	0.00810995	RICE-CV																	RICE-CV	RICE-CV	***	0.269572
RICE-RV	Unscaled	Causal Prop. 0.05	n = 98,343	SAS	0.075238	0.0225014	0.0329043	0.00810995	RICE-CV	0.0310204	0.0313809	0.0190111	0.0189622	0.120667	0.119136	0.0505485	0.0505458	0.0174785	0.0180464	0.0155293	0.0155169	0.134341	0.133221	0.0564364	0.0564677	RICE-CV	RICE-CV
CT	Scaled	Causal Prop. 0.2	n = 98,343	SAS	0.146864	0.0232872	0.0218608	0.00671804	CT																	RICE-CV	RICE-CV
Lassosum2	Scaled	Causal Prop. 0.2	n = 98,343	SAS	0.151419	0.0230435	0.0232693	0.0069198	Lassosum2																	RICE-CV	RICE-CV
LDpred2	Scaled	Causal Prop. 0.2	n = 98,343	SAS	0.151974	0.0230023	0.0234325	0.00693245	LDpred2																	RICE-CV	RICE-CV
RICE-CV	Scaled	Causal Prop. 0.2	n = 98,343	SAS	0.158228	0.0231463	0.0245511	0.00705814	RICE-CV																	RICE-CV	RICE-CV		0.200313
RICE-RV	Scaled	Causal Prop. 0.2	n = 98,343	SAS	0.0120843	0.652217	0.0245511	0.00705814	RICE-CV	-0.0430608	-0.151267	0.0128724	0.012749	0.0432182	0.161926	0.040947	0.0401526	-0.065019	-0.197551	0.0101111	0.00987835	0.0630441	0.198598	0.0465726	0.0454813	RICE-CV	RICE-CV
CT	Unscaled	Causal Prop. 0.2	n = 98,343	SAS	0.137177	0.0230321	0.0193608	0.00627092	CT																	RICE-CV	RICE-CV
Lassosum2	Unscaled	Causal Prop. 0.2	n = 98,343	SAS	0.145811	0.0230057	0.0219108	0.00667809	Lassosum2																	RICE-CV	RICE-CV
LDpred2	Unscaled	Causal Prop. 0.2	n = 98,343	SAS	0.145376	0.0229979	0.0218076	0.00668007	LDpred2																	RICE-CV	RICE-CV
RICE-CV	Unscaled	Causal Prop. 0.2	n = 98,343	SAS	0.149971	0.0229972	0.0239749	0.00696092	RICE-CV																	RICE-CV	RICE-CV		0.208609
RICE-RV	Unscaled	Causal Prop. 0.2	n = 98,343	SAS	0.0286377	0.0230663	0.0239749	0.00696092	RICE-CV	-0.0174229	-0.0170666	0.0125233	0.0123011	0.0735474	0.0730114	0.0397747	0.0393551	-0.0315499	-0.0308317	0.00975093	0.00944545	0.0877727	0.0874222	0.0451723	0.0445533	RICE-CV	RICE-CV
Supplementary Figure 1 — FigS1_Prop_R2
Method	Scale	Causal_Prop	Train_Size	Ancestry	Beta	SE_Beta	R2	SE_R2	R2_raw_RICE_vs_CT_Lower_95	R2_raw_RICE_vs_CT_Upper_95	R2_raw_RICE_vs_LDpred2_Lower_95	R2_raw_RICE_vs_LDpred2_Upper_95	R2_raw_RICE_vs_Lassosum2_Lower_95	R2_raw_RICE_vs_Lassosum2_Upper_95	R2_adjusted_RICE_vs_CT_Lower_95	R2_adjusted_RICE_vs_CT_Upper_95	R2_adjusted_RICE_vs_LDpred2_Lower_95	R2_adjusted_RICE_vs_LDpred2_Upper_95	R2_adjusted_RICE_vs_Lassosum2_Lower_95	R2_adjusted_RICE_vs_Lassosum2_Upper_95	R2_raw_RICE_vs_CT_Lower_99	R2_raw_RICE_vs_CT_Upper_99	R2_raw_RICE_vs_LDpred2_Lower_99	R2_raw_RICE_vs_LDpred2_Upper_99	R2_raw_RICE_vs_Lassosum2_Lower_99	R2_raw_RICE_vs_Lassosum2_Upper_99	R2_adjusted_RICE_vs_CT_Lower_99	R2_adjusted_RICE_vs_CT_Upper_99	R2_adjusted_RICE_vs_LDpred2_Lower_99	R2_adjusted_RICE_vs_LDpred2_Upper_99	R2_adjusted_RICE_vs_Lassosum2_Lower_99	R2_adjusted_RICE_vs_Lassosum2_Upper_99	group1	group2	p.signif_beta1	p.signif_beta2	position1	position2
CT	Scaled	Causal Prop. 0.01	n = 49,173	AFR	0.18273	0.0244936	0.0332453	0.00867219																									RICE	RICE
Lassosum2	Scaled	Causal Prop. 0.01	n = 49,173	AFR	0.190087	0.0242612	0.0368129	0.00902731																									RICE	RICE
LDpred2	Scaled	Causal Prop. 0.01	n = 49,173	AFR	0.191716	0.0241907	0.0374539	0.009096																									RICE	RICE
RICE	Scaled	Causal Prop. 0.01	n = 49,173	AFR	0.192366	0.0242628	0.0392207	0.00933465	-0.0017834	0.0142839	-0.00740057	0.0111503	-0.00730221	0.0123885	-0.00296731	0.0136223	-0.00848894	0.0103861	-0.00841308	0.0116674	-0.00423889	0.017137	-0.0103669	0.0142707	-0.0104678	0.0157707	-0.00559091	0.0165224	-0.0115534	0.0135878	-0.01164	0.0150786	RICE	RICE			0.0442207	0.0592207
CT	Unscaled	Causal Prop. 0.01	n = 49,173	AFR	0.141728	0.0244461	0.0206492	0.00683026																									RICE	RICE
Lassosum2	Unscaled	Causal Prop. 0.01	n = 49,173	AFR	0.143087	0.024186	0.021258	0.00692505																									RICE	RICE
LDpred2	Unscaled	Causal Prop. 0.01	n = 49,173	AFR	0.143585	0.0242217	0.0215195	0.0069882																									RICE	RICE
RICE	Unscaled	Causal Prop. 0.01	n = 49,173	AFR	0.153497	0.0241924	0.0270243	0.00781159	-0.00138314	0.0154169	-0.00342978	0.0154837	-0.00394227	0.0165783	-0.00323636	0.0139006	-0.00520578	0.0139407	-0.00579218	0.0150096	-0.00388854	0.0185501	-0.00639157	0.0189572	-0.00716968	0.0202823	-0.00594436	0.0170301	-0.00830183	0.0173889	-0.00913548	0.0187273	RICE	RICE			0.0320243	0.0470243
CT	Scaled	Causal Prop. 0.05	n = 49,173	AFR	0.101674	0.0249361	0.0106132	0.00495439																									RICE	RICE
Lassosum2	Scaled	Causal Prop. 0.05	n = 49,173	AFR	0.133922	0.0244939	0.018364	0.00650929																									RICE	RICE
LDpred2	Scaled	Causal Prop. 0.05	n = 49,173	AFR	0.136036	0.0246324	0.0188442	0.00661331																									RICE	RICE
RICE	Scaled	Causal Prop. 0.05	n = 49,173	AFR	0.126699	0.0245414	0.0166713	0.00619152	0.000168462	0.0138669	-0.0093612	0.00443429	-0.00882798	0.00532964	-0.000924198	0.012818	-0.0109725	0.00382955	-0.0103271	0.00459381	-0.0017323	0.0166616	-0.0118833	0.00673864	-0.0114264	0.00776447	-0.0029434	0.0156021	-0.0137605	0.0062197	-0.0130708	0.00706128	RICE	RICE			0.0216713	0.0366713
CT	Unscaled	Causal Prop. 0.05	n = 49,173	AFR	0.0853026	0.0247613	0.00789709	0.0042342																									RICE	RICE
Lassosum2	Unscaled	Causal Prop. 0.05	n = 49,173	AFR	0.113173	0.0247076	0.0132331	0.00555696																									RICE	RICE
LDpred2	Unscaled	Causal Prop. 0.05	n = 49,173	AFR	0.114786	0.0246425	0.0136147	0.00564009																									RICE	RICE
RICE	Unscaled	Causal Prop. 0.05	n = 49,173	AFR	0.109142	0.0246785	0.0144471	0.00579301	0.000366392	0.014637	-0.00658807	0.00805235	-0.00603652	0.00871282	-0.000121372	0.0139962	-0.0073526	0.00761351	-0.00672888	0.00822384	-0.00153512	0.0176444	-0.00920698	0.010688	-0.00861672	0.0114106	-0.0020448	0.0169727	-0.0100326	0.0103286	-0.00940811	0.0109716	RICE	RICE			0.0194471	0.0344471
CT	Scaled	Causal Prop. 0.2	n = 49,173	AFR	0.0785165	0.0249167	0.00664877	0.00393284																									RICE	RICE
Lassosum2	Scaled	Causal Prop. 0.2	n = 49,173	AFR	0.0936574	0.0245469	0.00929984	0.00465493																									RICE	RICE
LDpred2	Scaled	Causal Prop. 0.2	n = 49,173	AFR	0.0935695	0.0245635	0.00923724	0.0046318																									RICE	RICE
RICE	Scaled	Causal Prop. 0.2	n = 49,173	AFR	0.0897139	0.0246428	0.00843073	0.00443854	-0.00257072	0.00674905	-0.00647211	0.00482916	-0.00653546	0.00472896	-0.00310091	0.0065565	-0.00687245	0.00448608	-0.00693317	0.00440503	-0.00412863	0.00869536	-0.00871198	0.00689377	-0.00874774	0.00680061	-0.00478186	0.00858022	-0.00910613	0.00652805	-0.00920201	0.00644619	RICE	RICE			0.0134307	0.0284307
CT	Unscaled	Causal Prop. 0.2	n = 49,173	AFR	0.0654807	0.0247893	0.00492117	0.00332079																									RICE	RICE
Lassosum2	Unscaled	Causal Prop. 0.2	n = 49,173	AFR	0.091713	0.0246552	0.00890969	0.00451766																									RICE	RICE
LDpred2	Unscaled	Causal Prop. 0.2	n = 49,173	AFR	0.0909635	0.0246482	0.00882106	0.00450265																									RICE	RICE
RICE	Unscaled	Causal Prop. 0.2	n = 49,173	AFR	0.0837565	0.0246624	0.00797596	0.0042701	-0.00176159	0.00912717	-0.00653024	0.00454296	-0.00682201	0.00452899	-0.00223353	0.00884325	-0.00703381	0.00427264	-0.00733412	0.00428865	-0.00348402	0.0115729	-0.00871444	0.00656918	-0.00905941	0.00658617	-0.00402224	0.0112725	-0.00926078	0.00633295	-0.0096544	0.00639316	RICE	RICE			0.012976	0.027976
CT	Scaled	Causal Prop. 0.01	n = 98,343	AFR	0.202394	0.024372	0.0406297	0.00948395																									RICE	RICE
Lassosum2	Scaled	Causal Prop. 0.01	n = 98,343	AFR	0.201702	0.0242192	0.0414545	0.00953532																									RICE	RICE
LDpred2	Scaled	Causal Prop. 0.01	n = 98,343	AFR	0.207055	0.0240686	0.0436581	0.00977061																									RICE	RICE
RICE	Scaled	Causal Prop. 0.01	n = 98,343	AFR	0.205608	0.0240749	0.0487794	0.0104306	-0.00149543	0.0186944	-0.00637418	0.017237	-0.00446898	0.0199272	-0.00287804	0.0179409	-0.0076308	0.0163721	-0.00573037	0.0190153	-0.00448678	0.0223386	-0.0100143	0.0213339	-0.00822638	0.0242172	-0.00601974	0.0216843	-0.0113957	0.0204653	-0.00957739	0.02327	RICE	RICE			0.0537794	0.0687794
CT	Unscaled	Causal Prop. 0.01	n = 98,343	AFR	0.157264	0.0244205	0.025242	0.00757925																									RICE	RICE
Lassosum2	Unscaled	Causal Prop. 0.01	n = 98,343	AFR	0.154237	0.0241882	0.0246215	0.00743768																									RICE	RICE
LDpred2	Unscaled	Causal Prop. 0.01	n = 98,343	AFR	0.158079	0.0241756	0.0258786	0.0076703																									RICE	RICE
RICE	Unscaled	Causal Prop. 0.01	n = 98,343	AFR	0.166139	0.0242416	0.0312895	0.00841886	-0.00161981	0.0147531	-0.00525805	0.0171638	-0.00429952	0.0186214	-0.0039842	0.0133532	-0.00730054	0.0153821	-0.00643043	0.0169286	-0.00413573	0.0177278	-0.00876946	0.0211055	-0.00784074	0.0226808	-0.00677374	0.0164106	-0.0109489	0.0192953	-0.0101981	0.021005	RICE	RICE			0.0362895	0.0512895
CT	Scaled	Causal Prop. 0.05	n = 98,343	AFR	0.117358	0.0249073	0.013902	0.0057138																									RICE	RICE
Lassosum2	Scaled	Causal Prop. 0.05	n = 98,343	AFR	0.151864	0.024464	0.0234461	0.00730101																									RICE	RICE
LDpred2	Scaled	Causal Prop. 0.05	n = 98,343	AFR	0.153084	0.0245403	0.0237551	0.00739029																									RICE	RICE
RICE	Scaled	Causal Prop. 0.05	n = 98,343	AFR	0.145423	0.0244662	0.0223098	0.00722167	0.00139363	0.0173277	-0.0094823	0.00620839	-0.00916425	0.00686726	0.000295139	0.0162871	-0.0110229	0.00556941	-0.0106254	0.00613406	-0.000746127	0.0205303	-0.0121739	0.00891093	-0.0118574	0.00961055	-0.00193101	0.0194752	-0.0139879	0.00833653	-0.0135854	0.00895153	RICE	RICE			0.0273098	0.0423098
CT	Unscaled	Causal Prop. 0.05	n = 98,343	AFR	0.100891	0.0248524	0.0105025	0.00497943																									RICE	RICE
Lassosum2	Unscaled	Causal Prop. 0.05	n = 98,343	AFR	0.123025	0.0246597	0.015508	0.00601268																									RICE	RICE
LDpred2	Unscaled	Causal Prop. 0.05	n = 98,343	AFR	0.125043	0.0246009	0.0159974	0.00611081																									RICE	RICE
RICE	Unscaled	Causal Prop. 0.05	n = 98,343	AFR	0.122796	0.0246118	0.0182246	0.00652322	0.00094958	0.0160873	-0.00585985	0.0102542	-0.00515	0.0107687	0.000308643	0.0155066	-0.00672101	0.00984531	-0.0059686	0.0102872	-0.00111285	0.019149	-0.00856769	0.0132309	-0.00779761	0.0137388	-0.00181423	0.0185629	-0.00956624	0.0128046	-0.00870499	0.013273	RICE	RICE			0.0232246	0.0382246
CT	Scaled	Causal Prop. 0.2	n = 98,343	AFR	0.0936251	0.0248623	0.00919247	0.00460852																									RICE	RICE
Lassosum2	Scaled	Causal Prop. 0.2	n = 98,343	AFR	0.109019	0.024636	0.0123795	0.00538968																									RICE	RICE
LDpred2	Scaled	Causal Prop. 0.2	n = 98,343	AFR	0.109199	0.0246312	0.012384	0.00538554																									RICE	RICE
RICE	Scaled	Causal Prop. 0.2	n = 98,343	AFR	0.104624	0.024621	0.0112714	0.00508056	-0.00246421	0.00759002	-0.0077885	0.00591708	-0.00768818	0.00583192	-0.0034284	0.00717156	-0.00845812	0.0052428	-0.0083459	0.00513844	-0.00413054	0.00962325	-0.0104117	0.00831752	-0.0102521	0.00818672	-0.00526681	0.00928207	-0.0110824	0.00760921	-0.0109227	0.00744014	RICE	RICE			0.0162714	0.0312714
CT	Unscaled	Causal Prop. 0.2	n = 98,343	AFR	0.0781538	0.0247292	0.00658133	0.0038992																									RICE	RICE
Lassosum2	Unscaled	Causal Prop. 0.2	n = 98,343	AFR	0.104373	0.0246449	0.0115016	0.00511641																									RICE	RICE
LDpred2	Unscaled	Causal Prop. 0.2	n = 98,343	AFR	0.104533	0.0246366	0.0114908	0.00513036																									RICE	RICE
RICE	Unscaled	Causal Prop. 0.2	n = 98,343	AFR	0.097235	0.0245885	0.010739	0.00499211	-0.00139306	0.0109023	-0.00764974	0.00616617	-0.00777328	0.00619243	-0.00195009	0.0104849	-0.00816829	0.00567757	-0.00833093	0.00572849	-0.00321199	0.0135307	-0.0102213	0.00865674	-0.0103923	0.00873578	-0.0038123	0.0131003	-0.010784	0.00816909	-0.0109591	0.00827643	RICE	RICE			0.015739	0.030739
CT	Scaled	Causal Prop. 0.01	n = 49,173	AMR	0.169067	0.0253887	0.0289252	0.0083714																									RICE	RICE
Lassosum2	Scaled	Causal Prop. 0.01	n = 49,173	AMR	0.178443	0.025569	0.0313407	0.008676																									RICE	RICE
LDpred2	Scaled	Causal Prop. 0.01	n = 49,173	AMR	0.179852	0.0255925	0.0317878	0.0087232																									RICE	RICE
RICE	Scaled	Causal Prop. 0.01	n = 49,173	AMR	0.183341	0.0254078	0.0335373	0.00900586	-0.00157434	0.0111407	-0.00565988	0.00959592	-0.00553943	0.0103072	-0.00337916	0.0103343	-0.00742735	0.00875836	-0.00737117	0.0095419	-0.00356678	0.0134549	-0.00816407	0.0122353	-0.00812821	0.0130275	-0.00555455	0.0127523	-0.0100804	0.0115267	-0.0101533	0.0124582	RICE	RICE			0.0385373	0.0535373
CT	Unscaled	Causal Prop. 0.01	n = 49,173	AMR	0.161241	0.0252611	0.0261274	0.0079458																									RICE	RICE
Lassosum2	Unscaled	Causal Prop. 0.01	n = 49,173	AMR	0.163436	0.025515	0.0263739	0.00799306																									RICE	RICE
LDpred2	Unscaled	Causal Prop. 0.01	n = 49,173	AMR	0.164497	0.0256718	0.0264888	0.00800326																									RICE	RICE
RICE	Unscaled	Causal Prop. 0.01	n = 49,173	AMR	0.173576	0.0254268	0.0305978	0.00862479	-0.00245743	0.012122	-0.00350943	0.0128374	-0.00371656	0.0132966	-0.00382757	0.0112723	-0.00486491	0.0119393	-0.00513242	0.0124392	-0.00473032	0.0147718	-0.00606422	0.0157723	-0.00638675	0.0163343	-0.00626816	0.0139553	-0.00757851	0.0148999	-0.00797649	0.015505	RICE	RICE			0.0355978	0.0505978
CT	Scaled	Causal Prop. 0.05	n = 49,173	AMR	0.122635	0.0252724	0.0159318	0.00627482																									RICE	RICE
Lassosum2	Scaled	Causal Prop. 0.05	n = 49,173	AMR	0.135128	0.0251228	0.0189935	0.00683684																									RICE	RICE
LDpred2	Scaled	Causal Prop. 0.05	n = 49,173	AMR	0.134043	0.0251241	0.0186566	0.00676884																									RICE	RICE
RICE	Scaled	Causal Prop. 0.05	n = 49,173	AMR	0.137644	0.0252005	0.0200071	0.0070314	-0.00183949	0.0109387	-0.00487044	0.00774168	-0.00520703	0.00742325	-0.00274116	0.0107807	-0.00580145	0.00757708	-0.00608632	0.00723578	-0.00380082	0.0134189	-0.0069856	0.0100422	-0.00736224	0.00973516	-0.00488385	0.0133858	-0.0080917	0.00999705	-0.00840689	0.00962193	RICE	RICE			0.0250071	0.0400071
CT	Unscaled	Causal Prop. 0.05	n = 49,173	AMR	0.121903	0.0252698	0.015625	0.00614069																									RICE	RICE
Lassosum2	Unscaled	Causal Prop. 0.05	n = 49,173	AMR	0.139059	0.0252513	0.0200695	0.00693684																									RICE	RICE
LDpred2	Unscaled	Causal Prop. 0.05	n = 49,173	AMR	0.137212	0.0251974	0.0195242	0.00691956																									RICE	RICE
RICE	Unscaled	Causal Prop. 0.05	n = 49,173	AMR	0.141173	0.0251789	0.0226323	0.00737043	-9.14093e-05	0.0151248	-0.0047444	0.010951	-0.00510531	0.010395	-0.000417441	0.0150751	-0.0050861	0.0109101	-0.00546998	0.0103636	-0.00229408	0.018143	-0.00729979	0.0138468	-0.00769183	0.0132161	-0.00266812	0.0180823	-0.00769395	0.013829	-0.00808424	0.0132344	RICE	RICE			0.0276323	0.0426323
CT	Scaled	Causal Prop. 0.2	n = 49,173	AMR	0.123468	0.0253255	0.0158441	0.00619462																									RICE	RICE
Lassosum2	Scaled	Causal Prop. 0.2	n = 49,173	AMR	0.132764	0.0252575	0.0182642	0.0066847																									RICE	RICE
LDpred2	Scaled	Causal Prop. 0.2	n = 49,173	AMR	0.132931	0.0252208	0.0183112	0.00672021																									RICE	RICE
RICE	Scaled	Causal Prop. 0.2	n = 49,173	AMR	0.136214	0.025248	0.0190575	0.00683885	-0.00191247	0.00917604	-0.00562245	0.00703906	-0.00544434	0.00704155	-0.00248648	0.0101814	-0.00578944	0.00765586	-0.00565149	0.00768347	-0.00364163	0.0113434	-0.00780795	0.00931011	-0.00761696	0.00926942	-0.00446586	0.0126229	-0.00811671	0.0100713	-0.00794508	0.0100918	RICE	RICE			0.0240575	0.0390575
CT	Unscaled	Causal Prop. 0.2	n = 49,173	AMR	0.12107	0.025127	0.0155176	0.00612159																									RICE	RICE
Lassosum2	Unscaled	Causal Prop. 0.2	n = 49,173	AMR	0.134746	0.0248966	0.0191543	0.00681685																									RICE	RICE
LDpred2	Unscaled	Causal Prop. 0.2	n = 49,173	AMR	0.134875	0.0249228	0.0191458	0.00679503																									RICE	RICE
RICE	Unscaled	Causal Prop. 0.2	n = 49,173	AMR	0.135549	0.0250063	0.0197587	0.00693018	-0.00184377	0.0110285	-0.00549079	0.00660989	-0.00542997	0.00666906	-0.00216709	0.0122188	-0.00572326	0.00769188	-0.00572626	0.00782452	-0.00379813	0.013552	-0.00760624	0.00878201	-0.00755102	0.00885953	-0.00437757	0.0150604	-0.00804587	0.010121	-0.0080903	0.0102565	RICE	RICE			0.0247587	0.0397587
CT	Scaled	Causal Prop. 0.01	n = 98,343	AMR	0.181638	0.02526	0.0331525	0.00896211																									RICE	RICE
Lassosum2	Scaled	Causal Prop. 0.01	n = 98,343	AMR	0.188718	0.0255154	0.0349951	0.00914799																									RICE	RICE
LDpred2	Scaled	Causal Prop. 0.01	n = 98,343	AMR	0.19146	0.0255216	0.0360213	0.00924108																									RICE	RICE
RICE	Scaled	Causal Prop. 0.01	n = 98,343	AMR	0.1932	0.0253938	0.0378403	0.00950238	-0.00178926	0.0112408	-0.0067625	0.0107935	-0.00584818	0.0119574	-0.00376952	0.0106501	-0.00857529	0.0100525	-0.00766828	0.0112168	-0.00379942	0.0135671	-0.00961955	0.0138107	-0.00872389	0.0150338	-0.00606501	0.0132072	-0.0116304	0.013255	-0.0107644	0.0144771	RICE	RICE			0.0428403	0.0578403
CT	Unscaled	Causal Prop. 0.01	n = 98,343	AMR	0.172038	0.025153	0.0299292	0.00848676																									RICE	RICE
Lassosum2	Unscaled	Causal Prop. 0.01	n = 98,343	AMR	0.171548	0.0255625	0.0290427	0.00836809																									RICE	RICE
LDpred2	Unscaled	Causal Prop. 0.01	n = 98,343	AMR	0.174424	0.0257311	0.0298382	0.00847922																									RICE	RICE
RICE	Unscaled	Causal Prop. 0.01	n = 98,343	AMR	0.179879	0.0252265	0.033288	0.00892003	-0.00290944	0.0101917	-0.00519638	0.0131914	-0.00436815	0.0140685	-0.00473628	0.00945268	-0.00673406	0.0121649	-0.00596957	0.0131141	-0.00496697	0.0125168	-0.00814519	0.0163938	-0.00727983	0.0173128	-0.00706672	0.0119692	-0.00984177	0.0154203	-0.00907595	0.0164571	RICE	RICE			0.038288	0.053288
CT	Scaled	Causal Prop. 0.05	n = 98,343	AMR	0.141023	0.0251566	0.0206012	0.00706658																									RICE	RICE
Lassosum2	Scaled	Causal Prop. 0.05	n = 98,343	AMR	0.150733	0.0252152	0.0232683	0.00748764																									RICE	RICE
LDpred2	Scaled	Causal Prop. 0.05	n = 98,343	AMR	0.151561	0.0252677	0.0234933	0.00751605																									RICE	RICE
RICE	Scaled	Causal Prop. 0.05	n = 98,343	AMR	0.15664	0.0252338	0.025467	0.00789706	-0.0019743	0.0128543	-0.00537712	0.00956677	-0.00510151	0.00983504	-0.00302921	0.0125119	-0.00643434	0.00921782	-0.00610439	0.00945697	-0.00426511	0.015714	-0.00780984	0.0123342	-0.00750634	0.0125884	-0.00548303	0.0154455	-0.00902197	0.0120615	-0.00868393	0.0122692	RICE	RICE			0.030467	0.045467
CT	Unscaled	Causal Prop. 0.05	n = 98,343	AMR	0.140252	0.0253349	0.02041	0.00703974																									RICE	RICE
Lassosum2	Unscaled	Causal Prop. 0.05	n = 98,343	AMR	0.150417	0.0253143	0.0232868	0.0074761																									RICE	RICE
LDpred2	Unscaled	Causal Prop. 0.05	n = 98,343	AMR	0.150471	0.0253153	0.0232689	0.00753978																									RICE	RICE
RICE	Unscaled	Causal Prop. 0.05	n = 98,343	AMR	0.156421	0.0251885	0.0274342	0.00811935	-0.000259659	0.0155103	-0.00419186	0.0124764	-0.00403923	0.012399	-0.000779763	0.0152587	-0.00473693	0.0122515	-0.0045959	0.0121613	-0.00259124	0.0185147	-0.00688055	0.0154886	-0.00666612	0.0153798	-0.00321491	0.0182881	-0.00750035	0.0152562	-0.00731007	0.0152154	RICE	RICE			0.0324342	0.0474342
CT	Scaled	Causal Prop. 0.2	n = 98,343	AMR	0.140055	0.0251041	0.0201648	0.00696873																									RICE	RICE
Lassosum2	Scaled	Causal Prop. 0.2	n = 98,343	AMR	0.149154	0.0251155	0.0230325	0.00748251																									RICE	RICE
LDpred2	Scaled	Causal Prop. 0.2	n = 98,343	AMR	0.149744	0.0250888	0.0231695	0.00751302																									RICE	RICE
RICE	Scaled	Causal Prop. 0.2	n = 98,343	AMR	0.153395	0.0250504	0.0236648	0.00753659	-0.00125201	0.0097	-0.00672017	0.00810588	-0.00636704	0.00816226	-0.00237495	0.0109803	-0.00714994	0.00875741	-0.00683448	0.00883609	-0.00292019	0.0118026	-0.00927366	0.0106936	-0.00886312	0.0107127	-0.00447291	0.0134745	-0.00987031	0.0115242	-0.00951798	0.0115761	RICE	RICE			0.0286648	0.0436648
CT	Unscaled	Causal Prop. 0.2	n = 98,343	AMR	0.14002	0.0250223	0.0203172	0.00698953																									RICE	RICE
Lassosum2	Unscaled	Causal Prop. 0.2	n = 98,343	AMR	0.151024	0.0248396	0.0238331	0.00757962																									RICE	RICE
LDpred2	Unscaled	Causal Prop. 0.2	n = 98,343	AMR	0.15155	0.0248463	0.0239374	0.00757927																									RICE	RICE
RICE	Unscaled	Causal Prop. 0.2	n = 98,343	AMR	0.154393	0.0248773	0.0256054	0.00786424	-0.000960339	0.0122354	-0.0059891	0.00897763	-0.00570139	0.00905215	-0.00115506	0.014073	-0.00583232	0.0104105	-0.00561201	0.0105516	-0.00289609	0.014746	-0.00852105	0.0116197	-0.00815381	0.0116691	-0.00342184	0.0169583	-0.00851939	0.0133145	-0.00828634	0.0134567	RICE	RICE			0.0306054	0.0456054
CT	Scaled	Causal Prop. 0.01	n = 49,173	EUR	0.170609	0.00782911	0.0292399	0.00263475																									RICE	RICE
Lassosum2	Scaled	Causal Prop. 0.01	n = 49,173	EUR	0.170436	0.00781056	0.0291656	0.00262892																									RICE	RICE
LDpred2	Scaled	Causal Prop. 0.01	n = 49,173	EUR	0.172155	0.00780933	0.0297574	0.00266274																									RICE	RICE
RICE	Scaled	Causal Prop. 0.01	n = 49,173	EUR	0.181822	0.00778096	0.0338364	0.00283286	0.00262316	0.00663953	0.00171126	0.00650426	0.00223188	0.00717045	0.00262832	0.00664977	0.001714	0.00652136	0.00222622	0.00718207	0.00202146	0.00731393	0.00097815	0.00729364	0.00148007	0.00798221	0.00202028	0.00732854	0.00097639	0.0073121	0.00147684	0.00800236	RICE	RICE	13.71%	***	0.0388364	0.0538364
CT	Unscaled	Causal Prop. 0.01	n = 49,173	EUR	0.173428	0.00784333	0.0301873	0.0026858																									RICE	RICE
Lassosum2	Unscaled	Causal Prop. 0.01	n = 49,173	EUR	0.175413	0.00782947	0.0308448	0.00270589																									RICE	RICE
LDpred2	Unscaled	Causal Prop. 0.01	n = 49,173	EUR	0.176069	0.0078425	0.0310899	0.00271613																									RICE	RICE
RICE	Unscaled	Causal Prop. 0.01	n = 49,173	EUR	0.184925	0.00778897	0.0355091	0.00287924	0.00314605	0.00753478	0.00197148	0.00688848	0.00214237	0.00720352	0.0031445	0.00753967	0.00197372	0.00689598	0.00214429	0.0072131	0.00247817	0.00824254	0.00122832	0.00768536	0.00136856	0.00802836	0.00246938	0.00825373	0.00121102	0.00769412	0.00135127	0.00804192	RICE	RICE	14.21%	***	0.0405091	0.0555091
CT	Scaled	Causal Prop. 0.05	n = 49,173	EUR	0.140289	0.00786057	0.0198218	0.00218886																									RICE	RICE
Lassosum2	Scaled	Causal Prop. 0.05	n = 49,173	EUR	0.145214	0.0078572	0.0211803	0.00226131																									RICE	RICE
LDpred2	Scaled	Causal Prop. 0.05	n = 49,173	EUR	0.145347	0.00785793	0.0212263	0.00225635																									RICE	RICE
RICE	Scaled	Causal Prop. 0.05	n = 49,173	EUR	0.1519	0.0078681	0.0231747	0.00236126	0.00150495	0.00523568	0.0001075	0.00380952	0.000171304	0.00383856	0.00149971	0.00523958	0.000102897	0.00381102	0.000166745	0.00384159	0.000934448	0.00583804	-0.000470598	0.00441433	-0.000393651	0.00444081	0.000935151	0.00585173	-0.000468871	0.00441029	-0.000402333	0.00443159	RICE	RICE	9.18%	**	0.0281747	0.0431747
CT	Unscaled	Causal Prop. 0.05	n = 49,173	EUR	0.146625	0.00782571	0.0215783	0.00227515																									RICE	RICE
Lassosum2	Unscaled	Causal Prop. 0.05	n = 49,173	EUR	0.153089	0.00781042	0.0235252	0.00237066																									RICE	RICE
LDpred2	Unscaled	Causal Prop. 0.05	n = 49,173	EUR	0.152707	0.00784625	0.0234096	0.0023752																									RICE	RICE
RICE	Unscaled	Causal Prop. 0.05	n = 49,173	EUR	0.159566	0.00781679	0.0265273	0.00251695	0.00283687	0.00712048	0.000870205	0.00539754	0.0007831	0.00524172	0.00282884	0.00710796	0.000855826	0.00539035	0.000776275	0.00523744	0.00218658	0.00781934	0.000175871	0.00613342	9.85094e-05	0.00595352	0.00217659	0.00781855	0.000153051	0.0061261	8.96242e-05	0.00596437	RICE	RICE	12.76%	***	0.0315273	0.0465273
CT	Scaled	Causal Prop. 0.2	n = 49,173	EUR	0.139149	0.00784587	0.019458	0.0021657																									RICE	RICE
Lassosum2	Scaled	Causal Prop. 0.2	n = 49,173	EUR	0.139653	0.00786482	0.0195441	0.00217398																									RICE	RICE
LDpred2	Scaled	Causal Prop. 0.2	n = 49,173	EUR	0.139714	0.00787492	0.0195594	0.0021731																									RICE	RICE
RICE	Scaled	Causal Prop. 0.2	n = 49,173	EUR	0.147809	0.00789369	0.0216767	0.00230096	0.000511487	0.00398049	0.000169039	0.00411691	0.000216004	0.00410942	0.000499328	0.00400874	0.000158053	0.00413733	0.000203219	0.00412364	-1.60242e-05	0.00459497	-0.000436166	0.00481575	-0.000380146	0.00480095	-3.73574e-05	0.00462552	-0.000456002	0.00483504	-0.000398793	0.00481289	RICE	RICE	10.82%	**	0.0266767	0.0416767
CT	Unscaled	Causal Prop. 0.2	n = 49,173	EUR	0.13917	0.00787567	0.019448	0.00217545																									RICE	RICE
Lassosum2	Unscaled	Causal Prop. 0.2	n = 49,173	EUR	0.142661	0.0078771	0.0203813	0.00221377																									RICE	RICE
LDpred2	Unscaled	Causal Prop. 0.2	n = 49,173	EUR	0.143028	0.00786512	0.020486	0.00223507																									RICE	RICE
RICE	Unscaled	Causal Prop. 0.2	n = 49,173	EUR	0.150207	0.00783686	0.0227597	0.00234483	0.00133894	0.00531742	0.000396899	0.00416821	0.00050444	0.00427858	0.00131071	0.00532731	0.000368457	0.00418562	0.000475431	0.00429367	0.000733056	0.00597419	-0.000194852	0.00477808	-8.40706e-05	0.00489475	0.000693191	0.00598978	-0.000218933	0.00479904	-0.000110215	0.00491074	RICE	RICE	11.1%	**	0.0277597	0.0427597
CT	Scaled	Causal Prop. 0.01	n = 98,343	EUR	0.182048	0.00780768	0.0332813	0.00279938																									RICE	RICE
Lassosum2	Scaled	Causal Prop. 0.01	n = 98,343	EUR	0.182018	0.00780759	0.0332504	0.0027981																									RICE	RICE
LDpred2	Scaled	Causal Prop. 0.01	n = 98,343	EUR	0.184593	0.00779256	0.0342033	0.00284409																									RICE	RICE
RICE	Scaled	Causal Prop. 0.01	n = 98,343	EUR	0.192461	0.00778379	0.0382573	0.00300462	0.00301924	0.00702965	0.00135588	0.00680075	0.00226856	0.0077955	0.00302487	0.00703546	0.00136764	0.00681755	0.00227981	0.00780905	0.00242681	0.007705	0.000529341	0.00768714	0.00143458	0.008704	0.00244211	0.00771963	0.000543235	0.00770204	0.00144691	0.00871283	RICE	RICE	11.85%	***	0.0432573	0.0582573
CT	Unscaled	Causal Prop. 0.01	n = 98,343	EUR	0.183787	0.0077951	0.0338637	0.00283082																									RICE	RICE
Lassosum2	Unscaled	Causal Prop. 0.01	n = 98,343	EUR	0.184584	0.00781582	0.0341424	0.00283249																									RICE	RICE
LDpred2	Unscaled	Causal Prop. 0.01	n = 98,343	EUR	0.186733	0.00783282	0.0349556	0.00286863																									RICE	RICE
RICE	Unscaled	Causal Prop. 0.01	n = 98,343	EUR	0.192483	0.00778628	0.0385114	0.00299078	0.0027097	0.00662438	0.000824505	0.00629909	0.0016153	0.00715037	0.00270676	0.00662969	0.00082703	0.00630766	0.00161824	0.00715327	0.00210864	0.00725559	-2.19953e-05	0.00717692	0.000772572	0.00802593	0.00210401	0.00726093	-2.20695e-05	0.00718306	0.00076273	0.00804663	RICE	RICE	10.17%	**	0.0435114	0.0585114
CT	Scaled	Causal Prop. 0.05	n = 98,343	EUR	0.156555	0.00780771	0.0246667	0.00243118																									RICE	RICE
Lassosum2	Scaled	Causal Prop. 0.05	n = 98,343	EUR	0.161254	0.00781081	0.0261227	0.00250133																									RICE	RICE
LDpred2	Scaled	Causal Prop. 0.05	n = 98,343	EUR	0.161595	0.00785957	0.0262394	0.00249975																									RICE	RICE
RICE	Scaled	Causal Prop. 0.05	n = 98,343	EUR	0.168831	0.00783175	0.0287241	0.00261621	0.00209937	0.00607251	0.000441815	0.00455187	0.000583035	0.00464426	0.00208037	0.00606903	0.00042514	0.00454281	0.000568687	0.00463695	0.00149664	0.00672482	-0.00018793	0.00521942	-3.74516e-05	0.00530851	0.00146701	0.00671459	-0.000207329	0.00521045	-5.79455e-05	0.0053009	RICE	RICE	9.47%	**	0.0337241	0.0487241
CT	Unscaled	Causal Prop. 0.05	n = 98,343	EUR	0.162687	0.00782236	0.0265568	0.00250434																									RICE	RICE
Lassosum2	Unscaled	Causal Prop. 0.05	n = 98,343	EUR	0.166934	0.00779866	0.0279828	0.00257576																									RICE	RICE
LDpred2	Unscaled	Causal Prop. 0.05	n = 98,343	EUR	0.166537	0.00782085	0.0278548	0.00258376																									RICE	RICE
RICE	Unscaled	Causal Prop. 0.05	n = 98,343	EUR	0.175306	0.00780652	0.0318961	0.00274829	0.00316015	0.00757103	0.00164429	0.00646391	0.00154882	0.00630521	0.00315649	0.00756563	0.00163323	0.00645895	0.00154117	0.00629578	0.00249147	0.00829367	0.000895912	0.00725059	0.000817809	0.0070741	0.00249052	0.00829116	0.000897706	0.00723503	0.000805576	0.0070627	RICE	RICE	13.98%	***	0.0368961	0.0518961
CT	Scaled	Causal Prop. 0.2	n = 98,343	EUR	0.155816	0.00783654	0.0243951	0.00241043																									RICE	RICE
Lassosum2	Scaled	Causal Prop. 0.2	n = 98,343	EUR	0.156101	0.00786785	0.0244083	0.00242127																									RICE	RICE
LDpred2	Scaled	Causal Prop. 0.2	n = 98,343	EUR	0.156135	0.00785078	0.0244166	0.00242505																									RICE	RICE
RICE	Scaled	Causal Prop. 0.2	n = 98,343	EUR	0.165421	0.00785553	0.0262914	0.00277091	0.000168624	0.00433692	-0.000522233	0.00496608	-0.000472355	0.00493735	0.00014377	0.00425617	-0.000529647	0.00487119	-0.000477914	0.0048435	-0.000380758	0.00508474	-0.0012884	0.00592972	-0.0012253	0.00588768	-0.000415366	0.00480968	-0.00128608	0.00562548	-0.00122711	0.0055863	RICE	RICE			0.0312914	0.0462914
CT	Unscaled	Causal Prop. 0.2	n = 98,343	EUR	0.155726	0.00785733	0.0243284	0.00240978																									RICE	RICE
Lassosum2	Unscaled	Causal Prop. 0.2	n = 98,343	EUR	0.15738	0.00785253	0.0247819	0.00243402																									RICE	RICE
LDpred2	Unscaled	Causal Prop. 0.2	n = 98,343	EUR	0.157576	0.00785159	0.024849	0.0024503																									RICE	RICE
RICE	Unscaled	Causal Prop. 0.2	n = 98,343	EUR	0.166738	0.00782145	0.0281827	0.00258278	0.00195332	0.00580116	0.00103854	0.0056435	0.00113139	0.00569336	0.00192345	0.00583392	0.00101142	0.00566332	0.00110249	0.00571485	0.00136561	0.00642578	0.000319575	0.00638562	0.000423557	0.00642979	0.0013173	0.00646707	0.000295456	0.00642301	0.000393184	0.00645792	RICE	RICE	13.42%	***	0.0331827	0.0481827
CT	Scaled	Causal Prop. 0.01	n = 49,173	SAS	0.196463	0.0230683	0.0385041	0.00878371																									RICE	RICE
Lassosum2	Scaled	Causal Prop. 0.01	n = 49,173	SAS	0.198936	0.0227468	0.0404068	0.00894656																									RICE	RICE
LDpred2	Scaled	Causal Prop. 0.01	n = 49,173	SAS	0.200135	0.0227354	0.0408673	0.00900142																									RICE	RICE
RICE	Scaled	Causal Prop. 0.01	n = 49,173	SAS	0.204772	0.0227797	0.0437658	0.00932402	-0.0010207	0.012026	-0.00422726	0.0100858	-0.00411856	0.0109459	-0.00173631	0.0117619	-0.00480264	0.00965874	-0.00474875	0.0105938	-0.00297801	0.0143389	-0.00653001	0.0125283	-0.00651163	0.0135178	-0.00380596	0.0141194	-0.00711817	0.012135	-0.00718308	0.0132203	RICE	RICE			0.0487658	0.0637658
CT	Unscaled	Causal Prop. 0.01	n = 49,173	SAS	0.167458	0.0230057	0.0287904	0.00766089																									RICE	RICE
Lassosum2	Unscaled	Causal Prop. 0.01	n = 49,173	SAS	0.16891	0.0229191	0.0295274	0.00774816																									RICE	RICE
LDpred2	Unscaled	Causal Prop. 0.01	n = 49,173	SAS	0.169912	0.0228784	0.0298694	0.00778168																									RICE	RICE
RICE	Unscaled	Causal Prop. 0.01	n = 49,173	SAS	0.180467	0.0229006	0.0342708	0.00829675	-0.00126044	0.0126849	-0.00313282	0.012212	-0.00320194	0.0130117	-0.00154422	0.0125535	-0.00333596	0.0120345	-0.00343373	0.0128591	-0.00338409	0.0151447	-0.00554652	0.0149125	-0.00574586	0.0158227	-0.0037066	0.0150471	-0.00574282	0.0147366	-0.00597977	0.0157261	RICE	RICE			0.0392708	0.0542708
CT	Scaled	Causal Prop. 0.05	n = 49,173	SAS	0.129995	0.0231371	0.0171799	0.00597603																									RICE	RICE
Lassosum2	Scaled	Causal Prop. 0.05	n = 49,173	SAS	0.14639	0.0231513	0.0216835	0.00671236																									RICE	RICE
LDpred2	Scaled	Causal Prop. 0.05	n = 49,173	SAS	0.147028	0.0231896	0.0218877	0.00670355																									RICE	RICE
RICE	Scaled	Causal Prop. 0.05	n = 49,173	SAS	0.148594	0.0231548	0.0223391	0.00680256	-0.000946685	0.0116818	-0.00528357	0.00669468	-0.00513683	0.00689798	-0.00133617	0.0113775	-0.00566216	0.00634718	-0.00551201	0.00656247	-0.00287262	0.0140333	-0.00733008	0.00879525	-0.00715812	0.00899687	-0.00327232	0.0137421	-0.00769303	0.00838978	-0.00756921	0.00863893	RICE	RICE			0.0273391	0.0423391
CT	Unscaled	Causal Prop. 0.05	n = 49,173	SAS	0.129619	0.0232295	0.017259	0.00595192																									RICE	RICE
Lassosum2	Unscaled	Causal Prop. 0.05	n = 49,173	SAS	0.146652	0.0232388	0.0218945	0.00669238																									RICE	RICE
LDpred2	Unscaled	Causal Prop. 0.05	n = 49,173	SAS	0.146994	0.0231923	0.0220004	0.00667945																									RICE	RICE
RICE	Unscaled	Causal Prop. 0.05	n = 49,173	SAS	0.149228	0.0230249	0.0281767	0.00757424	0.00293026	0.0196268	-0.00179908	0.0148553	-0.0016733	0.0149421	0.00276701	0.0194899	-0.00193338	0.0146954	-0.00182892	0.0147846	0.000619204	0.0227811	-0.00431686	0.0178775	-0.00419663	0.017941	0.000469453	0.0226879	-0.00447128	0.0177783	-0.00435942	0.01786	RICE	RICE			0.0331767	0.0481767
CT	Scaled	Causal Prop. 0.2	n = 49,173	SAS	0.127881	0.0232736	0.0167625	0.00588232																									RICE	RICE
Lassosum2	Scaled	Causal Prop. 0.2	n = 49,173	SAS	0.132969	0.0230878	0.0181454	0.0061317																									RICE	RICE
LDpred2	Scaled	Causal Prop. 0.2	n = 49,173	SAS	0.132725	0.0230321	0.0180723	0.00612022																									RICE	RICE
RICE	Scaled	Causal Prop. 0.2	n = 49,173	SAS	0.138804	0.023116	0.0196579	0.0064065	-0.0021051	0.00841835	-0.00421978	0.00748603	-0.00419924	0.00732775	-0.00214174	0.00856353	-0.00422223	0.00757679	-0.00420523	0.00740995	-0.00377088	0.0104103	-0.00614915	0.00961789	-0.00612341	0.00940143	-0.00383987	0.0105867	-0.00615409	0.00972279	-0.00611981	0.00953529	RICE	RICE			0.0246579	0.0396579
CT	Unscaled	Causal Prop. 0.2	n = 49,173	SAS	0.120507	0.0231719	0.0150468	0.00557906																									RICE	RICE
Lassosum2	Unscaled	Causal Prop. 0.2	n = 49,173	SAS	0.132041	0.0229951	0.0180396	0.00609476																									RICE	RICE
LDpred2	Unscaled	Causal Prop. 0.2	n = 49,173	SAS	0.132844	0.0230953	0.0182446	0.00613862																									RICE	RICE
RICE	Unscaled	Causal Prop. 0.2	n = 49,173	SAS	0.135857	0.0229912	0.0194877	0.00632598	-0.00133454	0.0109363	-0.00455747	0.00704205	-0.00434026	0.0072906	-0.0015637	0.0108001	-0.00480375	0.00689908	-0.00460028	0.00714025	-0.00317538	0.0132981	-0.00650684	0.00912396	-0.00628141	0.00934986	-0.00345864	0.0131393	-0.00679134	0.00898267	-0.00657456	0.00923921	RICE	RICE			0.0244877	0.0394877
CT	Scaled	Causal Prop. 0.01	n = 98,343	SAS	0.208356	0.0229428	0.0432261	0.00927808																									RICE	RICE
Lassosum2	Scaled	Causal Prop. 0.01	n = 98,343	SAS	0.207844	0.0226837	0.0440013	0.00929035																									RICE	RICE
LDpred2	Scaled	Causal Prop. 0.01	n = 98,343	SAS	0.210925	0.0227127	0.0451989	0.00942488																									RICE	RICE
RICE	Scaled	Causal Prop. 0.01	n = 98,343	SAS	0.214816	0.0226485	0.0492821	0.00982428	-0.000870405	0.0133897	-0.00450296	0.0126991	-0.00348366	0.0141378	-0.00164964	0.0130854	-0.00510623	0.0122111	-0.00408433	0.0136819	-0.003027	0.0158796	-0.00721246	0.015656	-0.00621542	0.0171924	-0.00389157	0.0157161	-0.0078109	0.0151447	-0.00687375	0.0167013	RICE	RICE			0.0542821	0.0692821
CT	Unscaled	Causal Prop. 0.01	n = 98,343	SAS	0.176151	0.0229359	0.031636	0.00802711																									RICE	RICE
Lassosum2	Unscaled	Causal Prop. 0.01	n = 98,343	SAS	0.175374	0.0228285	0.0316802	0.00801034																									RICE	RICE
LDpred2	Unscaled	Causal Prop. 0.01	n = 98,343	SAS	0.178064	0.0228221	0.032633	0.00810337																									RICE	RICE
RICE	Unscaled	Causal Prop. 0.01	n = 98,343	SAS	0.185754	0.022823	0.0363879	0.00850806	-0.00150488	0.0113573	-0.00487334	0.0125371	-0.00405258	0.013678	-0.00179288	0.01133	-0.00499479	0.0123165	-0.00419856	0.0135053	-0.00348042	0.0136286	-0.00766537	0.0154978	-0.00682001	0.0167019	-0.00384073	0.0136331	-0.00775585	0.015308	-0.00698558	0.0165966	RICE	RICE			0.0413879	0.0563879
CT	Scaled	Causal Prop. 0.05	n = 98,343	SAS	0.152148	0.0231176	0.0233383	0.00690786																									RICE	RICE
Lassosum2	Scaled	Causal Prop. 0.05	n = 98,343	SAS	0.162539	0.0230969	0.0266173	0.00738682																									RICE	RICE
LDpred2	Scaled	Causal Prop. 0.05	n = 98,343	SAS	0.163109	0.0231547	0.0268221	0.00737389																									RICE	RICE
RICE	Scaled	Causal Prop. 0.05	n = 98,343	SAS	0.167299	0.0230941	0.0283142	0.00758531	-0.00163956	0.0118401	-0.00480446	0.00824508	-0.00460578	0.00846829	-0.00219631	0.0114316	-0.00531544	0.0078014	-0.00513626	0.00803862	-0.00371669	0.0142885	-0.00694313	0.0105232	-0.00677979	0.0107355	-0.00433146	0.0138883	-0.00749808	0.0100662	-0.00735907	0.0103398	RICE	RICE			0.0333142	0.0483142
CT	Unscaled	Causal Prop. 0.05	n = 98,343	SAS	0.145465	0.0231154	0.021544	0.00664894																									RICE	RICE
Lassosum2	Unscaled	Causal Prop. 0.05	n = 98,343	SAS	0.158901	0.0231398	0.0255883	0.0072033																									RICE	RICE
LDpred2	Unscaled	Causal Prop. 0.05	n = 98,343	SAS	0.15905	0.0231489	0.0256489	0.00716605																									RICE	RICE
RICE	Unscaled	Causal Prop. 0.05	n = 98,343	SAS	0.164334	0.0229567	0.0329043	0.00810995	0.00309233	0.0202094	-0.00102082	0.0161318	-0.000914749	0.0161884	0.0029485	0.0200535	-0.00118753	0.0159583	-0.0010611	0.0160389	0.00068313	0.0234176	-0.00363313	0.0192334	-0.00349256	0.0193144	0.000511026	0.023259	-0.00376095	0.019074	-0.00366356	0.01915	RICE	RICE			0.0379043	0.0529043
CT	Scaled	Causal Prop. 0.2	n = 98,343	SAS	0.146864	0.0232872	0.0218608	0.00671804																									RICE	RICE
Lassosum2	Scaled	Causal Prop. 0.2	n = 98,343	SAS	0.151419	0.0230435	0.0232693	0.0069198																									RICE	RICE
LDpred2	Scaled	Causal Prop. 0.2	n = 98,343	SAS	0.151974	0.0230023	0.0234325	0.00693245																									RICE	RICE
RICE	Scaled	Causal Prop. 0.2	n = 98,343	SAS	0.158228	0.0231463	0.0245511	0.00705814	-0.00211253	0.00871556	-0.00545787	0.00851766	-0.00512643	0.00855216	-0.00256481	0.00847157	-0.00581338	0.00813913	-0.00548659	0.00818818	-0.00383495	0.0106229	-0.0077371	0.0109192	-0.00735179	0.0109171	-0.00430885	0.0104578	-0.00815132	0.0105462	-0.00777255	0.0105515	RICE	RICE			0.0295511	0.0445511
CT	Unscaled	Causal Prop. 0.2	n = 98,343	SAS	0.137177	0.0230321	0.0193608	0.00627092																									RICE	RICE
Lassosum2	Unscaled	Causal Prop. 0.2	n = 98,343	SAS	0.145811	0.0230057	0.0219108	0.00667809																									RICE	RICE
LDpred2	Unscaled	Causal Prop. 0.2	n = 98,343	SAS	0.145376	0.0229979	0.0218076	0.00668007																									RICE	RICE
RICE	Unscaled	Causal Prop. 0.2	n = 98,343	SAS	0.149971	0.0229972	0.0239749	0.00696092	-0.00116969	0.0110838	-0.00472941	0.00910335	-0.00477721	0.00894052	-0.00151517	0.0109126	-0.00502096	0.00885817	-0.0050735	0.00870149	-0.00302077	0.0133568	-0.00698641	0.0115299	-0.00704691	0.0113398	-0.00341096	0.0131953	-0.00732526	0.0113058	-0.00738252	0.0111365	RICE	RICE			0.0289749	0.0439749

## Sheet: Supplementary Figure 2
Supplementary Figure 2
Average heritability of rare variant burden scores for each ancestry by simulation design.
Supplementary Figure 2 — FigS2_Part1
Ancestry	Causal_Prop	Scaled	Average_h2	Average_Burden	Q_025	Q_975
AFR	Causal Prop. 0.01	Scaled: No	0.0156481	0.0213512	0.0149374	0.0165082
AMR	Causal Prop. 0.01	Scaled: No	0.00502441	0.00627677	0.00480337	0.00527024
EUR	Causal Prop. 0.01	Scaled: No	0.00379399	0.00376538	0.00376527	0.00382075
SAS	Causal Prop. 0.01	Scaled: No	0.0056587	0.00928341	0.00541434	0.00592883
AFR	Causal Prop. 0.05	Scaled: No	0.0145184	0.0372827	0.0136413	0.0153776
AMR	Causal Prop. 0.05	Scaled: No	0.005975	0.0147299	0.00575792	0.00620261
EUR	Causal Prop. 0.05	Scaled: No	0.00378423	0.00957095	0.0037627	0.00380696
SAS	Causal Prop. 0.05	Scaled: No	0.00618125	0.0171247	0.00592551	0.00646389
AFR	Causal Prop. 0.2	Scaled: No	0.0145846	0.040844	0.0138643	0.0154515
AMR	Causal Prop. 0.2	Scaled: No	0.00577597	0.0139397	0.00547824	0.00605505
EUR	Causal Prop. 0.2	Scaled: No	0.00380889	0.00858073	0.00378128	0.00383407
SAS	Causal Prop. 0.2	Scaled: No	0.0056749	0.0157528	0.00542026	0.0059195
AFR	Causal Prop. 0.01	Scaled: Yes	0.00497911	0.0213512	0.00478281	0.00526193
AMR	Causal Prop. 0.01	Scaled: Yes	0.00218136	0.00627677	0.00209394	0.00227446
EUR	Causal Prop. 0.01	Scaled: Yes	0.00413607	0.00376538	0.00410772	0.00416513
SAS	Causal Prop. 0.01	Scaled: Yes	0.00457998	0.00928341	0.00437355	0.00479712
AFR	Causal Prop. 0.05	Scaled: Yes	0.0116462	0.0372827	0.011229	0.0122085
AMR	Causal Prop. 0.05	Scaled: Yes	0.00622414	0.0147299	0.00597099	0.00659884
EUR	Causal Prop. 0.05	Scaled: Yes	0.00382562	0.00957095	0.00378931	0.00384983
SAS	Causal Prop. 0.05	Scaled: Yes	0.00686164	0.0171247	0.00656697	0.0071724
AFR	Causal Prop. 0.2	Scaled: Yes	0.0139041	0.040844	0.0132366	0.0144262
AMR	Causal Prop. 0.2	Scaled: Yes	0.00796892	0.0139397	0.00758281	0.00840557
EUR	Causal Prop. 0.2	Scaled: Yes	0.00370581	0.00858073	0.00368284	0.00373343
SAS	Causal Prop. 0.2	Scaled: Yes	0.00728015	0.0157528	0.00695921	0.00759658
Supplementary Figure 2 — FigS2_Part2
Ancestry	Causal_Prop	Scaled	Average_h2	Average_Burden	Q_025	Q_975
AFR	Causal Prop. 0.01	Scaled: No	0.00701958	0.0229061	0.00671123	0.00731973
AMR	Causal Prop. 0.01	Scaled: No	0.00419481	0.0096339	0.00398386	0.00442231
EUR	Causal Prop. 0.01	Scaled: No	0.00404557	0.00790688	0.0040155	0.00407199
SAS	Causal Prop. 0.01	Scaled: No	0.00502846	0.00918816	0.00485512	0.0052576
AFR	Causal Prop. 0.05	Scaled: No	0.0196075	0.0156063	0.0185086	0.020442
AMR	Causal Prop. 0.05	Scaled: No	0.00716473	0.00504258	0.00683359	0.00745812
EUR	Causal Prop. 0.05	Scaled: No	0.00353221	0.00297337	0.0035041	0.00355447
SAS	Causal Prop. 0.05	Scaled: No	0.00929786	0.0061202	0.00888272	0.00963914
AFR	Causal Prop. 0.2	Scaled: No	0.0197522	0.018674	0.0189518	0.0206788
AMR	Causal Prop. 0.2	Scaled: No	0.00596615	0.00686315	0.0057177	0.00627528
EUR	Causal Prop. 0.2	Scaled: No	0.00364284	0.00437048	0.00361404	0.00366767
SAS	Causal Prop. 0.2	Scaled: No	0.00667589	0.00823253	0.00635882	0.0069657
AFR	Causal Prop. 0.01	Scaled: Yes	0.0154203	0.0229061	0.0147189	0.0161705
AMR	Causal Prop. 0.01	Scaled: Yes	0.00787455	0.0096339	0.00757258	0.00826392
EUR	Causal Prop. 0.01	Scaled: Yes	0.00359569	0.00790688	0.00356834	0.0036247
SAS	Causal Prop. 0.01	Scaled: Yes	0.0101574	0.00918816	0.0097988	0.0105575
AFR	Causal Prop. 0.05	Scaled: Yes	0.016502	0.0156063	0.0157289	0.0173616
AMR	Causal Prop. 0.05	Scaled: Yes	0.00931096	0.00504258	0.00882161	0.00975851
EUR	Causal Prop. 0.05	Scaled: Yes	0.00359907	0.00297337	0.00357573	0.00362322
SAS	Causal Prop. 0.05	Scaled: Yes	0.00764151	0.0061202	0.00727074	0.00791178
AFR	Causal Prop. 0.2	Scaled: Yes	0.0180801	0.018674	0.0173004	0.0189913
AMR	Causal Prop. 0.2	Scaled: Yes	0.00564306	0.00686315	0.00537598	0.00594265
EUR	Causal Prop. 0.2	Scaled: Yes	0.00363227	0.00437048	0.00360883	0.00365816
SAS	Causal Prop. 0.2	Scaled: Yes	0.00758315	0.00823253	0.00717987	0.00794138

## Sheet: Supplementary Figure 7
Supplementary Figure 7
Predictive performance of ancestry-adjusted PRSs for 11 traits across four ancestral groups from UK Biobank (UKB) imputed + whole exome sequencing data (WES) data.
Supplementary Figure 7 — FigS7_Binary_AUC
trait	ancestry	beta_raw	beta_se_raw	AUC_raw	AUC_se_raw	beta_adjusted	beta_se_adjusted	AUC_adjusted	AUC_se_adjusted	Method	Method1	beta_raw_Lower_95	beta_raw_Upper_95	AUC_raw_Lower_95	AUC_raw_Upper_95	beta_adjusted_Lower_95	beta_adjusted_Upper_95	AUC_adjusted_Lower_95	AUC_adjusted_Upper_95	AUC_raw_RICE_vs_CT_Lower_95	AUC_raw_RICE_vs_CT_Upper_95	AUC_raw_RICE_vs_LDpred2_Lower_95	AUC_raw_RICE_vs_LDpred2_Upper_95	AUC_raw_RICE_vs_Lassosum2_Lower_95	AUC_raw_RICE_vs_Lassosum2_Upper_95	AUC_adjusted_RICE_vs_CT_Lower_95	AUC_adjusted_RICE_vs_CT_Upper_95	AUC_adjusted_RICE_vs_LDpred2_Lower_95	AUC_adjusted_RICE_vs_LDpred2_Upper_95	AUC_adjusted_RICE_vs_Lassosum2_Lower_95	AUC_adjusted_RICE_vs_Lassosum2_Upper_95	beta_raw_Lower_99	beta_raw_Upper_99	AUC_raw_Lower_99	AUC_raw_Upper_99	beta_adjusted_Lower_99	beta_adjusted_Upper_99	AUC_adjusted_Lower_99	AUC_adjusted_Upper_99	AUC_raw_RICE_vs_CT_Lower_99	AUC_raw_RICE_vs_CT_Upper_99	AUC_raw_RICE_vs_LDpred2_Lower_99	AUC_raw_RICE_vs_LDpred2_Upper_99	AUC_raw_RICE_vs_Lassosum2_Lower_99	AUC_raw_RICE_vs_Lassosum2_Upper_99	AUC_adjusted_RICE_vs_CT_Lower_99	AUC_adjusted_RICE_vs_CT_Upper_99	AUC_adjusted_RICE_vs_LDpred2_Lower_99	AUC_adjusted_RICE_vs_LDpred2_Upper_99
Asthma	EUR	0.206562	0.0312641	0.55574	0.00895137	0.206315	0.0313593	0.55555	0.00893197	CT	CT	0.146479	0.267825	0.538093	0.573395	0.145488	0.268919	0.538233	0.573593													0.126163	0.286821	0.53262	0.57966	0.127734	0.28862	0.532698	0.57912
Asthma	SAS	0.126675	0.0781858	0.542609	0.0225824	0.123252	0.0780598	0.539064	0.0227174	CT	CT	-0.0252633	0.280725	0.497461	0.585785	-0.0276707	0.274406	0.495081	0.585002													-0.0700285	0.333671	0.483425	0.597817	-0.0787902	0.330015	0.482746	0.598126
Asthma	AMR	0.175227	0.102776	0.56761	0.0318009	0.174424	0.103819	0.567282	0.0311178	CT	CT	-0.0228193	0.383067	0.503171	0.628293	-0.0234979	0.382759	0.504335	0.625825													-0.0825126	0.448356	0.481354	0.64863	-0.0898339	0.44209	0.486204	0.646384
Asthma	AFR	0.118739	0.0976445	0.516983	0.0312321	0.117561	0.0985703	0.514997	0.0319473	CT	CT	-0.0705645	0.313791	0.458196	0.579891	-0.072039	0.316272	0.455103	0.580517													-0.129447	0.376191	0.437637	0.600834	-0.139383	0.377394	0.434589	0.600773
Asthma	EUR	0.269052	0.0313296	0.575054	0.00904552	0.269242	0.0316424	0.575124	0.00907425	LDpred2	LDpred2	0.207694	0.330739	0.556876	0.592599	0.207433	0.330514	0.557486	0.593242													0.188114	0.349904	0.551241	0.597616	0.188791	0.351314	0.552327	0.598926
Asthma	SAS	0.1421	0.076669	0.543999	0.0231577	0.14235	0.0769295	0.548033	0.023026	LDpred2	LDpred2	-0.00565666	0.293411	0.499831	0.590702	-0.00673423	0.296313	0.501608	0.592083													-0.0548049	0.343833	0.483655	0.604237	-0.0537049	0.344863	0.488848	0.606553
Asthma	AMR	0.266888	0.106564	0.558753	0.0287586	0.258385	0.103918	0.561369	0.0292322	LDpred2	LDpred2	0.05965	0.475068	0.500734	0.613334	0.0599273	0.466608	0.499871	0.614168													-0.00910024	0.536824	0.483883	0.628766	-0.0150319	0.531969	0.478512	0.632982
Asthma	AFR	0.257089	0.0986289	0.556803	0.0321728	0.255972	0.101221	0.553097	0.0328118	LDpred2	LDpred2	0.0674545	0.458043	0.493765	0.618809	0.0643663	0.461004	0.48725	0.617372													0.00545816	0.511104	0.470647	0.639155	0.00336676	0.517555	0.468817	0.637406
Asthma	EUR	0.248014	0.0318428	0.574271	0.00907782	0.248017	0.0315498	0.573318	0.00912475	Lassosum2	Lassosum2	0.185783	0.31112	0.555998	0.591745	0.186856	0.311164	0.555266	0.591127													0.164769	0.33044	0.550395	0.596651	0.167849	0.331438	0.549364	0.596124
Asthma	SAS	0.0808137	0.0798028	0.525246	0.0238874	0.0815401	0.07994	0.525585	0.0238925	Lassosum2	Lassosum2	-0.0758373	0.238563	0.478229	0.572398	-0.0775186	0.238245	0.478368	0.571922													-0.12038	0.290155	0.464542	0.586849	-0.124617	0.292893	0.464798	0.585818
Asthma	AMR	0.242639	0.10357	0.55341	0.029253	0.238097	0.102029	0.553569	0.0294608	Lassosum2	Lassosum2	0.0427703	0.450024	0.494624	0.609448	0.0415607	0.442523	0.495659	0.610579													-0.0203372	0.511031	0.473381	0.62715	-0.018438	0.515034	0.47758	0.630185
Asthma	AFR	0.146655	0.0980024	0.530471	0.0269879	0.145406	0.0961148	0.527779	0.0279267	Lassosum2	Lassosum2	-0.0414979	0.341547	0.477977	0.583486	-0.0445362	0.331837	0.473123	0.582919													-0.103313	0.398885	0.458378	0.601661	-0.112526	0.394518	0.456162	0.600295
Asthma	EUR	0.262881	0.0309586	0.571375	0.00894586	0.26286	0.031124	0.57136	0.00884394	RICE	RICE-CV	0.202556	0.325169	0.554089	0.588698	0.202286	0.323319	0.554206	0.588595	0.0037612	0.0279767	-0.0136367	0.00679386	-0.0170327	0.013215	0.00325726	0.0276761	-0.0140037	0.00641264	-0.0169235	0.0131465	0.184746	0.341408	0.548071	0.59439	0.183443	0.341787	0.548654	0.593621	0.0037612	0.0279767	-0.0136367	0.00679386	-0.0170327	0.013215	0.00325726	0.0276761	-0.0140037	0.00641264
Asthma	SAS	0.16977	0.0750024	0.562669	0.021293	0.169017	0.0750489	0.562406	0.0212538	RICE	RICE-CV	0.0282704	0.321921	0.520183	0.603684	0.0286864	0.319076	0.520715	0.603959	-0.012689	0.0544078	-0.0115135	0.0442238	-0.00393791	0.0771241	-0.0103297	0.056661	-0.0125462	0.0426858	-0.00328604	0.0772641	-0.0175012	0.371683	0.508179	0.617474	-0.0181936	0.3649	0.507708	0.616094	-0.012689	0.0544078	-0.0115135	0.0442238	-0.00393791	0.0771241	-0.0103297	0.056661	-0.0125462	0.0426858
Asthma	AMR	0.233247	0.108073	0.563852	0.0300812	0.227277	0.105853	0.56248	0.0307157	RICE	RICE-CV	0.0313374	0.455304	0.504025	0.621158	0.0282872	0.447823	0.502466	0.623124	-0.044238	0.037723	-0.03092	0.041024	-0.0429718	0.065442	-0.0447946	0.0379797	-0.0330023	0.0405481	-0.0455239	0.0661301	-0.0343506	0.526038	0.484076	0.639592	-0.0329422	0.514192	0.484578	0.641135	-0.044238	0.037723	-0.03092	0.041024	-0.0429718	0.065442	-0.0447946	0.0379797	-0.0330023	0.0405481
Asthma	AFR	0.239234	0.0959288	0.54803	0.0322055	0.237071	0.0995161	0.549733	0.0325488	RICE	RICE-CV	0.0528825	0.431449	0.483282	0.609839	0.0434029	0.435544	0.483307	0.611384	-0.0190887	0.0783682	-0.042976	0.0243405	-0.0339322	0.0700806	-0.019613	0.0797612	-0.0397537	0.0264364	-0.0334663	0.0721166	-0.0123241	0.490212	0.466286	0.628708	-0.0179264	0.505407	0.461757	0.631284	-0.0190887	0.0783682	-0.042976	0.0243405	-0.0339322	0.0700806	-0.019613	0.0797612	-0.0397537	0.0264364
Breast	EUR	0.239575	0.0459785	0.565915	0.0146588	0.237882	0.0457493	0.572827	0.0148151	CT	CT	0.148415	0.330381	0.536878	0.594832	0.147287	0.327817	0.543748	0.601871													0.119314	0.358596	0.528745	0.604049	0.117017	0.354008	0.534914	0.612381
Breast	SAS	0.230444	0.186741	0.546243	0.0838691	0.227961	0.186489	0.541321	0.091011	CT	CT	-0.160268	0.593209	0.361421	0.694948	-0.153987	0.584501	0.330962	0.700151													-0.29426	0.712387	0.276189	0.770314	-0.274518	0.715064	0.245089	0.772924
Breast	AMR	0.116336	0.180757	0.588648	0.0619276	0.10894	0.181789	0.58504	0.063094	CT	CT	-0.227909	0.481804	0.454889	0.699755	-0.250139	0.466751	0.451208	0.698844													-0.336963	0.608253	0.404236	0.739699	-0.373363	0.586661	0.404093	0.741437
Breast	AFR	0.0337574	0.275503	0.46684	0.0989975	0.0171615	0.265609	0.437111	0.101542	CT	CT	-0.501475	0.592724	0.294036	0.691884	-0.491796	0.559678	0.246609	0.653604													-0.691932	0.812312	0.21054	0.795527	-0.672778	0.788986	0.166828	0.771305
Breast	EUR	0.28526	0.0472401	0.57976	0.0148934	0.284556	0.047442	0.579176	0.0152491	LDpred2	LDpred2	0.194017	0.378133	0.550727	0.609281	0.192385	0.37642	0.550283	0.609407													0.162826	0.404953	0.541612	0.619702	0.158539	0.406295	0.539977	0.61982
Breast	SAS	0.33594	0.198256	0.596193	0.0845086	0.330186	0.196512	0.592142	0.0840293	LDpred2	LDpred2	-0.0702083	0.719418	0.401442	0.735225	-0.0509184	0.723427	0.397586	0.731899													-0.204926	0.843591	0.296759	0.82549	-0.203357	0.850433	0.296084	0.82085
Breast	AMR	0.243713	0.193684	0.642253	0.0551926	0.22958	0.19263	0.637864	0.0559822	LDpred2	LDpred2	-0.124957	0.639246	0.536899	0.750959	-0.127283	0.632037	0.532908	0.754338													-0.257844	0.785574	0.492064	0.788014	-0.266881	0.761012	0.484336	0.791164
Breast	AFR	0	0.232515	0.422914	0.0769072	0	0.22517	0.422619	0.0750711	LDpred2	LDpred2	-0.6486	0.272919	0.28935	0.595447	-0.639644	0.247881	0.287901	0.586991													-0.787454	0.433374	0.25192	0.715191	-0.781439	0.389885	0.249567	0.725945
Breast	EUR	0.2242	0.0471418	0.56812	0.0148115	0.222783	0.0472804	0.567276	0.0147862	Lassosum2	Lassosum2	0.13237	0.314368	0.539177	0.59705	0.131443	0.315153	0.538098	0.596013													0.103144	0.342836	0.52973	0.605499	0.10297	0.345604	0.52809	0.605913
Breast	SAS	0.26609	0.190811	0.572652	0.0793209	0.26135	0.194715	0.566683	0.0811515	Lassosum2	Lassosum2	-0.115489	0.639956	0.39225	0.708074	-0.136009	0.63394	0.386494	0.707472													-0.244224	0.767028	0.313654	0.798385	-0.271184	0.751287	0.272164	0.800415
Breast	AMR	0.309481	0.188754	0.639329	0.0587838	0.2997	0.188509	0.634605	0.0577876	Lassosum2	Lassosum2	-0.0418407	0.71204	0.519347	0.750158	-0.0492098	0.697366	0.516799	0.745865													-0.166536	0.838716	0.471097	0.786232	-0.174845	0.836962	0.473693	0.780405
Breast	AFR	0	0.244733	0.397121	0.0860924	0	0.236747	0.39617	0.0863221	Lassosum2	Lassosum2	-0.609393	0.364253	0.257491	0.601478	-0.584455	0.347719	0.256475	0.600868													-0.763034	0.55125	0.212675	0.735238	-0.750128	0.505202	0.215376	0.742552
Breast	EUR	0.293869	0.0463292	0.58547	0.0147908	0.293267	0.0469273	0.586062	0.0148827	RICE	RICE-CV	0.204256	0.385061	0.557607	0.615659	0.20123	0.386657	0.556674	0.615987	0.00844688	0.0317436	-0.00496607	0.016699	0.00696655	0.0291132	0.0014609	0.0260712	-0.00383135	0.0170888	0.00812252	0.0300331	0.175472	0.412876	0.548253	0.623265	0.173191	0.414922	0.547509	0.625006	0.00844688	0.0317436	-0.00496607	0.016699	0.00696655	0.0291132	0.0014609	0.0260712	-0.00383135	0.0170888
Breast	SAS	0.315783	0.185568	0.574908	0.0890487	0.314495	0.184556	0.578922	0.0893373	RICE	RICE-CV	-0.0602159	0.679537	0.375989	0.729652	-0.0489767	0.669312	0.363731	0.721721	-0.0464768	0.109327	-0.0750303	0.0326679	-0.0671412	0.0782478	-0.0326344	0.115234	-0.072658	0.0313227	-0.0664865	0.0809715	-0.201479	0.805872	0.271909	0.804553	-0.180644	0.80313	0.266525	0.798127	-0.0464768	0.109327	-0.0750303	0.0326679	-0.0671412	0.0782478	-0.0326344	0.115234	-0.072658	0.0313227
Breast	AMR	0.225138	0.184018	0.638014	0.0535808	0.209271	0.18008	0.623698	0.0527193	RICE	RICE-CV	-0.117853	0.605798	0.530538	0.740776	-0.131494	0.575539	0.525767	0.731818	-0.0125414	0.131953	-0.0408885	0.0229155	-0.0607494	0.0638918	-0.0183103	0.129472	-0.0536747	0.0211332	-0.0730814	0.0597809	-0.239845	0.731683	0.489655	0.782762	-0.256088	0.684215	0.474469	0.766319	-0.0125414	0.131953	-0.0408885	0.0229155	-0.0607494	0.0638918	-0.0183103	0.129472	-0.0536747	0.0211332
Breast	AFR	0	0.242595	0.503383	0.101342	0	0.233261	0.518992	0.0984815	RICE	RICE-CV	-0.61361	0.352715	0.287603	0.698883	-0.604685	0.324663	0.31426	0.709369	-0.202728	0.23702	-0.129565	0.342515	-0.153204	0.380977	-0.159654	0.329837	-0.108776	0.350213	-0.135379	0.384442	-0.874719	0.482134	0.209934	0.770463	-0.837525	0.458221	0.240907	0.779176	-0.202728	0.23702	-0.129565	0.342515	-0.153204	0.380977	-0.159654	0.329837	-0.108776	0.350213
CAD	EUR	0.185078	0.0330392	0.53854	0.0149163	0.185573	0.0331172	0.537447	0.0148491	CT	CT	0.120684	0.250038	0.509872	0.567897	0.121016	0.251675	0.508668	0.566862													0.0987858	0.270423	0.500939	0.577084	0.0988588	0.273196	0.498927	0.57534
CAD	SAS	0	0.0798006	0.485963	0.0315077	0	0.077909	0.483601	0.0318278	CT	CT	-0.181989	0.129351	0.424593	0.549969	-0.176318	0.129029	0.42206	0.546722													-0.24128	0.183151	0.405443	0.567248	-0.226458	0.177326	0.401779	0.566333
CAD	AMR	0.0749354	0.111332	0.542643	0.0525434	0.0637439	0.110559	0.538457	0.0520512	CT	CT	-0.142058	0.294379	0.4393	0.64657	-0.146406	0.282285	0.432376	0.637722													-0.214185	0.37122	0.405961	0.684145	-0.211592	0.354597	0.398517	0.668153
CAD	AFR	0	0.138522	0.464868	0.0545618	0	0.139252	0.456529	0.0547304	CT	CT	-0.492996	0.0486498	0.341254	0.556695	-0.498049	0.0494077	0.335152	0.551749													-0.591588	0.1361	0.260722	0.594831	-0.586101	0.134762	0.252577	0.592828
CAD	EUR	0.269822	0.0338756	0.555936	0.0147691	0.270047	0.0334112	0.555613	0.0148524	LDpred2	LDpred2	0.203636	0.33814	0.52707	0.585217	0.204214	0.337046	0.527228	0.584887													0.183462	0.359171	0.518051	0.594693	0.185235	0.357674	0.51839	0.594873
CAD	SAS	0.150896	0.079305	0.530928	0.0329752	0.152522	0.0800478	0.532078	0.0334062	LDpred2	LDpred2	-0.0046703	0.30555	0.466644	0.597157	-0.000467681	0.309525	0.466869	0.598115													-0.055865	0.358788	0.449385	0.618451	-0.053683	0.35887	0.447282	0.618924
CAD	AMR	0.389491	0.110741	0.610608	0.0533079	0.386356	0.110524	0.597883	0.0570991	LDpred2	LDpred2	0.181238	0.618589	0.503364	0.716543	0.183427	0.614004	0.487429	0.718393													0.111204	0.6887	0.459747	0.750453	0.113467	0.677414	0.446176	0.756321
CAD	AFR	0	0.143248	0.419927	0.0547288	0	0.141394	0.397563	0.0510631	LDpred2	LDpred2	-0.372333	0.196176	0.329171	0.54763	-0.374977	0.180444	0.313019	0.516983													-0.47948	0.283378	0.299094	0.605249	-0.475649	0.266082	0.287016	0.563585
CAD	EUR	0.224554	0.0334514	0.551588	0.0152732	0.224295	0.033218	0.55199	0.0151718	Lassosum2	Lassosum2	0.159612	0.290213	0.52205	0.582283	0.158921	0.290187	0.522862	0.582098													0.139097	0.310516	0.512403	0.59127	0.137612	0.310686	0.51327	0.59143
CAD	SAS	0.155622	0.0786236	0.545354	0.028026	0.15546	0.0800053	0.543427	0.0285663	Lassosum2	Lassosum2	0.00202432	0.311825	0.487659	0.597575	0.000901687	0.315491	0.486175	0.59891													-0.046383	0.360927	0.470494	0.613448	-0.0549703	0.361846	0.468922	0.61555
CAD	AMR	0.355697	0.111676	0.602609	0.0453584	0.356205	0.111555	0.599766	0.0481446	Lassosum2	Lassosum2	0.149427	0.590006	0.51211	0.696546	0.150501	0.587006	0.50335	0.695466													0.0816026	0.660273	0.470374	0.723552	0.085883	0.663027	0.456867	0.726223
CAD	AFR	0	0.150585	0.363672	0.0456651	0	0.149288	0.369403	0.0444702	Lassosum2	Lassosum2	-0.49549	0.0936434	0.276601	0.458407	-0.498739	0.0885463	0.287022	0.463866													-0.595522	0.202456	0.242705	0.506444	-0.596641	0.183916	0.257159	0.507824
CAD	EUR	0.268978	0.0336511	0.552455	0.0147814	0.269261	0.033636	0.553445	0.0148916	RICE	RICE-CV	0.202679	0.334509	0.523889	0.581847	0.203866	0.335129	0.523748	0.58234	-0.00624249	0.0350037	-0.0107975	0.00388587	-0.0131088	0.0160747	-0.00477103	0.0354613	-0.00981422	0.00459994	-0.0131125	0.0155933	0.182376	0.355327	0.515699	0.590998	0.182165	0.35758	0.514784	0.592111	-0.00624249	0.0350037	-0.0107975	0.00388587	-0.0131088	0.0160747	-0.00477103	0.0354613	-0.00981422	0.00459994
CAD	SAS	0.139232	0.0792883	0.529953	0.0341745	0.140962	0.0788592	0.529213	0.034388	RICE	RICE-CV	-0.0140881	0.298874	0.461899	0.595789	-0.00657398	0.300303	0.461347	0.597273	0.00382507	0.0777384	-0.015536	0.00994799	-0.0563698	0.0242526	0.00729153	0.0810545	-0.0171538	0.0080641	-0.0581815	0.0232461	-0.0619621	0.347932	0.441701	0.618159	-0.0559898	0.346095	0.44319	0.61974	0.00382507	0.0777384	-0.015536	0.00994799	-0.0563698	0.0242526	0.00729153	0.0810545	-0.0171538	0.0080641
CAD	AMR	0.385712	0.111349	0.61127	0.0525706	0.386695	0.112052	0.607499	0.0549682	RICE	RICE-CV	0.178598	0.612845	0.511789	0.72194	0.178221	0.620295	0.493789	0.71259	-0.0267116	0.149316	-0.0141412	0.0230647	-0.0439385	0.0551361	-0.0391007	0.149888	-0.0162487	0.0220956	-0.0448223	0.0464083	0.111875	0.688467	0.46787	0.757306	0.118709	0.691372	0.440032	0.751006	-0.0267116	0.149316	-0.0141412	0.0230647	-0.0439385	0.0551361	-0.0391007	0.149888	-0.0162487	0.0220956
CAD	AFR	0	0.150209	0.40575	0.0529355	0	0.151823	0.389882	0.0502647	RICE	RICE-CV	-0.394202	0.191477	0.313621	0.522312	-0.410155	0.185703	0.299313	0.498876	-0.196796	0.110863	-0.0670988	0.0220755	-0.0381199	0.148416	-0.196483	0.0952982	-0.0563868	0.0235788	-0.0594566	0.100138	-0.508001	0.288479	0.287737	0.585752	-0.515295	0.285592	0.267859	0.548099	-0.196796	0.110863	-0.0670988	0.0220755	-0.0381199	0.148416	-0.196483	0.0952982	-0.0563868	0.0235788
Prostate	EUR	0.297329	0.0632351	0.572964	0.0304701	0.297997	0.0624823	0.574916	0.0299865	CT	CT	0.168675	0.422861	0.511547	0.630677	0.176803	0.424925	0.517185	0.636295													0.131883	0.467907	0.489395	0.65053	0.13732	0.465365	0.498112	0.650226
Prostate	SAS	0.000202735	2.17749e+12	0.627011	0.127419	0	1.3243e+12	0.623094	0.126028	CT	CT	-0.753989	0.76109	0.340323	0.763685	-0.739878	0.805459	0.335155	0.767919													-1.43434	1.29563	0.276722	0.817146	-1.6039	1.53069	0.272274	0.813549
Prostate	AMR	0	0.275622	0.323497	0.0742033	0	0.276727	0.326462	0.0784477	CT	CT	-0.654334	0.430745	0.252531	0.542604	-0.616755	0.480942	0.239055	0.543103													-0.891204	0.682009	0.237542	0.667291	-0.823207	0.728118	0.228116	0.658572
Prostate	AFR	0.163437	0.236815	0.508947	0.0585711	0.149216	0.227928	0.511861	0.0592225	CT	CT	-0.294404	0.642556	0.414961	0.637219	-0.286781	0.603601	0.395741	0.636316													-0.458242	0.804331	0.378742	0.68632	-0.430288	0.776861	0.359327	0.699682
Prostate	EUR	0.320647	0.0586811	0.617225	0.0229017	0.320047	0.0589579	0.617752	0.0226719	LDpred2	LDpred2	0.208871	0.436388	0.571138	0.662246	0.206244	0.435945	0.57226	0.660765													0.179725	0.47227	0.554493	0.67725	0.174866	0.47468	0.559706	0.67222
Prostate	SAS	0.50009	4.46872e+12	0.788649	0.163155	0.495166	5.98063e+12	0.788615	0.161649	LDpred2	LDpred2	-0.210701	1.76735	0.37501	0.961832	-0.239375	1.72963	0.392744	0.966													-0.654884	22.4174	0.291121	0.972704	-0.614496	41.426	0.317444	0.974235
Prostate	AMR	0	0.278336	0.191899	0.141191	0	0.27512	0.16764	0.156276	LDpred2	LDpred2	-0.593465	0.520844	0.0735304	0.559043	-0.574956	0.516112	0.0555889	0.580352													-0.766416	0.739633	0.0465795	0.642912	-0.781401	0.778258	0.0400413	0.644689
Prostate	AFR	0.0254078	0.195377	0.617029	0.102401	0.0102448	0.185618	0.621193	0.121722	LDpred2	LDpred2	-0.353768	0.421356	0.399221	0.784706	-0.343602	0.375191	0.387071	0.839407													-0.491651	0.558817	0.343492	0.833798	-0.478779	0.502683	0.341887	0.890237
Prostate	EUR	0.330787	0.0558478	0.597601	0.0320553	0.330291	0.0561891	0.597808	0.0315199	Lassosum2	Lassosum2	0.221923	0.440257	0.531905	0.657409	0.215879	0.439393	0.534821	0.656363													0.185832	0.471306	0.512035	0.676823	0.181462	0.471385	0.51652	0.674423
Prostate	SAS	0.48703	5.53378e+12	0.781857	0.181369	0.472347	2.06242e+12	0.788185	0.178608	Lassosum2	Lassosum2	-0.393286	1.55428	0.362292	0.9647	-0.424701	1.53188	0.380169	0.964176													-1.58028	27.4148	0.306972	0.973407	-1.45617	4.68134	0.332963	0.972254
Prostate	AMR	0	0.26465	0.40781	0.0663442	0	0.256602	0.319301	0.113005	Lassosum2	Lassosum2	-0.625589	0.427887	0.336087	0.6009	-0.587127	0.397203	0.237854	0.636612													-0.866875	0.583375	0.299299	0.670048	-0.860957	0.551678	0.206424	0.686925
Prostate	AFR	0.0701807	0.210283	0.595149	0.0758533	0.0690298	0.197961	0.608687	0.106366	Lassosum2	Lassosum2	-0.356621	0.471188	0.407005	0.703488	-0.320729	0.460678	0.361065	0.783145													-0.517977	0.641363	0.350313	0.72811	-0.461606	0.591081	0.307857	0.814647
Prostate	EUR	0.363569	0.0580092	0.63401	0.0220059	0.36291	0.0578846	0.631824	0.0223573	RICE	RICE-CV	0.249666	0.476436	0.589608	0.674435	0.254956	0.476316	0.586546	0.675267	0.0200192	0.098841	-0.00394044	0.0342712	-0.000225017	0.0737587	0.017436	0.0947112	-0.00439645	0.0341993	-0.00273251	0.0747787	0.210265	0.508911	0.574503	0.687878	0.218255	0.51648	0.572278	0.687759	0.0200192	0.098841	-0.00394044	0.0342712	-0.000225017	0.0737587	0.017436	0.0947112	-0.00439645	0.0341993
Prostate	SAS	0.598558	3.29347e+12	0.796351	0.175548	0.589261	5.03733e+12	0.798132	0.175491	RICE	RICE-CV	-0.326943	1.86041	0.350436	0.966084	-0.314347	1.92103	0.375879	0.968003	-0.0464523	0.288123	-0.0553902	0.0913785	-0.0486428	0.090428	-0.0649236	0.299256	-0.0589499	0.0985243	-0.0619233	0.0903804	-0.957035	22.8832	0.247104	0.974412	-1.49295	24.4672	0.266575	0.974808	-0.0464523	0.288123	-0.0553902	0.0913785	-0.0486428	0.090428	-0.0649236	0.299256	-0.0589499	0.0985243
Prostate	AMR	0	0.267624	0.234932	0.113914	0	0.265973	0.212223	0.143381	RICE	RICE-CV	-0.571404	0.45767	0.155648	0.555277	-0.56404	0.489004	0.0966488	0.574724	-0.138317	0.181878	-0.0262501	0.120684	-0.231849	0.03962	-0.189556	0.195796	-0.0406051	0.0802925	-0.16327	0.0366067	-0.789272	0.671311	0.140913	0.618858	-0.73462	0.67545	0.0688136	0.651155	-0.138317	0.181878	-0.0262501	0.120684	-0.231849	0.03962	-0.189556	0.195796	-0.0406051	0.0802925
Prostate	AFR	0	0.208502	0.535759	0.0722115	0	0.19876	0.565945	0.093585	RICE	RICE-CV	-0.511939	0.350267	0.376051	0.650739	-0.461165	0.316977	0.351807	0.713179	-0.176011	0.187085	-0.165548	0.065124	-0.138032	0.0303845	-0.183651	0.254204	-0.135572	0.0788742	-0.133132	0.0430949	-0.684887	0.497059	0.332765	0.67973	-0.611646	0.458589	0.310779	0.747517	-0.176011	0.187085	-0.165548	0.065124	-0.138032	0.0303845	-0.183651	0.254204	-0.135572	0.0788742
T2D	EUR	0.269177	0.0360187	0.549916	0.013813	0.268786	0.0361844	0.553593	0.0136572	CT	CT	0.199128	0.34113	0.52317	0.577074	0.197371	0.338765	0.527089	0.580382													0.17696	0.363794	0.513993	0.585524	0.177712	0.36029	0.518782	0.588706
T2D	SAS	0.164039	0.0664057	0.551084	0.019739	0.166261	0.0666749	0.548389	0.019519	CT	CT	0.03628	0.298033	0.512427	0.589773	0.0378153	0.301794	0.510453	0.586914													-0.00297554	0.340517	0.500993	0.601194	0.00265542	0.341631	0.498491	0.597302
T2D	AMR	0.288083	0.116568	0.547813	0.0376969	0.296954	0.117253	0.547549	0.0393604	CT	CT	0.0579187	0.517818	0.473015	0.621872	0.0654654	0.526361	0.46965	0.625167													-0.0131444	0.58741	0.446968	0.643801	-0.00904894	0.607481	0.442909	0.647802
T2D	AFR	0.0704891	0.0878996	0.509211	0.0293603	0.0706192	0.0879344	0.510177	0.0295613	CT	CT	-0.103387	0.240957	0.454648	0.570384	-0.10353	0.240506	0.453021	0.568066													-0.161529	0.285336	0.436001	0.589339	-0.167755	0.293509	0.434328	0.590099
T2D	EUR	0.408193	0.0355081	0.611851	0.0125588	0.407916	0.0357555	0.613152	0.012657	LDpred2	LDpred2	0.338411	0.477995	0.58652	0.635891	0.337903	0.479568	0.588578	0.637572													0.316645	0.499654	0.579005	0.643821	0.318872	0.502402	0.580232	0.64418
T2D	SAS	0.320939	0.0646326	0.589708	0.0193229	0.320137	0.0646741	0.589656	0.0194969	LDpred2	LDpred2	0.19898	0.452291	0.551547	0.627852	0.19818	0.44966	0.551742	0.62801													0.159333	0.495783	0.540291	0.63907	0.159878	0.489843	0.539187	0.640379
T2D	AMR	0.454422	0.109861	0.606961	0.0389465	0.461815	0.106286	0.609888	0.038367	LDpred2	LDpred2	0.249056	0.680239	0.53066	0.685103	0.257864	0.677202	0.535473	0.6864													0.187435	0.753974	0.501977	0.707984	0.189949	0.7491	0.507947	0.708518
T2D	AFR	0.00245382	0.0867628	0.496075	0.027277	0.00921501	0.0873355	0.499276	0.0273914	LDpred2	LDpred2	-0.16973	0.167053	0.444756	0.550152	-0.167411	0.179225	0.444618	0.552103													-0.222799	0.229011	0.428031	0.568912	-0.223019	0.232833	0.426202	0.571853
T2D	EUR	0.304446	0.0354046	0.576882	0.0129734	0.304551	0.0354908	0.577145	0.0129712	Lassosum2	Lassosum2	0.236058	0.374482	0.551459	0.602422	0.235751	0.376641	0.551217	0.602412													0.211707	0.397459	0.54399	0.610465	0.212171	0.39809	0.54305	0.610178
T2D	SAS	0.228494	0.0615965	0.561141	0.0194127	0.229598	0.062348	0.559433	0.0192882	Lassosum2	Lassosum2	0.110742	0.351656	0.522526	0.598825	0.110718	0.355645	0.520517	0.596595													0.0741504	0.394751	0.510982	0.609922	0.0682992	0.395925	0.50867	0.607671
T2D	AMR	0.384417	0.107224	0.578389	0.0423102	0.399277	0.104393	0.578667	0.0425902	Lassosum2	Lassosum2	0.17919	0.604341	0.497661	0.663376	0.2026	0.612004	0.49804	0.663663													0.11097	0.670507	0.465828	0.687905	0.130215	0.676747	0.465082	0.689554
T2D	AFR	0	0.0904802	0.481169	0.0291559	0	0.0884157	0.480147	0.0287294	Lassosum2	Lassosum2	-0.298687	0.0565919	0.424632	0.537749	-0.286664	0.0598148	0.423597	0.534845													-0.361035	0.109163	0.406143	0.557369	-0.344308	0.11409	0.406539	0.551974
T2D	EUR	0.398624	0.0364944	0.608068	0.012596	0.398323	0.0367213	0.609949	0.0125383	RICE	RICE-CV	0.32811	0.471543	0.583161	0.633055	0.327186	0.471129	0.585404	0.634517	0.03056	0.0847123	-0.0135821	0.00604287	0.0113291	0.051574	0.0288122	0.0827326	-0.0131601	0.00644122	0.0120938	0.05284	0.307032	0.497268	0.575604	0.640473	0.305772	0.493882	0.577567	0.641709	0.03056	0.0847123	-0.0135821	0.00604287	0.0113291	0.051574	0.0288122	0.0827326	-0.0131601	0.00644122
T2D	SAS	0.312864	0.0660212	0.584064	0.0195518	0.306898	0.0644319	0.586961	0.0196664	RICE	RICE-CV	0.188043	0.448827	0.545932	0.62307	0.185083	0.435565	0.546256	0.623305	-0.00361817	0.0727536	-0.0241953	0.0148184	-0.00587482	0.0561389	-0.00151786	0.0746485	-0.022998	0.0150327	-0.00513734	0.0562366	0.151429	0.490451	0.534208	0.634986	0.142004	0.476949	0.534775	0.6344	-0.00361817	0.0727536	-0.0241953	0.0148184	-0.00587482	0.0561389	-0.00151786	0.0746485	-0.022998	0.0150327
T2D	AMR	0.422289	0.121058	0.584392	0.0404719	0.413895	0.114719	0.584399	0.0389883	RICE	RICE-CV	0.193743	0.673374	0.50522	0.664001	0.199158	0.64799	0.510275	0.662184	-0.0455141	0.117429	-0.057768	0.00823623	-0.0696574	0.0764522	-0.0410371	0.116231	-0.0567452	0.00649673	-0.0607659	0.0719728	0.13039	0.752531	0.471842	0.687713	0.128901	0.712924	0.481232	0.688685	-0.0455141	0.117429	-0.057768	0.00823623	-0.0696574	0.0764522	-0.0410371	0.116231	-0.0567452	0.00649673
T2D	AFR	0.0205649	0.0879399	0.525455	0.026815	0.0248753	0.084851	0.517869	0.0282177	RICE	RICE-CV	-0.151385	0.192546	0.471189	0.576535	-0.141695	0.192302	0.46248	0.572489	-0.0492465	0.0726021	-0.0112884	0.0657715	-0.00778087	0.0924805	-0.0536153	0.0668921	-0.0184631	0.0614706	-0.0147487	0.0922029	-0.204078	0.251653	0.450586	0.593116	-0.193279	0.237636	0.444778	0.589756	-0.0492465	0.0726021	-0.0112884	0.0657715	-0.00778087	0.0924805	-0.0536153	0.0668921	-0.0184631	0.0614706
Supplementary Figure 7 — FigS7_Binary_Betas
trait	ancestry	beta_raw	beta_se_raw	AUC_raw	AUC_se_raw	beta_adjusted	beta_se_adjusted	AUC_adjusted	AUC_se_adjusted	Method	Method1	beta_raw_Lower_95	beta_raw_Upper_95	AUC_raw_Lower_95	AUC_raw_Upper_95	beta_adjusted_Lower_95	beta_adjusted_Upper_95	AUC_adjusted_Lower_95	AUC_adjusted_Upper_95	AUC_raw_RICE_vs_CT_Lower_95	AUC_raw_RICE_vs_CT_Upper_95	AUC_raw_RICE_vs_LDpred2_Lower_95	AUC_raw_RICE_vs_LDpred2_Upper_95	AUC_raw_RICE_vs_Lassosum2_Lower_95	AUC_raw_RICE_vs_Lassosum2_Upper_95	AUC_adjusted_RICE_vs_CT_Lower_95	AUC_adjusted_RICE_vs_CT_Upper_95	AUC_adjusted_RICE_vs_LDpred2_Lower_95	AUC_adjusted_RICE_vs_LDpred2_Upper_95	AUC_adjusted_RICE_vs_Lassosum2_Lower_95	AUC_adjusted_RICE_vs_Lassosum2_Upper_95	beta_raw_Lower_99	beta_raw_Upper_99	AUC_raw_Lower_99	AUC_raw_Upper_99	beta_adjusted_Lower_99	beta_adjusted_Upper_99	AUC_adjusted_Lower_99	AUC_adjusted_Upper_99	AUC_raw_RICE_vs_CT_Lower_99	AUC_raw_RICE_vs_CT_Upper_99	AUC_raw_RICE_vs_LDpred2_Lower_99	AUC_raw_RICE_vs_LDpred2_Upper_99	AUC_raw_RICE_vs_Lassosum2_Lower_99	AUC_raw_RICE_vs_Lassosum2_Upper_99	AUC_adjusted_RICE_vs_CT_Lower_99	AUC_adjusted_RICE_vs_CT_Upper_99	AUC_adjusted_RICE_vs_LDpred2_Lower_99	AUC_adjusted_RICE_vs_LDpred2_Upper_99
Asthma	EUR	0.206562	0.0312641	0.55574	0.00895137	0.206315	0.0313593	0.55555	0.00893197	CT	CT	0.146479	0.267825	0.538093	0.573395	0.145488	0.268919	0.538233	0.573593													0.126163	0.286821	0.53262	0.57966	0.127734	0.28862	0.532698	0.57912
Asthma	SAS	0.126675	0.0781858	0.542609	0.0225824	0.123252	0.0780598	0.539064	0.0227174	CT	CT	-0.0252633	0.280725	0.497461	0.585785	-0.0276707	0.274406	0.495081	0.585002													-0.0700285	0.333671	0.483425	0.597817	-0.0787902	0.330015	0.482746	0.598126
Asthma	AMR	0.175227	0.102776	0.56761	0.0318009	0.174424	0.103819	0.567282	0.0311178	CT	CT	-0.0228193	0.383067	0.503171	0.628293	-0.0234979	0.382759	0.504335	0.625825													-0.0825126	0.448356	0.481354	0.64863	-0.0898339	0.44209	0.486204	0.646384
Asthma	AFR	0.118739	0.0976445	0.516983	0.0312321	0.117561	0.0985703	0.514997	0.0319473	CT	CT	-0.0705645	0.313791	0.458196	0.579891	-0.072039	0.316272	0.455103	0.580517													-0.129447	0.376191	0.437637	0.600834	-0.139383	0.377394	0.434589	0.600773
Asthma	EUR	0.269052	0.0313296	0.575054	0.00904552	0.269242	0.0316424	0.575124	0.00907425	LDpred2	LDpred2	0.207694	0.330739	0.556876	0.592599	0.207433	0.330514	0.557486	0.593242													0.188114	0.349904	0.551241	0.597616	0.188791	0.351314	0.552327	0.598926
Asthma	SAS	0.1421	0.076669	0.543999	0.0231577	0.14235	0.0769295	0.548033	0.023026	LDpred2	LDpred2	-0.00565666	0.293411	0.499831	0.590702	-0.00673423	0.296313	0.501608	0.592083													-0.0548049	0.343833	0.483655	0.604237	-0.0537049	0.344863	0.488848	0.606553
Asthma	AMR	0.266888	0.106564	0.558753	0.0287586	0.258385	0.103918	0.561369	0.0292322	LDpred2	LDpred2	0.05965	0.475068	0.500734	0.613334	0.0599273	0.466608	0.499871	0.614168													-0.00910024	0.536824	0.483883	0.628766	-0.0150319	0.531969	0.478512	0.632982
Asthma	AFR	0.257089	0.0986289	0.556803	0.0321728	0.255972	0.101221	0.553097	0.0328118	LDpred2	LDpred2	0.0674545	0.458043	0.493765	0.618809	0.0643663	0.461004	0.48725	0.617372													0.00545816	0.511104	0.470647	0.639155	0.00336676	0.517555	0.468817	0.637406
Asthma	EUR	0.248014	0.0318428	0.574271	0.00907782	0.248017	0.0315498	0.573318	0.00912475	Lassosum2	Lassosum2	0.185783	0.31112	0.555998	0.591745	0.186856	0.311164	0.555266	0.591127													0.164769	0.33044	0.550395	0.596651	0.167849	0.331438	0.549364	0.596124
Asthma	SAS	0.0808137	0.0798028	0.525246	0.0238874	0.0815401	0.07994	0.525585	0.0238925	Lassosum2	Lassosum2	-0.0758373	0.238563	0.478229	0.572398	-0.0775186	0.238245	0.478368	0.571922													-0.12038	0.290155	0.464542	0.586849	-0.124617	0.292893	0.464798	0.585818
Asthma	AMR	0.242639	0.10357	0.55341	0.029253	0.238097	0.102029	0.553569	0.0294608	Lassosum2	Lassosum2	0.0427703	0.450024	0.494624	0.609448	0.0415607	0.442523	0.495659	0.610579													-0.0203372	0.511031	0.473381	0.62715	-0.018438	0.515034	0.47758	0.630185
Asthma	AFR	0.146655	0.0980024	0.530471	0.0269879	0.145406	0.0961148	0.527779	0.0279267	Lassosum2	Lassosum2	-0.0414979	0.341547	0.477977	0.583486	-0.0445362	0.331837	0.473123	0.582919													-0.103313	0.398885	0.458378	0.601661	-0.112526	0.394518	0.456162	0.600295
Asthma	EUR	0.262881	0.0309586	0.571375	0.00894586	0.26286	0.031124	0.57136	0.00884394	RICE-CV	RICE-CV	0.202556	0.325169	0.554089	0.588698	0.202286	0.323319	0.554206	0.588595	0.0037612	0.0279767	-0.0136367	0.00679386	-0.0170327	0.013215	0.00325726	0.0276761	-0.0140037	0.00641264	-0.0169235	0.0131465	0.184746	0.341408	0.548071	0.59439	0.183443	0.341787	0.548654	0.593621	0.0037612	0.0279767	-0.0136367	0.00679386	-0.0170327	0.013215	0.00325726	0.0276761	-0.0140037	0.00641264
Asthma	SAS	0.16977	0.0750024	0.562669	0.021293	0.169017	0.0750489	0.562406	0.0212538	RICE-CV	RICE-CV	0.0282704	0.321921	0.520183	0.603684	0.0286864	0.319076	0.520715	0.603959	-0.012689	0.0544078	-0.0115135	0.0442238	-0.00393791	0.0771241	-0.0103297	0.056661	-0.0125462	0.0426858	-0.00328604	0.0772641	-0.0175012	0.371683	0.508179	0.617474	-0.0181936	0.3649	0.507708	0.616094	-0.012689	0.0544078	-0.0115135	0.0442238	-0.00393791	0.0771241	-0.0103297	0.056661	-0.0125462	0.0426858
Asthma	AMR	0.233247	0.108073	0.563852	0.0300812	0.227277	0.105853	0.56248	0.0307157	RICE-CV	RICE-CV	0.0313374	0.455304	0.504025	0.621158	0.0282872	0.447823	0.502466	0.623124	-0.044238	0.037723	-0.03092	0.041024	-0.0429718	0.065442	-0.0447946	0.0379797	-0.0330023	0.0405481	-0.0455239	0.0661301	-0.0343506	0.526038	0.484076	0.639592	-0.0329422	0.514192	0.484578	0.641135	-0.044238	0.037723	-0.03092	0.041024	-0.0429718	0.065442	-0.0447946	0.0379797	-0.0330023	0.0405481
Asthma	AFR	0.239234	0.0959288	0.54803	0.0322055	0.237071	0.0995161	0.549733	0.0325488	RICE-CV	RICE-CV	0.0528825	0.431449	0.483282	0.609839	0.0434029	0.435544	0.483307	0.611384	-0.0190887	0.0783682	-0.042976	0.0243405	-0.0339322	0.0700806	-0.019613	0.0797612	-0.0397537	0.0264364	-0.0334663	0.0721166	-0.0123241	0.490212	0.466286	0.628708	-0.0179264	0.505407	0.461757	0.631284	-0.0190887	0.0783682	-0.042976	0.0243405	-0.0339322	0.0700806	-0.019613	0.0797612	-0.0397537	0.0264364
Asthma	EUR	0.0421925	0.0308017	0.571375	0.00894586	0.0444008	0.0318932	0.57136	0.00884394	RICE-RV	RICE-CV	-0.0141017	0.105162	0.554089	0.588698	-0.0140269	0.109144	0.554206	0.588595													-0.0301276	0.124617	0.548071	0.59439	-0.0327146	0.129786	0.548654	0.593621
Asthma	SAS	0.123507	0.08261	0.562669	0.021293	0.125405	0.0809786	0.562406	0.0212538	RICE-RV	RICE-CV	-0.0306525	0.288451	0.520183	0.603684	-0.0292822	0.283349	0.520715	0.603959													-0.0867486	0.335683	0.508179	0.617474	-0.0765092	0.327379	0.507708	0.616094
Asthma	AMR	0	0.101629	0.563852	0.0300812	0	0.0892619	0.56248	0.0307157	RICE-RV	RICE-CV	-0.217073	0.19831	0.504025	0.621158	-0.226955	0.148162	0.502466	0.623124													-0.315894	0.270852	0.484076	0.639592	-0.30884	0.208456	0.484578	0.641135
Asthma	AFR	0.120384	0.0984409	0.54803	0.0322055	0.115534	0.0962354	0.549733	0.0325488	RICE-RV	RICE-CV	-0.0716173	0.314044	0.483282	0.609839	-0.0727633	0.301278	0.483307	0.611384													-0.129341	0.369992	0.466286	0.628708	-0.133627	0.360787	0.461757	0.631284
Breast	EUR	0.239575	0.0459785	0.565915	0.0146588	0.237882	0.0457493	0.572827	0.0148151	CT	CT	0.148415	0.330381	0.536878	0.594832	0.147287	0.327817	0.543748	0.601871													0.119314	0.358596	0.528745	0.604049	0.117017	0.354008	0.534914	0.612381
Breast	SAS	0.230444	0.186741	0.546243	0.0838691	0.227961	0.186489	0.541321	0.091011	CT	CT	-0.160268	0.593209	0.361421	0.694948	-0.153987	0.584501	0.330962	0.700151													-0.29426	0.712387	0.276189	0.770314	-0.274518	0.715064	0.245089	0.772924
Breast	AMR	0.116336	0.180757	0.588648	0.0619276	0.10894	0.181789	0.58504	0.063094	CT	CT	-0.227909	0.481804	0.454889	0.699755	-0.250139	0.466751	0.451208	0.698844													-0.336963	0.608253	0.404236	0.739699	-0.373363	0.586661	0.404093	0.741437
Breast	AFR	0.0337574	0.275503	0.46684	0.0989975	0.0171615	0.265609	0.437111	0.101542	CT	CT	-0.501475	0.592724	0.294036	0.691884	-0.491796	0.559678	0.246609	0.653604													-0.691932	0.812312	0.21054	0.795527	-0.672778	0.788986	0.166828	0.771305
Breast	EUR	0.28526	0.0472401	0.57976	0.0148934	0.284556	0.047442	0.579176	0.0152491	LDpred2	LDpred2	0.194017	0.378133	0.550727	0.609281	0.192385	0.37642	0.550283	0.609407													0.162826	0.404953	0.541612	0.619702	0.158539	0.406295	0.539977	0.61982
Breast	SAS	0.33594	0.198256	0.596193	0.0845086	0.330186	0.196512	0.592142	0.0840293	LDpred2	LDpred2	-0.0702083	0.719418	0.401442	0.735225	-0.0509184	0.723427	0.397586	0.731899													-0.204926	0.843591	0.296759	0.82549	-0.203357	0.850433	0.296084	0.82085
Breast	AMR	0.243713	0.193684	0.642253	0.0551926	0.22958	0.19263	0.637864	0.0559822	LDpred2	LDpred2	-0.124957	0.639246	0.536899	0.750959	-0.127283	0.632037	0.532908	0.754338													-0.257844	0.785574	0.492064	0.788014	-0.266881	0.761012	0.484336	0.791164
Breast	AFR	0	0.232515	0.422914	0.0769072	0	0.22517	0.422619	0.0750711	LDpred2	LDpred2	-0.6486	0.272919	0.28935	0.595447	-0.639644	0.247881	0.287901	0.586991													-0.787454	0.433374	0.25192	0.715191	-0.781439	0.389885	0.249567	0.725945
Breast	EUR	0.2242	0.0471418	0.56812	0.0148115	0.222783	0.0472804	0.567276	0.0147862	Lassosum2	Lassosum2	0.13237	0.314368	0.539177	0.59705	0.131443	0.315153	0.538098	0.596013													0.103144	0.342836	0.52973	0.605499	0.10297	0.345604	0.52809	0.605913
Breast	SAS	0.26609	0.190811	0.572652	0.0793209	0.26135	0.194715	0.566683	0.0811515	Lassosum2	Lassosum2	-0.115489	0.639956	0.39225	0.708074	-0.136009	0.63394	0.386494	0.707472													-0.244224	0.767028	0.313654	0.798385	-0.271184	0.751287	0.272164	0.800415
Breast	AMR	0.309481	0.188754	0.639329	0.0587838	0.2997	0.188509	0.634605	0.0577876	Lassosum2	Lassosum2	-0.0418407	0.71204	0.519347	0.750158	-0.0492098	0.697366	0.516799	0.745865													-0.166536	0.838716	0.471097	0.786232	-0.174845	0.836962	0.473693	0.780405
Breast	AFR	0	0.244733	0.397121	0.0860924	0	0.236747	0.39617	0.0863221	Lassosum2	Lassosum2	-0.609393	0.364253	0.257491	0.601478	-0.584455	0.347719	0.256475	0.600868													-0.763034	0.55125	0.212675	0.735238	-0.750128	0.505202	0.215376	0.742552
Breast	EUR	0.293869	0.0463292	0.58547	0.0147908	0.293267	0.0469273	0.586062	0.0148827	RICE-CV	RICE-CV	0.204256	0.385061	0.557607	0.615659	0.20123	0.386657	0.556674	0.615987	0.00844688	0.0317436	-0.00496607	0.016699	0.00696655	0.0291132	0.0014609	0.0260712	-0.00383135	0.0170888	0.00812252	0.0300331	0.175472	0.412876	0.548253	0.623265	0.173191	0.414922	0.547509	0.625006	0.00844688	0.0317436	-0.00496607	0.016699	0.00696655	0.0291132	0.0014609	0.0260712	-0.00383135	0.0170888
Breast	SAS	0.315783	0.185568	0.574908	0.0890487	0.314495	0.184556	0.578922	0.0893373	RICE-CV	RICE-CV	-0.0602159	0.679537	0.375989	0.729652	-0.0489767	0.669312	0.363731	0.721721	-0.0464768	0.109327	-0.0750303	0.0326679	-0.0671412	0.0782478	-0.0326344	0.115234	-0.072658	0.0313227	-0.0664865	0.0809715	-0.201479	0.805872	0.271909	0.804553	-0.180644	0.80313	0.266525	0.798127	-0.0464768	0.109327	-0.0750303	0.0326679	-0.0671412	0.0782478	-0.0326344	0.115234	-0.072658	0.0313227
Breast	AMR	0.225138	0.184018	0.638014	0.0535808	0.209271	0.18008	0.623698	0.0527193	RICE-CV	RICE-CV	-0.117853	0.605798	0.530538	0.740776	-0.131494	0.575539	0.525767	0.731818	-0.0125414	0.131953	-0.0408885	0.0229155	-0.0607494	0.0638918	-0.0183103	0.129472	-0.0536747	0.0211332	-0.0730814	0.0597809	-0.239845	0.731683	0.489655	0.782762	-0.256088	0.684215	0.474469	0.766319	-0.0125414	0.131953	-0.0408885	0.0229155	-0.0607494	0.0638918	-0.0183103	0.129472	-0.0536747	0.0211332
Breast	AFR	0	0.242595	0.503383	0.101342	0	0.233261	0.518992	0.0984815	RICE-CV	RICE-CV	-0.61361	0.352715	0.287603	0.698883	-0.604685	0.324663	0.31426	0.709369	-0.202728	0.23702	-0.129565	0.342515	-0.153204	0.380977	-0.159654	0.329837	-0.108776	0.350213	-0.135379	0.384442	-0.874719	0.482134	0.209934	0.770463	-0.837525	0.458221	0.240907	0.779176	-0.202728	0.23702	-0.129565	0.342515	-0.153204	0.380977	-0.159654	0.329837	-0.108776	0.350213
Breast	EUR	0	0.062391	0.58547	0.0147908	0	0.0623636	0.586062	0.0148827	RICE-RV	RICE-CV	-0.134305	0.109379	0.557607	0.615659	-0.132551	0.111438	0.556674	0.615987													-0.158021	0.174969	0.548253	0.623265	-0.153418	0.177718	0.547509	0.625006
Breast	SAS	0	0.155948	0.574908	0.0890487	0	0.154186	0.578922	0.0893373	RICE-RV	RICE-CV	-0.214273	0.391458	0.375989	0.729652	-0.210678	0.391905	0.363731	0.721721													-0.299371	0.637618	0.271909	0.804553	-0.293487	0.643265	0.266525	0.798127
Breast	AMR	0	0.369137	0.638014	0.0535808	0	0.343068	0.623698	0.0527193	RICE-RV	RICE-CV	-0.276024	1.13672	0.530538	0.740776	-0.260186	1.07993	0.525767	0.731818													-0.427524	2.07332	0.489655	0.782762	-0.397735	1.9137	0.474469	0.766319
Breast	AFR	0	0.77127	0.503383	0.101342	0	0.348523	0.518992	0.0984815	RICE-RV	RICE-CV	-0.435804	0.783875	0.287603	0.698883	-0.430944	0.819121	0.31426	0.709369													-0.580407	1.9171	0.209934	0.770463	-0.563324	1.84463	0.240907	0.779176
CAD	EUR	0.185078	0.0330392	0.53854	0.0149163	0.185573	0.0331172	0.537447	0.0148491	CT	CT	0.120684	0.250038	0.509872	0.567897	0.121016	0.251675	0.508668	0.566862													0.0987858	0.270423	0.500939	0.577084	0.0988588	0.273196	0.498927	0.57534
CAD	SAS	0	0.0798006	0.485963	0.0315077	0	0.077909	0.483601	0.0318278	CT	CT	-0.181989	0.129351	0.424593	0.549969	-0.176318	0.129029	0.42206	0.546722													-0.24128	0.183151	0.405443	0.567248	-0.226458	0.177326	0.401779	0.566333
CAD	AMR	0.0749354	0.111332	0.542643	0.0525434	0.0637439	0.110559	0.538457	0.0520512	CT	CT	-0.142058	0.294379	0.4393	0.64657	-0.146406	0.282285	0.432376	0.637722													-0.214185	0.37122	0.405961	0.684145	-0.211592	0.354597	0.398517	0.668153
CAD	AFR	0	0.138522	0.464868	0.0545618	0	0.139252	0.456529	0.0547304	CT	CT	-0.492996	0.0486498	0.341254	0.556695	-0.498049	0.0494077	0.335152	0.551749													-0.591588	0.1361	0.260722	0.594831	-0.586101	0.134762	0.252577	0.592828
CAD	EUR	0.269822	0.0338756	0.555936	0.0147691	0.270047	0.0334112	0.555613	0.0148524	LDpred2	LDpred2	0.203636	0.33814	0.52707	0.585217	0.204214	0.337046	0.527228	0.584887													0.183462	0.359171	0.518051	0.594693	0.185235	0.357674	0.51839	0.594873
CAD	SAS	0.150896	0.079305	0.530928	0.0329752	0.152522	0.0800478	0.532078	0.0334062	LDpred2	LDpred2	-0.0046703	0.30555	0.466644	0.597157	-0.000467681	0.309525	0.466869	0.598115													-0.055865	0.358788	0.449385	0.618451	-0.053683	0.35887	0.447282	0.618924
CAD	AMR	0.389491	0.110741	0.610608	0.0533079	0.386356	0.110524	0.597883	0.0570991	LDpred2	LDpred2	0.181238	0.618589	0.503364	0.716543	0.183427	0.614004	0.487429	0.718393													0.111204	0.6887	0.459747	0.750453	0.113467	0.677414	0.446176	0.756321
CAD	AFR	0	0.143248	0.419927	0.0547288	0	0.141394	0.397563	0.0510631	LDpred2	LDpred2	-0.372333	0.196176	0.329171	0.54763	-0.374977	0.180444	0.313019	0.516983													-0.47948	0.283378	0.299094	0.605249	-0.475649	0.266082	0.287016	0.563585
CAD	EUR	0.224554	0.0334514	0.551588	0.0152732	0.224295	0.033218	0.55199	0.0151718	Lassosum2	Lassosum2	0.159612	0.290213	0.52205	0.582283	0.158921	0.290187	0.522862	0.582098													0.139097	0.310516	0.512403	0.59127	0.137612	0.310686	0.51327	0.59143
CAD	SAS	0.155622	0.0786236	0.545354	0.028026	0.15546	0.0800053	0.543427	0.0285663	Lassosum2	Lassosum2	0.00202432	0.311825	0.487659	0.597575	0.000901687	0.315491	0.486175	0.59891													-0.046383	0.360927	0.470494	0.613448	-0.0549703	0.361846	0.468922	0.61555
CAD	AMR	0.355697	0.111676	0.602609	0.0453584	0.356205	0.111555	0.599766	0.0481446	Lassosum2	Lassosum2	0.149427	0.590006	0.51211	0.696546	0.150501	0.587006	0.50335	0.695466													0.0816026	0.660273	0.470374	0.723552	0.085883	0.663027	0.456867	0.726223
CAD	AFR	0	0.150585	0.363672	0.0456651	0	0.149288	0.369403	0.0444702	Lassosum2	Lassosum2	-0.49549	0.0936434	0.276601	0.458407	-0.498739	0.0885463	0.287022	0.463866													-0.595522	0.202456	0.242705	0.506444	-0.596641	0.183916	0.257159	0.507824
CAD	EUR	0.268978	0.0336511	0.552455	0.0147814	0.269261	0.033636	0.553445	0.0148916	RICE-CV	RICE-CV	0.202679	0.334509	0.523889	0.581847	0.203866	0.335129	0.523748	0.58234	-0.00624249	0.0350037	-0.0107975	0.00388587	-0.0131088	0.0160747	-0.00477103	0.0354613	-0.00981422	0.00459994	-0.0131125	0.0155933	0.182376	0.355327	0.515699	0.590998	0.182165	0.35758	0.514784	0.592111	-0.00624249	0.0350037	-0.0107975	0.00388587	-0.0131088	0.0160747	-0.00477103	0.0354613	-0.00981422	0.00459994
CAD	SAS	0.139232	0.0792883	0.529953	0.0341745	0.140962	0.0788592	0.529213	0.034388	RICE-CV	RICE-CV	-0.0140881	0.298874	0.461899	0.595789	-0.00657398	0.300303	0.461347	0.597273	0.00382507	0.0777384	-0.015536	0.00994799	-0.0563698	0.0242526	0.00729153	0.0810545	-0.0171538	0.0080641	-0.0581815	0.0232461	-0.0619621	0.347932	0.441701	0.618159	-0.0559898	0.346095	0.44319	0.61974	0.00382507	0.0777384	-0.015536	0.00994799	-0.0563698	0.0242526	0.00729153	0.0810545	-0.0171538	0.0080641
CAD	AMR	0.385712	0.111349	0.61127	0.0525706	0.386695	0.112052	0.607499	0.0549682	RICE-CV	RICE-CV	0.178598	0.612845	0.511789	0.72194	0.178221	0.620295	0.493789	0.71259	-0.0267116	0.149316	-0.0141412	0.0230647	-0.0439385	0.0551361	-0.0391007	0.149888	-0.0162487	0.0220956	-0.0448223	0.0464083	0.111875	0.688467	0.46787	0.757306	0.118709	0.691372	0.440032	0.751006	-0.0267116	0.149316	-0.0141412	0.0230647	-0.0439385	0.0551361	-0.0391007	0.149888	-0.0162487	0.0220956
CAD	AFR	0	0.150209	0.40575	0.0529355	0	0.151823	0.389882	0.0502647	RICE-CV	RICE-CV	-0.394202	0.191477	0.313621	0.522312	-0.410155	0.185703	0.299313	0.498876	-0.196796	0.110863	-0.0670988	0.0220755	-0.0381199	0.148416	-0.196483	0.0952982	-0.0563868	0.0235788	-0.0594566	0.100138	-0.508001	0.288479	0.287737	0.585752	-0.515295	0.285592	0.267859	0.548099	-0.196796	0.110863	-0.0670988	0.0220755	-0.0381199	0.148416	-0.196483	0.0952982	-0.0563868	0.0235788
CAD	EUR	0.00507649	3.5418	0.552455	0.0147814	0.00508427	3.62198	0.553445	0.0148916	RICE-RV	RICE-CV	-8.68582	0.0505142	0.523889	0.581847	-8.83035	0.0522887	0.523748	0.58234													-9.16804	0.0639617	0.515699	0.590998	-9.40608	0.0661333	0.514784	0.592111
CAD	SAS	0	1.10282e+09	0.529953	0.0341745	0	4.36967e+10	0.529213	0.034388	RICE-RV	RICE-CV	-1.26903e+09	3.46741e+09	0.461899	0.595789	-5.00333e+10	1.3653e+11	0.461347	0.597273													-2.5201e+09	4.5816e+09	0.441701	0.618159	-9.91265e+10	1.78776e+11	0.44319	0.61974
CAD	AMR	0	4.6165e+10	0.61127	0.0525706	0	2.90777e+10	0.607499	0.0549682	RICE-RV	RICE-CV	-0.642332	1.59579e+11	0.511789	0.72194	-0.435184	9.78214e+10	0.493789	0.71259													-3.99948e+10	3.27276e+11	0.46787	0.757306	-9.76423e+09	2.06893e+11	0.440032	0.751006
CAD	AFR	0	5.66589e+10	0.40575	0.0529355	0	4.60938e+10	0.389882	0.0502647	RICE-RV	RICE-CV	-1.81636e+11	7.46087e+10	0.313621	0.522312	-1.53746e+11	5.30019e+10	0.299313	0.498876													-3.08262e+11	2.2264e+11	0.287737	0.585752	-2.56911e+11	1.6836e+11	0.267859	0.548099
Prostate	EUR	0.297329	0.0632351	0.572964	0.0304701	0.297997	0.0624823	0.574916	0.0299865	CT	CT	0.168675	0.422861	0.511547	0.630677	0.176803	0.424925	0.517185	0.636295													0.131883	0.467907	0.489395	0.65053	0.13732	0.465365	0.498112	0.650226
Prostate	SAS	0.000202735	2.17749e+12	0.627011	0.127419	0	1.3243e+12	0.623094	0.126028	CT	CT	-0.753989	0.76109	0.340323	0.763685	-0.739878	0.805459	0.335155	0.767919													-1.43434	1.29563	0.276722	0.817146	-1.6039	1.53069	0.272274	0.813549
Prostate	AMR	0	0.275622	0.323497	0.0742033	0	0.276727	0.326462	0.0784477	CT	CT	-0.654334	0.430745	0.252531	0.542604	-0.616755	0.480942	0.239055	0.543103													-0.891204	0.682009	0.237542	0.667291	-0.823207	0.728118	0.228116	0.658572
Prostate	AFR	0.163437	0.236815	0.508947	0.0585711	0.149216	0.227928	0.511861	0.0592225	CT	CT	-0.294404	0.642556	0.414961	0.637219	-0.286781	0.603601	0.395741	0.636316													-0.458242	0.804331	0.378742	0.68632	-0.430288	0.776861	0.359327	0.699682
Prostate	EUR	0.320647	0.0586811	0.617225	0.0229017	0.320047	0.0589579	0.617752	0.0226719	LDpred2	LDpred2	0.208871	0.436388	0.571138	0.662246	0.206244	0.435945	0.57226	0.660765													0.179725	0.47227	0.554493	0.67725	0.174866	0.47468	0.559706	0.67222
Prostate	SAS	0.50009	4.46872e+12	0.788649	0.163155	0.495166	5.98063e+12	0.788615	0.161649	LDpred2	LDpred2	-0.210701	1.76735	0.37501	0.961832	-0.239375	1.72963	0.392744	0.966													-0.654884	22.4174	0.291121	0.972704	-0.614496	41.426	0.317444	0.974235
Prostate	AMR	0	0.278336	0.191899	0.141191	0	0.27512	0.16764	0.156276	LDpred2	LDpred2	-0.593465	0.520844	0.0735304	0.559043	-0.574956	0.516112	0.0555889	0.580352													-0.766416	0.739633	0.0465795	0.642912	-0.781401	0.778258	0.0400413	0.644689
Prostate	AFR	0.0254078	0.195377	0.617029	0.102401	0.0102448	0.185618	0.621193	0.121722	LDpred2	LDpred2	-0.353768	0.421356	0.399221	0.784706	-0.343602	0.375191	0.387071	0.839407													-0.491651	0.558817	0.343492	0.833798	-0.478779	0.502683	0.341887	0.890237
Prostate	EUR	0.330787	0.0558478	0.597601	0.0320553	0.330291	0.0561891	0.597808	0.0315199	Lassosum2	Lassosum2	0.221923	0.440257	0.531905	0.657409	0.215879	0.439393	0.534821	0.656363													0.185832	0.471306	0.512035	0.676823	0.181462	0.471385	0.51652	0.674423
Prostate	SAS	0.48703	5.53378e+12	0.781857	0.181369	0.472347	2.06242e+12	0.788185	0.178608	Lassosum2	Lassosum2	-0.393286	1.55428	0.362292	0.9647	-0.424701	1.53188	0.380169	0.964176													-1.58028	27.4148	0.306972	0.973407	-1.45617	4.68134	0.332963	0.972254
Prostate	AMR	0	0.26465	0.40781	0.0663442	0	0.256602	0.319301	0.113005	Lassosum2	Lassosum2	-0.625589	0.427887	0.336087	0.6009	-0.587127	0.397203	0.237854	0.636612													-0.866875	0.583375	0.299299	0.670048	-0.860957	0.551678	0.206424	0.686925
Prostate	AFR	0.0701807	0.210283	0.595149	0.0758533	0.0690298	0.197961	0.608687	0.106366	Lassosum2	Lassosum2	-0.356621	0.471188	0.407005	0.703488	-0.320729	0.460678	0.361065	0.783145													-0.517977	0.641363	0.350313	0.72811	-0.461606	0.591081	0.307857	0.814647
Prostate	EUR	0.363569	0.0580092	0.63401	0.0220059	0.36291	0.0578846	0.631824	0.0223573	RICE-CV	RICE-CV	0.249666	0.476436	0.589608	0.674435	0.254956	0.476316	0.586546	0.675267	0.0200192	0.098841	-0.00394044	0.0342712	-0.000225017	0.0737587	0.017436	0.0947112	-0.00439645	0.0341993	-0.00273251	0.0747787	0.210265	0.508911	0.574503	0.687878	0.218255	0.51648	0.572278	0.687759	0.0200192	0.098841	-0.00394044	0.0342712	-0.000225017	0.0737587	0.017436	0.0947112	-0.00439645	0.0341993
Prostate	SAS	0.598558	3.29347e+12	0.796351	0.175548	0.589261	5.03733e+12	0.798132	0.175491	RICE-CV	RICE-CV	-0.326943	1.86041	0.350436	0.966084	-0.314347	1.92103	0.375879	0.968003	-0.0464523	0.288123	-0.0553902	0.0913785	-0.0486428	0.090428	-0.0649236	0.299256	-0.0589499	0.0985243	-0.0619233	0.0903804	-0.957035	22.8832	0.247104	0.974412	-1.49295	24.4672	0.266575	0.974808	-0.0464523	0.288123	-0.0553902	0.0913785	-0.0486428	0.090428	-0.0649236	0.299256	-0.0589499	0.0985243
Prostate	AMR	0	0.267624	0.234932	0.113914	0	0.265973	0.212223	0.143381	RICE-CV	RICE-CV	-0.571404	0.45767	0.155648	0.555277	-0.56404	0.489004	0.0966488	0.574724	-0.138317	0.181878	-0.0262501	0.120684	-0.231849	0.03962	-0.189556	0.195796	-0.0406051	0.0802925	-0.16327	0.0366067	-0.789272	0.671311	0.140913	0.618858	-0.73462	0.67545	0.0688136	0.651155	-0.138317	0.181878	-0.0262501	0.120684	-0.231849	0.03962	-0.189556	0.195796	-0.0406051	0.0802925
Prostate	AFR	0	0.208502	0.535759	0.0722115	0	0.19876	0.565945	0.093585	RICE-CV	RICE-CV	-0.511939	0.350267	0.376051	0.650739	-0.461165	0.316977	0.351807	0.713179	-0.176011	0.187085	-0.165548	0.065124	-0.138032	0.0303845	-0.183651	0.254204	-0.135572	0.0788742	-0.133132	0.0430949	-0.684887	0.497059	0.332765	0.67973	-0.611646	0.458589	0.310779	0.747517	-0.176011	0.187085	-0.165548	0.065124	-0.138032	0.0303845	-0.183651	0.254204	-0.135572	0.0788742
Prostate	EUR	0.0242333	0.0694681	0.63401	0.0220059	0.0188837	0.0703166	0.631824	0.0223573	RICE-RV	RICE-CV	-0.118989	0.143059	0.589608	0.674435	-0.107861	0.137378	0.586546	0.675267													-0.289512	0.185193	0.574503	0.687878	-0.2642	0.169229	0.572278	0.687759
Prostate	SAS	0.318012	3.99824e+12	0.796351	0.175548	0.290194	5.03515e+12	0.798132	0.175491	RICE-RV	RICE-CV	-0.373086	1.16422	0.350436	0.966084	-0.335763	0.980584	0.375879	0.968003													-0.727919	20.4417	0.247104	0.974412	-0.599062	15.7277	0.266575	0.974808
Prostate	AMR	0	0.430436	0.234932	0.113914	0	0.371856	0.212223	0.143381	RICE-RV	RICE-CV	-1.51409	0.260818	0.155648	0.555277	-1.31527	0.235978	0.0966488	0.574724													-2.24726	0.437588	0.140913	0.618858	-1.87728	0.386521	0.0688136	0.651155
Prostate	AFR	0.0579402	0.317736	0.535759	0.0722115	0.0425844	0.330524	0.565945	0.093585	RICE-RV	RICE-CV	-0.872425	0.378982	0.376051	0.650739	-0.864412	0.371878	0.351807	0.713179													-1.46164	0.472163	0.332765	0.67973	-1.72162	0.462116	0.310779	0.747517
T2D	EUR	0.269177	0.0360187	0.549916	0.013813	0.268786	0.0361844	0.553593	0.0136572	CT	CT	0.199128	0.34113	0.52317	0.577074	0.197371	0.338765	0.527089	0.580382													0.17696	0.363794	0.513993	0.585524	0.177712	0.36029	0.518782	0.588706
T2D	SAS	0.164039	0.0664057	0.551084	0.019739	0.166261	0.0666749	0.548389	0.019519	CT	CT	0.03628	0.298033	0.512427	0.589773	0.0378153	0.301794	0.510453	0.586914													-0.00297554	0.340517	0.500993	0.601194	0.00265542	0.341631	0.498491	0.597302
T2D	AMR	0.288083	0.116568	0.547813	0.0376969	0.296954	0.117253	0.547549	0.0393604	CT	CT	0.0579187	0.517818	0.473015	0.621872	0.0654654	0.526361	0.46965	0.625167													-0.0131444	0.58741	0.446968	0.643801	-0.00904894	0.607481	0.442909	0.647802
T2D	AFR	0.0704891	0.0878996	0.509211	0.0293603	0.0706192	0.0879344	0.510177	0.0295613	CT	CT	-0.103387	0.240957	0.454648	0.570384	-0.10353	0.240506	0.453021	0.568066													-0.161529	0.285336	0.436001	0.589339	-0.167755	0.293509	0.434328	0.590099
T2D	EUR	0.408193	0.0355081	0.611851	0.0125588	0.407916	0.0357555	0.613152	0.012657	LDpred2	LDpred2	0.338411	0.477995	0.58652	0.635891	0.337903	0.479568	0.588578	0.637572													0.316645	0.499654	0.579005	0.643821	0.318872	0.502402	0.580232	0.64418
T2D	SAS	0.320939	0.0646326	0.589708	0.0193229	0.320137	0.0646741	0.589656	0.0194969	LDpred2	LDpred2	0.19898	0.452291	0.551547	0.627852	0.19818	0.44966	0.551742	0.62801													0.159333	0.495783	0.540291	0.63907	0.159878	0.489843	0.539187	0.640379
T2D	AMR	0.454422	0.109861	0.606961	0.0389465	0.461815	0.106286	0.609888	0.038367	LDpred2	LDpred2	0.249056	0.680239	0.53066	0.685103	0.257864	0.677202	0.535473	0.6864													0.187435	0.753974	0.501977	0.707984	0.189949	0.7491	0.507947	0.708518
T2D	AFR	0.00245382	0.0867628	0.496075	0.027277	0.00921501	0.0873355	0.499276	0.0273914	LDpred2	LDpred2	-0.16973	0.167053	0.444756	0.550152	-0.167411	0.179225	0.444618	0.552103													-0.222799	0.229011	0.428031	0.568912	-0.223019	0.232833	0.426202	0.571853
T2D	EUR	0.304446	0.0354046	0.576882	0.0129734	0.304551	0.0354908	0.577145	0.0129712	Lassosum2	Lassosum2	0.236058	0.374482	0.551459	0.602422	0.235751	0.376641	0.551217	0.602412													0.211707	0.397459	0.54399	0.610465	0.212171	0.39809	0.54305	0.610178
T2D	SAS	0.228494	0.0615965	0.561141	0.0194127	0.229598	0.062348	0.559433	0.0192882	Lassosum2	Lassosum2	0.110742	0.351656	0.522526	0.598825	0.110718	0.355645	0.520517	0.596595													0.0741504	0.394751	0.510982	0.609922	0.0682992	0.395925	0.50867	0.607671
T2D	AMR	0.384417	0.107224	0.578389	0.0423102	0.399277	0.104393	0.578667	0.0425902	Lassosum2	Lassosum2	0.17919	0.604341	0.497661	0.663376	0.2026	0.612004	0.49804	0.663663													0.11097	0.670507	0.465828	0.687905	0.130215	0.676747	0.465082	0.689554
T2D	AFR	0	0.0904802	0.481169	0.0291559	0	0.0884157	0.480147	0.0287294	Lassosum2	Lassosum2	-0.298687	0.0565919	0.424632	0.537749	-0.286664	0.0598148	0.423597	0.534845													-0.361035	0.109163	0.406143	0.557369	-0.344308	0.11409	0.406539	0.551974
T2D	EUR	0.398624	0.0364944	0.608068	0.012596	0.398323	0.0367213	0.609949	0.0125383	RICE-CV	RICE-CV	0.32811	0.471543	0.583161	0.633055	0.327186	0.471129	0.585404	0.634517	0.03056	0.0847123	-0.0135821	0.00604287	0.0113291	0.051574	0.0288122	0.0827326	-0.0131601	0.00644122	0.0120938	0.05284	0.307032	0.497268	0.575604	0.640473	0.305772	0.493882	0.577567	0.641709	0.03056	0.0847123	-0.0135821	0.00604287	0.0113291	0.051574	0.0288122	0.0827326	-0.0131601	0.00644122
T2D	SAS	0.312864	0.0660212	0.584064	0.0195518	0.306898	0.0644319	0.586961	0.0196664	RICE-CV	RICE-CV	0.188043	0.448827	0.545932	0.62307	0.185083	0.435565	0.546256	0.623305	-0.00361817	0.0727536	-0.0241953	0.0148184	-0.00587482	0.0561389	-0.00151786	0.0746485	-0.022998	0.0150327	-0.00513734	0.0562366	0.151429	0.490451	0.534208	0.634986	0.142004	0.476949	0.534775	0.6344	-0.00361817	0.0727536	-0.0241953	0.0148184	-0.00587482	0.0561389	-0.00151786	0.0746485	-0.022998	0.0150327
T2D	AMR	0.422289	0.121058	0.584392	0.0404719	0.413895	0.114719	0.584399	0.0389883	RICE-CV	RICE-CV	0.193743	0.673374	0.50522	0.664001	0.199158	0.64799	0.510275	0.662184	-0.0455141	0.117429	-0.057768	0.00823623	-0.0696574	0.0764522	-0.0410371	0.116231	-0.0567452	0.00649673	-0.0607659	0.0719728	0.13039	0.752531	0.471842	0.687713	0.128901	0.712924	0.481232	0.688685	-0.0455141	0.117429	-0.057768	0.00823623	-0.0696574	0.0764522	-0.0410371	0.116231	-0.0567452	0.00649673
T2D	AFR	0.0205649	0.0879399	0.525455	0.026815	0.0248753	0.084851	0.517869	0.0282177	RICE-CV	RICE-CV	-0.151385	0.192546	0.471189	0.576535	-0.141695	0.192302	0.46248	0.572489	-0.0492465	0.0726021	-0.0112884	0.0657715	-0.00778087	0.0924805	-0.0536153	0.0668921	-0.0184631	0.0614706	-0.0147487	0.0922029	-0.204078	0.251653	0.450586	0.593116	-0.193279	0.237636	0.444778	0.589756	-0.0492465	0.0726021	-0.0112884	0.0657715	-0.00778087	0.0924805	-0.0536153	0.0668921	-0.0184631	0.0614706
T2D	EUR	0.0457434	0.0355587	0.608068	0.012596	0.0465979	0.0345914	0.609949	0.0125383	RICE-RV	RICE-CV	-0.0544874	0.0874097	0.583161	0.633055	-0.0482435	0.0885825	0.585404	0.634517													-0.0823047	0.106493	0.575604	0.640473	-0.0747852	0.107233	0.577567	0.641709
T2D	SAS	0.0391928	0.104984	0.584064	0.0195518	0.0431787	0.105316	0.586961	0.0196664	RICE-RV	RICE-CV	-0.270123	0.153684	0.545932	0.62307	-0.266523	0.161832	0.546256	0.623305													-0.37943	0.220387	0.534208	0.634986	-0.383933	0.232091	0.534775	0.6344
T2D	AMR	0.0577869	0.118398	0.584392	0.0404719	0.0186863	0.12241	0.584399	0.0389883	RICE-RV	RICE-CV	-0.191998	0.274662	0.50522	0.664001	-0.24051	0.230258	0.510275	0.662184													-0.284001	0.337629	0.471842	0.687713	-0.325901	0.29032	0.481232	0.688685
T2D	AFR	0.0221389	0.0858205	0.525455	0.026815	0.0268344	0.0865099	0.517869	0.0282177	RICE-RV	RICE-CV	-0.154573	0.187018	0.471189	0.576535	-0.147742	0.1925	0.46248	0.572489													-0.210642	0.235906	0.450586	0.593116	-0.202261	0.240231	0.444778	0.589756
Supplementary Figure 7 — FigS7_Continuous_R2
trait	ancestry	beta_raw	beta_se_raw	R2_raw	R2_se_raw	beta_adjusted	beta_se_adjusted	R2_adjusted	R2_se_adjusted	Method	Method1	beta_raw_Lower_95	beta_raw_Upper_95	R2_raw_Lower_95	R2_raw_Upper_95	beta_adjusted_Lower_95	beta_adjusted_Upper_95	R2_adjusted_Lower_95	R2_adjusted_Upper_95	R2_raw_RICE_vs_CT_Lower_95	R2_raw_RICE_vs_CT_Upper_95	R2_raw_RICE_vs_LDpred2_Lower_95	R2_raw_RICE_vs_LDpred2_Upper_95	R2_raw_RICE_vs_Lassosum2_Lower_95	R2_raw_RICE_vs_Lassosum2_Upper_95	R2_adjusted_RICE_vs_CT_Lower_95	R2_adjusted_RICE_vs_CT_Upper_95	R2_adjusted_RICE_vs_LDpred2_Lower_95	R2_adjusted_RICE_vs_LDpred2_Upper_95	R2_adjusted_RICE_vs_Lassosum2_Lower_95	R2_adjusted_RICE_vs_Lassosum2_Upper_95	beta_raw_Lower_99	beta_raw_Upper_99	R2_raw_Lower_99	R2_raw_Upper_99	beta_adjusted_Lower_99	beta_adjusted_Upper_99	R2_adjusted_Lower_99	R2_adjusted_Upper_99	R2_raw_RICE_vs_CT_Lower_99	R2_raw_RICE_vs_CT_Upper_99	R2_raw_RICE_vs_LDpred2_Lower_99	R2_raw_RICE_vs_LDpred2_Upper_99	R2_raw_RICE_vs_Lassosum2_Lower_99	R2_raw_RICE_vs_Lassosum2_Upper_99	R2_adjusted_RICE_vs_CT_Lower_99	R2_adjusted_RICE_vs_CT_Upper_99	R2_adjusted_RICE_vs_LDpred2_Lower_99	R2_adjusted_RICE_vs_LDpred2_Upper_99
BMI	EUR	0.209028	0.007942	0.0436791	0.00317112	0.20931	0.00792922	0.0436821	0.00318575	CT	CT	0.193653	0.224614	0.0376239	0.050193	0.194133	0.224874	0.0377636	0.0502582													0.188771	0.229575	0.0358051	0.0523413	0.188929	0.229862	0.0360396	0.0523307
BMI	SAS	0.174783	0.0225462	0.030685	0.00761495	0.177078	0.0225859	0.0308057	0.00776384	CT	CT	0.129839	0.218265	0.0175166	0.0473984	0.132941	0.220739	0.0173713	0.0477067													0.115667	0.234045	0.0140887	0.0529704	0.119894	0.236094	0.0140469	0.0538742
BMI	AMR	0.185969	0.0262386	0.0344634	0.00902096	0.189014	0.0257624	0.037034	0.00944832	CT	CT	0.135035	0.238314	0.0187464	0.054231	0.140188	0.24089	0.0208989	0.057817													0.122371	0.255483	0.0150004	0.0602815	0.126293	0.255689	0.0167239	0.064771
BMI	AFR	0.0328066	0.0230643	0.00108038	0.001657	0.0237383	0.0232612	0.000570657	0.00133224	CT	CT	-0.0121065	0.0786141	3.83912e-06	0.00602411	-0.0219311	0.0698642	1.57607e-06	0.00472825													-0.0264755	0.0942286	1.49936e-07	0.00848198	-0.0369173	0.0853626	4.13745e-08	0.00693115
BMI	EUR	0.270766	0.008038	0.0732793	0.00409757	0.270544	0.00804718	0.0730899	0.0040308	LDpred2	LDpred2	0.254667	0.286525	0.0654249	0.0815132	0.254999	0.286779	0.0655068	0.0810706													0.250051	0.291773	0.0632018	0.0838544	0.250269	0.29159	0.0631539	0.0834189
BMI	SAS	0.227982	0.0231874	0.0520743	0.0102064	0.229229	0.023025	0.0521321	0.0102398	LDpred2	LDpred2	0.182817	0.273837	0.0339769	0.0739566	0.183521	0.275163	0.0339112	0.0737268													0.168732	0.288633	0.0294168	0.0805827	0.169353	0.288796	0.0288905	0.0813988
BMI	AMR	0.24206	0.0275346	0.0584518	0.0125046	0.244224	0.0278967	0.0599408	0.0127645	LDpred2	LDpred2	0.189573	0.297386	0.0365751	0.084954	0.190735	0.299142	0.0375391	0.0876706													0.174584	0.31596	0.0304873	0.0934507	0.173068	0.318164	0.031365	0.0977382
BMI	AFR	0.156235	0.0233663	0.0243651	0.00714285	0.15295	0.023101	0.0234082	0.00696981	LDpred2	LDpred2	0.11052	0.202547	0.0121892	0.0404427	0.108176	0.198593	0.0118071	0.0388722													0.0975299	0.217482	0.00918721	0.0454631	0.09468	0.211952	0.00903095	0.0450562
BMI	EUR	0.261574	0.00789275	0.0683915	0.00389167	0.261418	0.00803819	0.0682269	0.00394528	Lassosum2	Lassosum2	0.246403	0.277273	0.0608517	0.0763045	0.245687	0.276964	0.0607334	0.075972													0.241655	0.281392	0.0588464	0.0787911	0.240815	0.281742	0.0584504	0.0788646
BMI	SAS	0.223555	0.0227939	0.050041	0.0099637	0.224747	0.0230447	0.0500277	0.00994412	Lassosum2	Lassosum2	0.179059	0.268706	0.0324981	0.071333	0.179527	0.269806	0.0321911	0.0709968													0.166562	0.281515	0.0275607	0.0792411	0.164032	0.283459	0.0267727	0.0777427
BMI	AMR	0.230684	0.0277916	0.0531852	0.0120625	0.232104	0.0280167	0.0545374	0.0121314	Lassosum2	Lassosum2	0.17739	0.285946	0.0321249	0.0791362	0.178293	0.288124	0.0331815	0.0805525													0.160777	0.304066	0.0265857	0.0881626	0.163665	0.306295	0.0282127	0.0896186
BMI	AFR	0.148598	0.0234518	0.0220537	0.00672541	0.143813	0.0232415	0.0207485	0.00653336	Lassosum2	Lassosum2	0.102847	0.194142	0.0108537	0.0368932	0.0985716	0.190329	0.00995799	0.0354566													0.0903432	0.209842	0.00817231	0.042655	0.0857669	0.206215	0.00740116	0.0405093
BMI	EUR	0.26976	0.00801551	0.0725571	0.00408477	0.269471	0.0081027	0.0723655	0.00403859	RICE	RICE-CV	0.253711	0.285347	0.0646488	0.0807182	0.253854	0.285404	0.0646416	0.0804369	0.0239938	0.0338707	-0.00194502	0.000829038	0.00178441	0.00656942	0.0239999	0.0335541	-0.00193049	0.000885895	0.00176815	0.00644633	0.249056	0.2903	0.0620784	0.0832928	0.249491	0.290529	0.0623864	0.0828325	0.0239938	0.0338707	-0.00194502	0.000829038	0.00178441	0.00656942	0.0239999	0.0335541	-0.00193049	0.000885895
BMI	SAS	0.228772	0.0229515	0.0524199	0.0102925	0.229773	0.0232954	0.0524813	0.0101117	RICE	RICE-CV	0.183923	0.273519	0.0339424	0.074864	0.18498	0.274675	0.0344634	0.0741695	0.00842081	0.0365242	-0.00327718	0.00468342	-0.00424011	0.00944005	0.00857678	0.0361427	-0.0033087	0.00470021	-0.00433865	0.00951487	0.170249	0.288118	0.0293779	0.0821557	0.167905	0.289246	0.0292673	0.0811941	0.00842081	0.0365242	-0.00327718	0.00468342	-0.00424011	0.00944005	0.00857678	0.0361427	-0.0033087	0.00470021
BMI	AMR	0.241988	0.0278258	0.0584242	0.0123557	0.245296	0.0278262	0.0601943	0.0127594	RICE	RICE-CV	0.188855	0.297293	0.0366483	0.0845496	0.191448	0.30046	0.0378746	0.0876232	0.00903314	0.0401939	-0.00309613	0.00487539	-0.00152754	0.0123528	0.00743385	0.0398493	-0.00313819	0.00488741	-0.00143903	0.0129685	0.174325	0.317634	0.0308908	0.0943079	0.177656	0.319976	0.0322692	0.0971239	0.00903314	0.0401939	-0.00309613	0.00487539	-0.00152754	0.0123528	0.00743385	0.0398493	-0.00313819	0.00488741
BMI	AFR	0.149559	0.0237267	0.0224797	0.00673589	0.144992	0.0238291	0.021104	0.00665354	RICE	RICE-CV	0.102744	0.196104	0.0110301	0.0373968	0.0992652	0.193063	0.0101427	0.0360797	0.0109257	0.0343175	-0.00520327	0.00237899	-0.00601489	0.00675846	0.00971055	0.0330966	-0.00538415	0.00208142	-0.00599281	0.00647884	0.0887586	0.209493	0.00808677	0.0423124	0.0854928	0.208065	0.00725181	0.0414024	0.0109257	0.0343175	-0.00520327	0.00237899	-0.00601489	0.00675846	0.00971055	0.0330966	-0.00538415	0.00208142
TC	EUR	0.261912	0.00794257	0.0689392	0.004029	0.261873	0.0079237	0.0689355	0.00401333	CT	CT	0.246365	0.277524	0.0612773	0.0768841	0.246357	0.277187	0.061305	0.0770916													0.242114	0.28208	0.0589357	0.0799577	0.240961	0.28214	0.0590178	0.0796098
TC	SAS	0.160955	0.0237371	0.026212	0.00754684	0.162664	0.0235774	0.0267729	0.00769189	CT	CT	0.114236	0.206898	0.0130915	0.0424299	0.116342	0.208395	0.0135953	0.0435078													0.0993963	0.223747	0.00993315	0.0487215	0.101785	0.224202	0.0105021	0.049731
TC	AMR	0.203519	0.0270001	0.0415141	0.0106186	0.219975	0.0267336	0.0482824	0.0112335	CT	CT	0.151199	0.256031	0.0231981	0.0642681	0.167286	0.272116	0.0285102	0.072548													0.135192	0.272663	0.01847	0.0728889	0.150935	0.287781	0.0235556	0.080822
TC	AFR	0.214197	0.0255105	0.0468729	0.0110527	0.21084	0.0259266	0.0455445	0.0111884	CT	CT	0.163053	0.263944	0.0278563	0.0704662	0.160226	0.262229	0.0262415	0.0699505													0.148793	0.278618	0.0227493	0.0791781	0.144426	0.278539	0.0211901	0.0784334
TC	EUR	0.299977	0.00779837	0.0902081	0.00443979	0.300026	0.00787147	0.0902221	0.00443975	LDpred2	LDpred2	0.284489	0.315464	0.081781	0.0992113	0.284708	0.315415	0.0819058	0.0989834													0.280051	0.320633	0.0786337	0.102058	0.279987	0.319971	0.0791737	0.101573
TC	SAS	0.193219	0.0226895	0.0373291	0.00881464	0.201052	0.0232335	0.0398371	0.0089978	LDpred2	LDpred2	0.148223	0.237451	0.0218875	0.0563899	0.155941	0.24626	0.0238919	0.0590988													0.134262	0.251236	0.0175275	0.0623187	0.140044	0.260843	0.0195366	0.065793
TC	AMR	0.272779	0.0259969	0.0740059	0.0133391	0.282056	0.0252058	0.0808702	0.0138609	LDpred2	LDpred2	0.222182	0.322866	0.0497775	0.101854	0.232061	0.331065	0.0557155	0.109445													0.206836	0.338814	0.042485	0.111535	0.217277	0.345435	0.0484442	0.118576
TC	AFR	0.238254	0.0247226	0.0576147	0.0117615	0.233077	0.0248471	0.055298	0.0114783	LDpred2	LDpred2	0.189217	0.285727	0.0368371	0.0830923	0.185168	0.281386	0.0349465	0.0796267													0.174077	0.301062	0.03094	0.0913906	0.16786	0.297385	0.0296439	0.0879607
TC	EUR	0.290448	0.0078024	0.0845829	0.00431739	0.290237	0.00780963	0.0846059	0.00440697	Lassosum2	Lassosum2	0.274883	0.305306	0.0764191	0.093207	0.274867	0.305403	0.0761139	0.0933314													0.270454	0.310189	0.0739703	0.0959146	0.270119	0.310487	0.0734705	0.0961881
TC	SAS	0.192037	0.0229099	0.0369799	0.00866164	0.196103	0.0225631	0.038099	0.00885908	Lassosum2	Lassosum2	0.147053	0.236716	0.0218155	0.0554619	0.152194	0.240554	0.0226377	0.0573633													0.131683	0.250942	0.0181189	0.0622377	0.138403	0.254128	0.0188314	0.0641484
TC	AMR	0.260889	0.0268153	0.0681159	0.0132222	0.274175	0.0262766	0.0749029	0.0134498	Lassosum2	Lassosum2	0.208319	0.312741	0.0440832	0.0960624	0.221555	0.325482	0.050405	0.102465													0.191058	0.33026	0.0375404	0.105476	0.205711	0.340314	0.0435481	0.11114
TC	AFR	0.244634	0.024227	0.0609592	0.011821	0.239899	0.0244025	0.0591439	0.0119064	Lassosum2	Lassosum2	0.197527	0.291888	0.0401389	0.0862769	0.192355	0.286976	0.0375339	0.0841355													0.183521	0.306959	0.0342491	0.0947918	0.176439	0.301438	0.0311684	0.0915937
TC	EUR	0.301555	0.00781608	0.0974148	0.00466035	0.301507	0.00767947	0.0974101	0.00457985	RICE	RICE-CV	0.28641	0.317117	0.0883774	0.106647	0.286463	0.31654	0.0884895	0.106451	0.0234985	0.0335147	0.00143106	0.00733548	0.00916449	0.0164546	0.0235009	0.03343	0.00144153	0.00733917	0.00915882	0.0165255	0.281862	0.321972	0.0855228	0.109542	0.282356	0.321173	0.0858697	0.109274	0.0234985	0.0335147	0.00143106	0.00733548	0.00916449	0.0164546	0.0235009	0.03343	0.00144153	0.00733917
TC	SAS	0.19419	0.0229289	0.0444563	0.00972995	0.200183	0.0226102	0.0466491	0.00982316	RICE	RICE-CV	0.149317	0.239145	0.0274171	0.0653263	0.156269	0.244698	0.0294353	0.0677537	0.00615235	0.0315225	-0.00212405	0.0144479	-0.00134907	0.0170961	0.00771471	0.0333666	-0.0020314	0.0148785	-0.000280525	0.018216	0.134163	0.253416	0.0226895	0.0735585	0.140747	0.257529	0.0247394	0.0749592	0.00615235	0.0315225	-0.00212405	0.0144479	-0.00134907	0.0170961	0.00771471	0.0333666	-0.0020314	0.0148785
TC	AMR	0.273872	0.0261638	0.0758018	0.0135697	0.285581	0.0251321	0.0829104	0.0141577	RICE	RICE-CV	0.224216	0.324741	0.0511092	0.103955	0.235687	0.334769	0.0576029	0.112812	0.0180669	0.0516939	-0.00862472	0.0143872	-0.00516346	0.0205761	0.0173401	0.0526164	-0.0103201	0.0136052	-0.00570407	0.0211897	0.207778	0.341677	0.0450967	0.113468	0.220832	0.35211	0.0500234	0.12246	0.0180669	0.0516939	-0.00862472	0.0143872	-0.00516346	0.0205761	0.0173401	0.0526164	-0.0103201	0.0136052
TC	AFR	0.231199	0.0239164	0.0782761	0.0136026	0.227228	0.024368	0.0767626	0.0137266	RICE	RICE-CV	0.184357	0.277807	0.0539104	0.107335	0.179329	0.275695	0.0521238	0.10521	0.0114165	0.0522303	0.00125064	0.0355922	0.000760074	0.0349039	0.0107061	0.0531295	0.00103257	0.0359107	0.000614608	0.0352443	0.168281	0.292088	0.0469868	0.117386	0.16349	0.291565	0.0451977	0.1152	0.0114165	0.0522303	0.00125064	0.0355922	0.000760074	0.0349039	0.0107061	0.0531295	0.00103257	0.0359107
HDL	EUR	0.311001	0.00812063	0.0964712	0.00465739	0.310686	0.0080824	0.0962554	0.00463552	CT	CT	0.29493	0.326436	0.0874562	0.105736	0.295217	0.326678	0.0873309	0.105437													0.290092	0.331306	0.0845726	0.108558	0.290183	0.331723	0.0846052	0.108725
HDL	SAS	0.257135	0.0253563	0.0645092	0.0124003	0.253941	0.0252842	0.0635471	0.012335	CT	CT	0.207827	0.30662	0.0424763	0.0911333	0.204964	0.303581	0.0412928	0.0896249													0.193303	0.322579	0.0366149	0.09975	0.188821	0.32071	0.0351196	0.0991094
HDL	AMR	0.268242	0.0259012	0.0730557	0.0138107	0.276975	0.0261714	0.076878	0.0137235	CT	CT	0.217741	0.319404	0.0486245	0.102971	0.226678	0.327916	0.051945	0.105671													0.201581	0.335877	0.042619	0.11216	0.210353	0.343034	0.0442506	0.11547
HDL	AFR	0.192894	0.0276344	0.0372853	0.0104284	0.194976	0.0277514	0.0381415	0.0104162	CT	CT	0.139141	0.246746	0.0191933	0.0601681	0.141055	0.249788	0.0202615	0.0611851													0.122186	0.263244	0.014705	0.0683537	0.12479	0.266386	0.0162621	0.0681029
HDL	EUR	0.394519	0.00799813	0.155575	0.00549393	0.394463	0.00789562	0.155219	0.00557753	LDpred2	LDpred2	0.378732	0.410271	0.144807	0.166563	0.378812	0.409706	0.14436	0.16624													0.373833	0.415192	0.141721	0.170174	0.37409	0.414552	0.141196	0.169474
HDL	SAS	0.34935	0.0237632	0.121714	0.0148909	0.348724	0.023916	0.121401	0.014899	LDpred2	LDpred2	0.303413	0.396543	0.0942478	0.152217	0.302625	0.395657	0.0931824	0.150976													0.286898	0.410176	0.0867739	0.162163	0.288198	0.411829	0.0848318	0.160506
HDL	AMR	0.375966	0.02612	0.141419	0.0182297	0.383681	0.0256921	0.149213	0.0181419	LDpred2	LDpred2	0.324558	0.426371	0.108015	0.179593	0.333881	0.43348	0.114995	0.186648													0.307897	0.44269	0.0978537	0.191487	0.320201	0.450561	0.104511	0.197845
HDL	AFR	0.234535	0.0258182	0.0549061	0.0116054	0.241422	0.0257745	0.0580436	0.0118857	LDpred2	LDpred2	0.183548	0.285038	0.0344917	0.0799872	0.190769	0.291294	0.0367155	0.0836758													0.167551	0.302526	0.028936	0.0886669	0.175199	0.308987	0.0317673	0.0918404
HDL	EUR	0.377749	0.00796079	0.14261	0.00542587	0.377442	0.00807866	0.142225	0.0053192	Lassosum2	Lassosum2	0.362494	0.393592	0.132287	0.153531	0.361501	0.393436	0.132154	0.152875													0.357616	0.39809	0.128675	0.156738	0.356447	0.398509	0.128768	0.155912
HDL	SAS	0.329695	0.0240638	0.107684	0.0145399	0.328563	0.0243068	0.107118	0.0143192	Lassosum2	Lassosum2	0.282119	0.376034	0.0806694	0.137707	0.281832	0.37665	0.0801033	0.136357													0.267759	0.390641	0.0722367	0.147734	0.267615	0.392763	0.071504	0.145766
HDL	AMR	0.354144	0.0257494	0.125452	0.0170548	0.361586	0.0256383	0.131092	0.0171711	Lassosum2	Lassosum2	0.303889	0.405302	0.0935202	0.159793	0.311221	0.411092	0.0997201	0.166516													0.28823	0.422036	0.085481	0.171473	0.295388	0.425346	0.0902922	0.176148
HDL	AFR	0.219332	0.0260041	0.0481711	0.0112631	0.221099	0.0260122	0.0491286	0.011171	Lassosum2	Lassosum2	0.169531	0.27121	0.0287092	0.0725471	0.16952	0.271312	0.0297512	0.0733233													0.154069	0.283041	0.0239318	0.0812224	0.154924	0.288023	0.0245758	0.0809725
HDL	EUR	0.388199	0.00795085	0.163268	0.00571149	0.388015	0.00786361	0.16279	0.00573422	RICE	RICE-CV	0.37234	0.403589	0.152266	0.174594	0.37251	0.402902	0.151849	0.174334	0.059236	0.074487	0.0029569	0.011383	0.0166587	0.0247347	0.0589061	0.0743185	0.00290525	0.0112124	0.016632	0.0246376	0.367791	0.408857	0.148984	0.178671	0.367279	0.40846	0.148762	0.177987	0.059236	0.074487	0.0029569	0.011383	0.0166587	0.0247347	0.0589061	0.0743185	0.00290525	0.0112124
HDL	SAS	0.336948	0.0242317	0.119777	0.0146133	0.335648	0.0240664	0.119407	0.0148447	RICE	RICE-CV	0.290264	0.385109	0.092249	0.149218	0.289233	0.383542	0.0921078	0.149306	0.0329354	0.0780203	-0.0109075	0.0103803	0.0022963	0.0219033	0.0335537	0.0788281	-0.0106763	0.0103139	0.00228561	0.022558	0.274556	0.40025	0.0841498	0.158204	0.274419	0.39857	0.0833591	0.159468	0.0329354	0.0780203	-0.0109075	0.0103803	0.0022963	0.0219033	0.0335537	0.0788281	-0.0106763	0.0103139
HDL	AMR	0.367394	0.0245017	0.177009	0.0205806	0.375508	0.0241808	0.187219	0.0207012	RICE	RICE-CV	0.320153	0.415401	0.137487	0.218072	0.327776	0.423355	0.14755	0.228253	0.0709434	0.13815	0.0120077	0.0592291	0.0290751	0.0753955	0.0769641	0.144027	0.014781	0.0618153	0.0338682	0.0796808	0.30467	0.430922	0.127255	0.231689	0.314983	0.43781	0.135722	0.242027	0.0709434	0.13815	0.0120077	0.0592291	0.0290751	0.0753955	0.0769641	0.144027	0.014781	0.0618153
HDL	AFR	0.228657	0.025451	0.0515669	0.0112998	0.231623	0.0254128	0.0530108	0.0112353	RICE	RICE-CV	0.178982	0.278493	0.0316344	0.0758715	0.181626	0.280077	0.0335893	0.0770688	-0.0060385	0.0347767	-0.0139652	0.0105375	-0.00737486	0.0141382	-0.00542632	0.0355243	-0.0146637	0.0100048	-0.00730098	0.0149093	0.162438	0.292351	0.0263595	0.083876	0.166478	0.295806	0.0280565	0.084768	-0.0060385	0.0347767	-0.0139652	0.0105375	-0.00737486	0.0141382	-0.00542632	0.0355243	-0.0146637	0.0100048
LDL	EUR	0.278062	0.00781961	0.0776036	0.00423473	0.27846	0.00788914	0.0777222	0.00417258	CT	CT	0.262351	0.293169	0.0695029	0.0861772	0.263081	0.293977	0.0697162	0.0859251													0.257729	0.297884	0.0674001	0.0888673	0.258084	0.299305	0.0670258	0.0885022
LDL	SAS	0.143103	0.0234369	0.0206827	0.00673555	0.144866	0.0235722	0.0210987	0.00680773	CT	CT	0.0970174	0.188692	0.00971427	0.0358499	0.0982879	0.190964	0.0100298	0.0365062													0.0823008	0.200731	0.00708035	0.0411033	0.0837723	0.204946	0.00755455	0.0415936
LDL	AMR	0.205135	0.0253926	0.0422485	0.0101973	0.214005	0.0249378	0.0465292	0.0105019	CT	CT	0.156152	0.255175	0.0244865	0.0644222	0.165886	0.262264	0.0277726	0.068202													0.14005	0.270259	0.0198103	0.0722535	0.151048	0.279688	0.0233151	0.0766104
LDL	AFR	0.220983	0.0255293	0.0497003	0.0111673	0.217093	0.0257418	0.0484623	0.0113873	CT	CT	0.170419	0.271283	0.0301149	0.0737816	0.167031	0.26801	0.0285061	0.073519													0.154711	0.286883	0.0241546	0.0815055	0.151455	0.281726	0.0235173	0.0818115
LDL	EUR	0.318259	0.00767116	0.101781	0.00459703	0.318259	0.00773703	0.101871	0.00467832	LDpred2	LDpred2	0.303267	0.333305	0.0927616	0.110911	0.302856	0.333421	0.0928984	0.111176													0.298807	0.338288	0.0902022	0.11369	0.29852	0.338395	0.0903095	0.114117
LDL	SAS	0.184243	0.0229623	0.0339898	0.0083737	0.189442	0.0229656	0.0356465	0.00856681	LDpred2	LDpred2	0.139667	0.229242	0.0193859	0.0523631	0.144077	0.232629	0.0207	0.0537116													0.124644	0.244975	0.0156509	0.057359	0.128119	0.247385	0.0168409	0.0594497
LDL	AMR	0.288696	0.0250492	0.0833683	0.0136884	0.296777	0.0245263	0.0889213	0.0141653	LDpred2	LDpred2	0.239186	0.337987	0.0586953	0.111629	0.248775	0.345335	0.062923	0.11788													0.223502	0.354102	0.0513508	0.121967	0.234112	0.359819	0.0548534	0.127957
LDL	AFR	0.270932	0.0239484	0.0742994	0.0132155	0.268199	0.0243267	0.0729574	0.0129558	LDpred2	LDpred2	0.223829	0.318072	0.0506125	0.102215	0.220941	0.31636	0.0491416	0.0998466													0.207545	0.332438	0.043656	0.112804	0.203324	0.33058	0.0426837	0.108569
LDL	EUR	0.313275	0.00762506	0.0986064	0.00465483	0.313277	0.00766926	0.0987447	0.0046182	Lassosum2	Lassosum2	0.298253	0.328153	0.0896021	0.107868	0.298163	0.328214	0.08984	0.108151													0.29321	0.332901	0.0871112	0.111061	0.29265	0.33318	0.0870956	0.11101
LDL	SAS	0.18783	0.0228197	0.0353191	0.00859845	0.189886	0.0230298	0.0359459	0.00849463	Lassosum2	Lassosum2	0.142202	0.231488	0.0202419	0.0536465	0.14465	0.234866	0.0211904	0.0542377													0.127398	0.245314	0.0167637	0.0609933	0.131046	0.249149	0.0173827	0.0609604
LDL	AMR	0.267264	0.0246918	0.0718118	0.0126484	0.278479	0.0244462	0.0775886	0.01346	Lassosum2	Lassosum2	0.218977	0.315288	0.0493567	0.0984336	0.229475	0.325666	0.0527995	0.105102													0.204196	0.330398	0.0431412	0.108328	0.215674	0.340441	0.046669	0.114293
LDL	AFR	0.273215	0.0237686	0.0756913	0.0127352	0.270402	0.0238502	0.0747688	0.0127898	Lassosum2	Lassosum2	0.226923	0.319685	0.0523748	0.102503	0.2234	0.317191	0.0517248	0.101442													0.21047	0.335349	0.0459315	0.110332	0.206912	0.329627	0.0459406	0.110468
LDL	EUR	0.3196	0.00754909	0.106836	0.0047405	0.31958	0.007679	0.106976	0.00476276	RICE	RICE-CV	0.305136	0.334563	0.097666	0.116178	0.304712	0.334688	0.0977129	0.116378	0.0245466	0.0339289	0.00308779	0.00809789	0.00542897	0.0110214	0.0245523	0.0338423	0.00320304	0.00816435	0.00543064	0.0110245	0.300409	0.33904	0.0947713	0.119371	0.299665	0.339152	0.0950958	0.119154	0.0245466	0.0339289	0.00308779	0.00809789	0.00542897	0.0110214	0.0245523	0.0338423	0.00320304	0.00816435
LDL	SAS	0.186428	0.0230114	0.0398258	0.009163	0.189416	0.023143	0.0409506	0.00928974	RICE	RICE-CV	0.141384	0.23091	0.0239495	0.0596106	0.143421	0.233468	0.0247227	0.0606546	0.00754414	0.0318782	-0.00328976	0.0116833	-0.00316671	0.0126562	0.0081775	0.0324926	-0.00398801	0.0111379	-0.00284962	0.0134322	0.127011	0.245287	0.0192658	0.0668754	0.129354	0.249805	0.0196474	0.0674411	0.00754414	0.0318782	-0.00328976	0.0116833	-0.00316671	0.0126562	0.0081775	0.0324926	-0.00398801	0.0111379
LDL	AMR	0.280233	0.0248679	0.0810339	0.0135984	0.292917	0.0246289	0.0877356	0.0141075	RICE	RICE-CV	0.23103	0.328514	0.0566459	0.109028	0.24501	0.342079	0.0624604	0.11761	0.0240452	0.0545715	-0.0116405	0.00658828	-0.00075955	0.0190737	0.0260475	0.0577159	-0.0104855	0.00834498	-5.05919e-05	0.020528	0.216253	0.343403	0.0496687	0.117905	0.229612	0.357695	0.0539352	0.127127	0.0240452	0.0545715	-0.0116405	0.00658828	-0.00075955	0.0190737	0.0260475	0.0577159	-0.0104855	0.00834498
LDL	AFR	0.264921	0.0236388	0.0894868	0.0145034	0.263661	0.0243605	0.0893289	0.0146435	RICE	RICE-CV	0.218624	0.311209	0.0631284	0.120321	0.215549	0.31046	0.0631438	0.120317	0.0195236	0.0610874	0.00430169	0.037799	-0.00288278	0.0313104	0.020086	0.0625574	0.00519489	0.0401356	-0.00297711	0.0329707	0.204935	0.325951	0.0554862	0.129545	0.20043	0.325962	0.0560503	0.130227	0.0195236	0.0610874	0.00430169	0.037799	-0.00288278	0.0313104	0.020086	0.0625574	0.00519489	0.0401356
log(TG)	EUR	0.247274	0.00814281	0.0610624	0.0038406	0.2479	0.00801027	0.0614097	0.00387223	CT	CT	0.231524	0.263028	0.0536428	0.0687728	0.23209	0.26365	0.0540355	0.0690579													0.22689	0.268123	0.0515792	0.0712059	0.227405	0.268677	0.0517816	0.0715346
log(TG)	SAS	0.231897	0.0237227	0.0541731	0.0108124	0.234867	0.023541	0.0562124	0.0107849	CT	CT	0.185158	0.277812	0.0352702	0.0773196	0.188247	0.28141	0.0370487	0.0790366													0.170297	0.293641	0.0298674	0.0860622	0.174963	0.295304	0.0315657	0.0880874
log(TG)	AMR	0.215379	0.0253067	0.0458202	0.0108017	0.221143	0.0253328	0.0474349	0.0106607	CT	CT	0.165778	0.264591	0.026734	0.0689366	0.17149	0.271153	0.0291438	0.0709501													0.150967	0.281222	0.0222974	0.077518	0.157023	0.285746	0.0242169	0.0784499
log(TG)	AFR	0.165029	0.0262102	0.0275885	0.00877017	0.164183	0.0261567	0.0272291	0.00851806	CT	CT	0.112886	0.21654	0.0129242	0.0474185	0.113988	0.216192	0.0132724	0.0463109													0.096314	0.23116	0.00983848	0.0533907	0.098219	0.233736	0.0101784	0.0533302
log(TG)	EUR	0.324503	0.0076398	0.104976	0.00472682	0.325202	0.00770088	0.105241	0.00475589	LDpred2	LDpred2	0.309543	0.339219	0.0958355	0.11443	0.309759	0.340236	0.0959544	0.114835													0.304703	0.344233	0.092964	0.117526	0.305423	0.345179	0.0932655	0.117946
log(TG)	SAS	0.301034	0.0237386	0.0904871	0.0137935	0.302685	0.0238788	0.0922587	0.0139416	LDpred2	LDpred2	0.254327	0.348575	0.0652056	0.118936	0.257047	0.350344	0.0666294	0.121431													0.24057	0.363201	0.0580866	0.129153	0.241436	0.366243	0.0598283	0.130863
log(TG)	AMR	0.29088	0.0254583	0.0831887	0.0139337	0.288916	0.0246464	0.0842047	0.0138845	LDpred2	LDpred2	0.240608	0.340929	0.0580206	0.112251	0.240846	0.337144	0.0585099	0.11281													0.225357	0.355783	0.0505801	0.121242	0.225673	0.351481	0.0516283	0.122827
log(TG)	AFR	0.191185	0.0252285	0.0362892	0.00940715	0.190112	0.0251794	0.035613	0.00925195	LDpred2	LDpred2	0.14221	0.24102	0.0200391	0.0567498	0.141136	0.239372	0.0195907	0.0562128													0.127644	0.255304	0.0155999	0.0638194	0.1253	0.252637	0.0156171	0.0629287
log(TG)	EUR	0.305912	0.00792942	0.0931163	0.00455334	0.306726	0.00785542	0.0934761	0.00457681	Lassosum2	Lassosum2	0.2905	0.321608	0.0843565	0.10219	0.291431	0.322296	0.0846727	0.102463													0.285889	0.326251	0.0817181	0.105229	0.286399	0.327442	0.0817915	0.105654
log(TG)	SAS	0.302718	0.0238471	0.0919748	0.013883	0.305778	0.0237374	0.0940261	0.0139631	Lassosum2	Lassosum2	0.255981	0.349304	0.0664569	0.120598	0.259069	0.352358	0.068617	0.123112													0.241469	0.364946	0.0591379	0.129865	0.24554	0.366326	0.0606696	0.132173
log(TG)	AMR	0.266277	0.0255118	0.0696421	0.0129247	0.264809	0.024745	0.0705523	0.0126183	Lassosum2	Lassosum2	0.215829	0.315913	0.046439	0.0971347	0.216589	0.313987	0.0471778	0.0969877													0.200659	0.332266	0.0397509	0.105203	0.202032	0.329409	0.0414739	0.106191
log(TG)	AFR	0.177633	0.025158	0.0311574	0.00859464	0.174693	0.0247574	0.0300642	0.00844716	Lassosum2	Lassosum2	0.128669	0.227434	0.0164078	0.049915	0.126332	0.223901	0.0155927	0.048429													0.112941	0.243154	0.0130203	0.0567894	0.111461	0.23967	0.0120961	0.0554026
log(TG)	EUR	0.31909	0.00780544	0.111979	0.00493492	0.319728	0.00787172	0.11223	0.00494331	RICE	RICE-CV	0.303736	0.33433	0.102226	0.121661	0.303886	0.334909	0.102826	0.121996	0.0449205	0.0570896	0.003626	0.0099966	0.0150318	0.0227335	0.0448661	0.0568012	0.00367649	0.0100244	0.0149404	0.0225816	0.298873	0.338839	0.09933	0.124859	0.299025	0.340258	0.0996411	0.124897	0.0449205	0.0570896	0.003626	0.0099966	0.0150318	0.0227335	0.0448661	0.0568012	0.00367649	0.0100244
log(TG)	SAS	0.307979	0.0236626	0.102365	0.0143679	0.308777	0.0239435	0.104266	0.0146971	RICE	RICE-CV	0.26129	0.354509	0.0763522	0.131899	0.261893	0.355334	0.0776491	0.13438	0.0300805	0.0671785	0.00475861	0.0205818	0.00050679	0.0207115	0.0292887	0.0670552	0.00495787	0.0212254	0.000368615	0.0208012	0.247661	0.36798	0.0687425	0.14251	0.245824	0.368713	0.0697842	0.144255	0.0300805	0.0671785	0.00475861	0.0205818	0.00050679	0.0207115	0.0292887	0.0670552	0.00495787	0.0212254
log(TG)	AMR	0.298917	0.0249751	0.105734	0.0152165	0.297793	0.0245886	0.10603	0.0147531	RICE	RICE-CV	0.250729	0.348266	0.0772338	0.137009	0.249896	0.346607	0.0788091	0.136487	0.0394772	0.0817539	0.00879183	0.0368708	0.0213612	0.0523744	0.0385611	0.0803127	0.00794093	0.035851	0.020859	0.0511872	0.234221	0.364683	0.0691479	0.148081	0.235169	0.360461	0.0709733	0.14673	0.0394772	0.0817539	0.00879183	0.0368708	0.0213612	0.0523744	0.0385611	0.0803127	0.00794093	0.035851
log(TG)	AFR	0.21105	0.0252376	0.0419133	0.00976193	0.207644	0.0248286	0.0405998	0.00953109	RICE	RICE-CV	0.161687	0.259922	0.0249756	0.0626611	0.159454	0.256534	0.0239141	0.0615123	-0.00119398	0.0302406	-0.00127653	0.0163543	0.000685563	0.0215038	-0.00214961	0.0292039	-0.00160878	0.0158728	0.000633818	0.0210621	0.146849	0.277105	0.0208121	0.0710204	0.142938	0.273586	0.0199745	0.0684269	-0.00119398	0.0302406	-0.00127653	0.0163543	0.000685563	0.0215038	-0.00214961	0.0292039	-0.00160878	0.0158728
Height	EUR	0.456257	0.00701838	0.208095	0.00579222	0.458288	0.00719163	0.209352	0.00576117	CT	CT	0.442336	0.469867	0.19698	0.219285	0.443778	0.472154	0.198138	0.22053													0.438109	0.47421	0.193301	0.222949	0.438912	0.476143	0.194855	0.224324
Height	SAS	0.333222	0.0205853	0.111172	0.0131502	0.330701	0.0208502	0.109921	0.012937	CT	CT	0.29244	0.372776	0.0867305	0.138416	0.289423	0.371119	0.0856554	0.136131													0.280255	0.385615	0.0802591	0.146412	0.275447	0.383549	0.0785677	0.145344
Height	AMR	0.427798	0.0238378	0.184079	0.0181213	0.422837	0.0234312	0.183715	0.0184348	CT	CT	0.38153	0.47384	0.148767	0.219507	0.376835	0.468173	0.149208	0.221714													0.365781	0.488582	0.138326	0.231563	0.36251	0.482623	0.137861	0.232564
Height	AFR	0.18583	0.0247254	0.0345519	0.00885643	0.189729	0.0245944	0.0361727	0.009233	CT	CT	0.13763	0.234794	0.0191811	0.05349	0.140913	0.237434	0.0201302	0.0559108													0.120266	0.250721	0.0153384	0.0609041	0.12568	0.251578	0.0161796	0.0635347
Height	EUR	0.535554	0.00673191	0.286785	0.00608918	0.537785	0.0066376	0.288183	0.00613549	LDpred2	LDpred2	0.522311	0.548777	0.275084	0.298816	0.524872	0.550834	0.276199	0.300197													0.518193	0.553294	0.271217	0.302317	0.520618	0.555081	0.272529	0.303773
Height	SAS	0.425817	0.0206223	0.181145	0.0164094	0.421097	0.0207632	0.178562	0.0163013	LDpred2	LDpred2	0.385832	0.46617	0.149915	0.213737	0.379568	0.461113	0.147536	0.212202													0.372844	0.477591	0.139546	0.224762	0.366924	0.473301	0.137826	0.222031
Height	AMR	0.487921	0.0228378	0.239246	0.0194908	0.479936	0.0228165	0.238679	0.0195359	LDpred2	LDpred2	0.44248	0.532433	0.200494	0.276869	0.436043	0.524391	0.201054	0.277426													0.429481	0.547922	0.188562	0.290193	0.422851	0.539163	0.189773	0.290148
Height	AFR	0.262858	0.0244567	0.0690555	0.0120871	0.251385	0.0248593	0.063009	0.0119811	LDpred2	LDpred2	0.215689	0.311478	0.0468806	0.0942604	0.202484	0.299613	0.0412807	0.0883099													0.199444	0.327012	0.0404743	0.103296	0.185864	0.313419	0.0356557	0.098066
Height	EUR	0.524577	0.00675946	0.275098	0.0060859	0.526655	0.0067767	0.276253	0.0061056	Lassosum2	Lassosum2	0.511145	0.537832	0.263245	0.287014	0.513285	0.540121	0.264248	0.288284													0.507603	0.542245	0.259649	0.29128	0.508709	0.544105	0.26043	0.291662
Height	SAS	0.411474	0.0209105	0.168808	0.0161586	0.406283	0.020845	0.16614	0.015894	Lassosum2	Lassosum2	0.370886	0.452881	0.138614	0.201832	0.364865	0.447197	0.135751	0.198359													0.358132	0.464006	0.128668	0.212358	0.35117	0.460284	0.128564	0.208204
Height	AMR	0.480851	0.0230157	0.232229	0.0194052	0.473116	0.0228676	0.232405	0.0191389	Lassosum2	Lassosum2	0.435871	0.527875	0.195374	0.27109	0.427279	0.516795	0.196275	0.271489													0.422027	0.541972	0.184707	0.285345	0.41315	0.531322	0.184365	0.284529
Height	AFR	0.261685	0.0246133	0.0685081	0.0121858	0.25091	0.0249421	0.0627682	0.0117053	Lassosum2	Lassosum2	0.212804	0.309538	0.0463071	0.093956	0.201678	0.300113	0.0414341	0.0874187													0.198102	0.325029	0.0403041	0.103435	0.18749	0.317165	0.0349821	0.09615
Height	EUR	0.533293	0.00664366	0.286204	0.0061504	0.536007	0.00666696	0.288008	0.00604997	RICE	RICE-CV	0.520227	0.546241	0.274311	0.298311	0.522865	0.549225	0.276105	0.299798	0.0712535	0.084907	-0.00310765	0.00201722	0.00768984	0.0146196	0.0720585	0.0852374	-0.00279889	0.00245006	0.00824877	0.0152432	0.51592	0.549816	0.270308	0.301991	0.518979	0.55331	0.272376	0.303418	0.0712535	0.084907	-0.00310765	0.00201722	0.00768984	0.0146196	0.0720585	0.0852374	-0.00279889	0.00245006
Height	SAS	0.424003	0.0207412	0.180122	0.0162412	0.419612	0.0207051	0.177129	0.0162342	RICE	RICE-CV	0.383291	0.464598	0.149671	0.213211	0.379183	0.460057	0.145699	0.209747	0.0493352	0.0894586	-0.00778028	0.00768907	0.000815412	0.0223492	0.0483035	0.0873483	-0.00809284	0.00713676	0.000224714	0.0217027	0.368829	0.477002	0.139421	0.224298	0.365237	0.47304	0.136132	0.220697	0.0493352	0.0894586	-0.00778028	0.00768907	0.000815412	0.0223492	0.0483035	0.0873483	-0.00809284	0.00713676
Height	AMR	0.489703	0.0224134	0.24548	0.0197373	0.477243	0.0224048	0.24328	0.0194335	RICE	RICE-CV	0.445344	0.532879	0.207351	0.285371	0.432781	0.521266	0.205526	0.281095	0.0402171	0.082188	-0.000999622	0.0157065	0.00131672	0.0250683	0.0383778	0.0805953	-0.00319753	0.0134676	-0.00135259	0.0226656	0.431856	0.546903	0.195461	0.297427	0.419367	0.534673	0.193857	0.294029	0.0402171	0.082188	-0.000999622	0.0157065	0.00131672	0.0250683	0.0383778	0.0805953	-0.00319753	0.0134676
Height	AFR	0.248915	0.0245985	0.063653	0.0116998	0.245068	0.0249288	0.0611185	0.0117988	RICE	RICE-CV	0.202049	0.298426	0.0426814	0.0883784	0.196134	0.294093	0.0401597	0.0859433	0.0139266	0.0453971	-0.014003	0.00138455	-0.0149186	0.00495503	0.0101975	0.0411675	-0.00956223	0.0053364	-0.0113105	0.00812857	0.186978	0.3129	0.0368075	0.0969686	0.182171	0.309856	0.0345912	0.0955247	0.0139266	0.0453971	-0.014003	0.00138455	-0.0149186	0.00495503	0.0101975	0.0411675	-0.00956223	0.0053364
[truncated: 10 more columns]

[truncated: 14 more sheets: Supplementary Figure 8, Supplementary Figure 9, Supplementary Figure 10, Supplementary Figure 11, Supplementary Figure 12, Supplementary Figure 13, Supplementary Figure 14, Supplementary Figure 15, Supplementary Figure 16, Supplementary Figure 19, Supplementary Figure 20, Supplementary Figure 21, Reviewer Figure 3, Reviewer Figure 4]
